# Supplementary material for: Discovering monotonic stemness marker genes from time-series stem cell microarray data
Source: BMC Genomics. 2015 Jan 21;16(Suppl 2):S2. doi: 10.1186/1471-2164-16-S2-S2 (PMC4331716; doi:10.1186/1471-2164-16-S2-S2)
Supplement: Additional file 4 — Table S1. The lists of monotonic genes and correlated gene information of the ESCN and ESCV data sets. [file 1471-2164-16-S2-S2-S4.xlsx]

## Sheet: ESCN_MFSelector_Des
Embryonic Stem Cell Neurogenesis (ESCN): MFSelector
	Descending (with N-1 distinct discriminating lines)						Descending (without N-1 distinct discriminating lines)
Rank	probe_ID	Gene_Symbol	DE	p-value	q-value	SVDE	probe_ID	Gene_Symbol	DE	p-value	q-value	SVDE
1	1559280_a_at	LOC100506013	0	3.66213e-08	0.000166667	0.4	209122_at	PLIN2	3	3.66213e-08	1.34228e-05	0.51
2	220668_s_at	DNMT3B	0	3.66213e-08	0.000166667	0.79	210074_at	CTSL2	3	3.66213e-08	1.34228e-05	0.82
3	220161_s_at	EPB41L4B	0	3.66213e-08	0.000166667	2.04	218826_at	SLC35F2	3	3.66213e-08	1.34228e-05	0.87
4	219651_at	DPPA4	0	3.66213e-08	0.000166667	2.41	203819_s_at	IGF2BP3	3	3.66213e-08	1.34228e-05	0.92
5	224048_at	USP44	0	3.66213e-08	0.000166667	2.74	206424_at	CYP26A1	3	3.66213e-08	1.34228e-05	1.63
6	231192_at	LPAR3	0	3.66213e-08	0.000166667	3.57	201641_at	BST2	4	3.66213e-08	7.46269e-06	0.49
7	232985_s_at	DPPA4	0	3.66213e-08	0.000166667	3.63	203945_at	ARG2	4	3.66213e-08	7.46269e-06	0.58
8	201839_s_at	EPCAM	0	3.66213e-08	0.000166667	3.69	213137_s_at	PTPN2	4	3.66213e-08	7.46269e-06	1.08
9	219121_s_at	ESRP1	0	3.66213e-08	0.000166667	3.71	203359_s_at	NA	4	3.66213e-08	7.46269e-06	1.22
10	223000_s_at	F11R	0	3.66213e-08	0.000166667	5.14	233064_at	ZFR2	4	3.66213e-08	7.46269e-06	1.59
11	237911_at	NA	0	3.66213e-08	0.000166667	6.02	202232_s_at	EIF3M	4	3.66213e-08	7.46269e-06	1.65
12	223038_s_at	FAM60A	0	3.66213e-08	0.000166667	6.97	225977_at	PCDH18	4	3.66213e-08	7.46269e-06	1.68
13	221664_s_at	F11R	1	3.66213e-08	6.89655e-05	0.32	223361_at	ABRACL	4	3.66213e-08	7.46269e-06	1.99
14	202546_at	VAMP8	1	3.66213e-08	6.89655e-05	0.65	219823_at	LIN28A	4	3.66213e-08	7.46269e-06	4.46
15	223427_s_at	EPB41L4B	1	3.66213e-08	6.89655e-05	0.92	1565162_s_at	MGST1	4	3.66213e-08	7.46269e-06	7.83
16	201955_at	CCNC	1	3.66213e-08	6.89655e-05	1.07	212692_s_at	LRBA	5	3.66213e-08	3.96825e-06	0.46
17	243161_x_at	ZFP42	1	3.66213e-08	6.89655e-05	1.07	242053_at	NA	5	3.66213e-08	3.96825e-06	0.61
18	235258_at	DCP2	1	3.66213e-08	6.89655e-05	1.09	243347_at	NA	5	3.66213e-08	3.96825e-06	0.83
19	203256_at	CDH3	1	3.66213e-08	6.89655e-05	1.46	205486_at	TESK2	5	3.66213e-08	3.96825e-06	0.86
20	226185_at	CDS1	1	3.66213e-08	6.89655e-05	1.73	219615_s_at	KCNK5	5	3.66213e-08	3.96825e-06	0.89
21	231381_at	ESRG	1	3.66213e-08	6.89655e-05	1.76	218594_at	HEATR1	5	3.66213e-08	3.96825e-06	0.91
22	218595_s_at	HEATR1	1	3.66213e-08	6.89655e-05	1.94	235088_at	C4orf46	5	3.66213e-08	3.96825e-06	0.91
23	209900_s_at	SLC16A1	1	3.66213e-08	6.89655e-05	2.15	218854_at	DSE	5	3.66213e-08	3.96825e-06	0.95
24	225846_at	ESRP1	1	3.66213e-08	6.89655e-05	2.15	223541_at	HAS3	5	3.66213e-08	3.96825e-06	0.98
25	222870_s_at	B3GNT2	1	3.66213e-08	6.89655e-05	2.32	210260_s_at	TNFAIP8	5	3.66213e-08	3.96825e-06	0.99
26	226374_at	CXADR	1	3.66213e-08	6.89655e-05	3.37	229661_at	SALL4	5	3.66213e-08	3.96825e-06	1.62
27	226789_at	EMB	1	3.66213e-08	6.89655e-05	4.24	40189_at	SET	5	3.66213e-08	3.96825e-06	1.66
28	226661_at	CDCA2	1	3.66213e-08	6.89655e-05	5.25	205440_s_at	NPY1R	5	3.66213e-08	3.96825e-06	1.72
29	208650_s_at	CD24	1	3.66213e-08	6.89655e-05	8.29	218919_at	ZFAND1	5	3.66213e-08	3.96825e-06	1.9
30	202890_at	MAP7	2	3.66213e-08	2.66667e-05	0.47	220214_at	ZNF215	5	3.66213e-08	3.96825e-06	2.35
31	230896_at	BEND4	2	3.66213e-08	2.66667e-05	0.54	205036_at	LSM6	5	3.66213e-08	3.96825e-06	2.77
32	219955_at	L1TD1	2	3.66213e-08	2.66667e-05	0.56	240301_at	DPPA2	5	3.66213e-08	3.96825e-06	3.21
33	206653_at	POLR3G	2	3.66213e-08	2.66667e-05	0.58	208939_at	SEPHS1	6	3.29592e-07	2.18182e-05	0.15
34	201196_s_at	AMD1	2	3.66213e-08	2.66667e-05	0.77	219959_at	MOCOS	6	3.29592e-07	2.18182e-05	0.15
35	205968_at	KCNS3	2	3.66213e-08	2.66667e-05	0.79	204286_s_at	PMAIP1	6	3.29592e-07	2.18182e-05	0.36
36	235199_at	RNF125	2	3.66213e-08	2.66667e-05	0.84	209016_s_at	KRT7	6	3.29592e-07	2.18182e-05	0.42
37	211654_x_at	HLA-DQB1	2	3.66213e-08	2.66667e-05	0.9	223397_s_at	NIP7	6	3.29592e-07	2.18182e-05	0.44
38	219000_s_at	DSCC1	2	3.66213e-08	2.66667e-05	0.9	208940_at	SEPHS1	6	3.29592e-07	2.18182e-05	0.49
39	208286_x_at	POU5F1	2	3.66213e-08	2.66667e-05	0.91	219295_s_at	PCOLCE2	6	3.29592e-07	2.18182e-05	0.5
40	206286_s_at	TDGF1	2	3.66213e-08	2.66667e-05	0.93	216493_s_at	IGF2BP3	6	3.29592e-07	2.18182e-05	0.54
41	201197_at	AMD1	2	3.66213e-08	2.66667e-05	1.01	206698_at	XK	6	3.29592e-07	2.18182e-05	0.56
42	201998_at	ST6GAL1	2	3.66213e-08	2.66667e-05	1.1	1554415_at	TAF5L	6	3.29592e-07	2.18182e-05	0.62
43	218091_at	AGFG1	2	3.66213e-08	2.66667e-05	1.12	215182_x_at	NA	6	3.29592e-07	2.18182e-05	0.64
44	226482_s_at	TSTD1	2	3.66213e-08	2.66667e-05	1.12	223239_at	GSKIP	6	3.29592e-07	2.18182e-05	0.65
45	220536_at	VRTN	2	3.66213e-08	2.66667e-05	1.16	205053_at	PRIM1	6	3.29592e-07	2.18182e-05	0.7
46	230195_at	LOC100131138	2	3.66213e-08	2.66667e-05	1.2	214143_x_at	RPL24	6	3.29592e-07	2.18182e-05	0.8
47	1562226_at	VWDE	2	3.66213e-08	2.66667e-05	1.24	230185_at	THAP9	6	3.29592e-07	2.18182e-05	0.8
48	231061_at	ENSG00000249532	2	3.66213e-08	2.66667e-05	1.25	227936_at	TMEM68	6	3.29592e-07	2.18182e-05	0.83
49	226926_at	DMKN	2	3.66213e-08	2.66667e-05	1.27	202883_s_at	PPP2R1B	6	3.29592e-07	2.18182e-05	0.85
50	226223_at	PAWR	2	3.66213e-08	2.66667e-05	1.3	206696_at	GPR143	6	3.29592e-07	2.18182e-05	0.85
51	223178_s_at	NT5DC1	2	3.66213e-08	2.66667e-05	1.39	217744_s_at	PERP	6	3.29592e-07	2.18182e-05	0.85
52	218461_at	GPN3	2	3.66213e-08	2.66667e-05	1.43	204500_s_at	AGTPBP1	6	3.29592e-07	2.18182e-05	0.86
53	204702_s_at	NFE2L3	2	3.66213e-08	2.66667e-05	1.44	204224_s_at	GCH1	6	3.29592e-07	2.18182e-05	0.89
54	224595_at	SLC44A1	2	3.66213e-08	2.66667e-05	1.45	221051_s_at	NMRK2	6	3.29592e-07	2.18182e-05	0.89
55	224596_at	SLC44A1	2	3.66213e-08	2.66667e-05	1.65	202330_s_at	UNG	6	3.29592e-07	2.18182e-05	0.98
56	214022_s_at	IFITM1	2	3.66213e-08	2.66667e-05	1.87	205060_at	PARG	6	3.29592e-07	2.18182e-05	1.02
57	211971_s_at	LRPPRC	2	3.66213e-08	2.66667e-05	1.98	1558233_s_at	ATF1	6	3.29592e-07	2.18182e-05	1.08
58	230597_at	SLC7A3	2	3.66213e-08	2.66667e-05	1.99	229018_at	METTL25	6	3.29592e-07	2.18182e-05	1.11
59	212589_at	RRAS2	2	3.66213e-08	2.66667e-05	2.02	201619_at	PRDX3	6	3.29592e-07	2.18182e-05	1.12
60	217739_s_at	NAMPT	2	3.66213e-08	2.66667e-05	2.4	216387_x_at	NA	6	3.29592e-07	2.18182e-05	1.27
61	208841_s_at	G3BP2	2	3.66213e-08	2.66667e-05	2.41	1555762_s_at	NA	6	3.29592e-07	2.18182e-05	1.32
62	210715_s_at	SPINT2	2	3.66213e-08	2.66667e-05	2.48	205505_at	GCNT1	6	3.29592e-07	2.18182e-05	1.4
63	219217_at	NARS2	2	3.66213e-08	2.66667e-05	2.64	239202_at	RAB3B	6	3.29592e-07	2.18182e-05	1.48
64	201436_at	EIF4E	2	3.66213e-08	2.66667e-05	2.68	225227_at	SKIL	6	3.29592e-07	2.18182e-05	1.54
65	201601_x_at	IFITM1	2	3.66213e-08	2.66667e-05	2.83	206214_at	PLA2G7	6	3.29592e-07	2.18182e-05	1.6
66	210136_at	MBP	2	3.66213e-08	2.66667e-05	2.95	200994_at	IPO7	6	3.29592e-07	2.18182e-05	1.68
67	244650_at	FAM105A	2	3.66213e-08	2.66667e-05	3.04	203418_at	CCNA2	6	3.29592e-07	2.18182e-05	1.75
68	221923_s_at	NPM1	2	3.66213e-08	2.66667e-05	3.13	213226_at	CCNA2	6	3.29592e-07	2.18182e-05	1.9
69	222728_s_at	TAF1D	2	3.66213e-08	2.66667e-05	3.18	216274_s_at	SEC11A	6	3.29592e-07	2.18182e-05	1.91
70	60474_at	FERMT1	2	3.66213e-08	2.66667e-05	3.26	222392_x_at	PERP	6	3.29592e-07	2.18182e-05	2.03
71	231407_s_at	FOXH1	2	3.66213e-08	2.66667e-05	3.67	203011_at	IMPA1	6	3.29592e-07	2.18182e-05	2.11
72	229292_at	EPB41L5	2	3.66213e-08	2.66667e-05	5.61	226086_at	SYT13	6	3.29592e-07	2.18182e-05	2.56
73	231310_at	NA	2	3.66213e-08	2.66667e-05	5.77	203889_at	SCG5	6	3.29592e-07	2.18182e-05	2.95
74	1552897_a_at	KCNG3	2	3.66213e-08	2.66667e-05	5.95	225975_at	PCDH18	6	3.29592e-07	2.18182e-05	3.32
75	202234_s_at	SLC16A1	2	3.66213e-08	2.66667e-05	5.99	226109_at	C21orf91	6	3.29592e-07	2.18182e-05	5.54
76	205105_at	MAN2A1	3	3.66213e-08	1.34228e-05	0.42	223271_s_at	CTDSPL2	6	3.29592e-07	2.18182e-05	5.56
77	202923_s_at	GCLC	3	3.66213e-08	1.34228e-05	0.44	218499_at	MST4	6	3.29592e-07	2.18182e-05	11.05
78	210466_s_at	SERBP1	3	3.66213e-08	1.34228e-05	0.48	232549_at	RBM11	7	4.06497e-06	0.000175217	0.01
79	204853_at	ORC2	3	3.66213e-08	1.34228e-05	0.5	230903_s_at	C8orf42	7	4.06497e-06	0.000175217	0.15
80	203588_s_at	TFDP2	3	3.66213e-08	1.34228e-05	0.51	209496_at	RARRES2	7	4.06497e-06	0.000175217	0.21
81	205066_s_at	ENPP1	3	3.66213e-08	1.34228e-05	0.52	226778_at	C8orf42	7	4.06497e-06	0.000175217	0.24
82	219649_at	ALG6	3	3.66213e-08	1.34228e-05	0.56	238650_x_at	WDR89	7	4.06497e-06	0.000175217	0.28
83	204005_s_at	PAWR	3	3.66213e-08	1.34228e-05	0.57	204285_s_at	PMAIP1	7	4.06497e-06	0.000175217	0.31
84	201690_s_at	TPD52	3	3.66213e-08	1.34228e-05	0.7	222608_s_at	ANLN	7	4.06497e-06	0.000175217	0.32
85	224650_at	MAL2	3	3.66213e-08	1.34228e-05	0.7	225087_at	FOPNL	7	4.06497e-06	0.000175217	0.4
86	212873_at	HMHA1	3	3.66213e-08	1.34228e-05	0.72	1564906_at	NA	7	4.06497e-06	0.000175217	0.41
87	203593_at	CD2AP	3	3.66213e-08	1.34228e-05	0.74	226069_at	PRICKLE1	7	4.06497e-06	0.000175217	0.43
88	1554007_at	NA	3	3.66213e-08	1.34228e-05	0.75	223689_at	IGF2BP1	7	4.06497e-06	0.000175217	0.44
89	204905_s_at	EEF1E1	3	3.66213e-08	1.34228e-05	0.75	214397_at	MBD2	7	4.06497e-06	0.000175217	0.45
90	227180_at	ELOVL7	3	3.66213e-08	1.34228e-05	0.77	209787_s_at	HMGN4	7	4.06497e-06	0.000175217	0.47
91	202889_x_at	MAP7	3	3.66213e-08	1.34228e-05	0.81	203764_at	DLGAP5	7	4.06497e-06	0.000175217	0.5
92	239143_x_at	RNF138	3	3.66213e-08	1.34228e-05	0.81	211115_x_at	GEMIN2	7	4.06497e-06	0.000175217	0.5
93	210265_x_at	POU5F1P3	3	3.66213e-08	1.34228e-05	0.83	213759_at	ARL4C	7	4.06497e-06	0.000175217	0.55
94	238974_at	C2orf69	3	3.66213e-08	1.34228e-05	0.84	1569484_s_at	MDN1	7	4.06497e-06	0.000175217	0.6
95	226538_at	MAN2A1	3	3.66213e-08	1.34228e-05	0.86	205947_s_at	VIPR2	7	4.06497e-06	0.000175217	0.6
96	209723_at	SERPINB9	3	3.66213e-08	1.34228e-05	0.87	209367_at	STXBP2	7	4.06497e-06	0.000175217	0.6
97	202790_at	CLDN7	3	3.66213e-08	1.34228e-05	0.9	226065_at	PRICKLE1	7	4.06497e-06	0.000175217	0.6
98	223311_s_at	MTA3	3	3.66213e-08	1.34228e-05	0.9	229081_at	SLC25A13	7	4.06497e-06	0.000175217	0.63
99	213835_x_at	GTPBP3	3	3.66213e-08	1.34228e-05	0.96	204983_s_at	GPC4	7	4.06497e-06	0.000175217	0.66
100	201578_at	PODXL	3	3.66213e-08	1.34228e-05	0.97	238848_at	OTUD4	7	4.06497e-06	0.000175217	0.69
101	202847_at	PCK2	3	3.66213e-08	1.34228e-05	1.02	203480_s_at	OTUD4	7	4.06497e-06	0.000175217	0.7
102	204579_at	FGFR4	3	3.66213e-08	1.34228e-05	1.05	202209_at	LSM3	7	4.06497e-06	0.000175217	0.76
103	218796_at	FERMT1	3	3.66213e-08	1.34228e-05	1.05	220289_s_at	AIM1L	7	4.06497e-06	0.000175217	0.77
104	205709_s_at	CDS1	3	3.66213e-08	1.34228e-05	1.1	233543_s_at	FAM175A	7	4.06497e-06	0.000175217	0.77
105	219080_s_at	CTPS2	3	3.66213e-08	1.34228e-05	1.19	225113_at	AGPS	7	4.06497e-06	0.000175217	0.78
106	216384_x_at	NA	3	3.66213e-08	1.34228e-05	1.21	242328_at	RAB3C	7	4.06497e-06	0.000175217	0.79
107	228596_at	NA	3	3.66213e-08	1.34228e-05	1.21	226608_at	C16orf87	7	4.06497e-06	0.000175217	0.8
108	218401_s_at	ZNF281	3	3.66213e-08	1.34228e-05	1.23	227933_at	LINGO1	7	4.06497e-06	0.000175217	0.82
109	226231_at	PAWR	3	3.66213e-08	1.34228e-05	1.24	221842_s_at	NA	7	4.06497e-06	0.000175217	0.84
110	200627_at	PTGES3	3	3.66213e-08	1.34228e-05	1.28	242387_at	C8orf42	7	4.06497e-06	0.000175217	0.85
111	217938_s_at	KCMF1	3	3.66213e-08	1.34228e-05	1.34	218470_at	YARS2	7	4.06497e-06	0.000175217	0.86
112	201328_at	ETS2	3	3.66213e-08	1.34228e-05	1.37	230708_at	PRICKLE1	7	4.06497e-06	0.000175217	0.86
113	203449_s_at	TERF1	3	3.66213e-08	1.34228e-05	1.4	201926_s_at	CD55	7	4.06497e-06	0.000175217	0.87
114	1556429_a_at	WDR67	3	3.66213e-08	1.34228e-05	1.45	228587_at	FAM83G	7	4.06497e-06	0.000175217	0.88
115	235955_at	MARVELD2	3	3.66213e-08	1.34228e-05	1.58	238983_at	NSUN7	7	4.06497e-06	0.000175217	0.92
116	202854_at	HPRT1	3	3.66213e-08	1.34228e-05	1.59	243302_at	NA	7	4.06497e-06	0.000175217	0.94
117	201016_at	EIF1AX	3	3.66213e-08	1.34228e-05	1.61	210530_s_at	NR2C1	7	4.06497e-06	0.000175217	0.95
118	225439_at	NUDCD1	3	3.66213e-08	1.34228e-05	1.75	211376_s_at	NSMCE4A	7	4.06497e-06	0.000175217	0.96
119	227372_s_at	BAIAP2L1	3	3.66213e-08	1.34228e-05	1.86	209646_x_at	ALDH1B1	7	4.06497e-06	0.000175217	0.97
120	236894_at	L1TD1	3	3.66213e-08	1.34228e-05	1.89	217919_s_at	MRPL42	7	4.06497e-06	0.000175217	0.99
121	208549_x_at	PTMA	3	3.66213e-08	1.34228e-05	1.98	218597_s_at	CISD1	7	4.06497e-06	0.000175217	1
122	215471_s_at	MAP7	3	3.66213e-08	1.34228e-05	2	238478_at	BNC2	7	4.06497e-06	0.000175217	1
123	227492_at	NA	3	3.66213e-08	1.34228e-05	2.04	242560_at	FANCD2	7	4.06497e-06	0.000175217	1.01
124	224617_at	PTBP3	3	3.66213e-08	1.34228e-05	2.08	1559827_at	LOC401074	7	4.06497e-06	0.000175217	1.06
125	1555167_s_at	NAMPT	3	3.66213e-08	1.34228e-05	2.09	203065_s_at	CAV1	7	4.06497e-06	0.000175217	1.07
126	212247_at	NUP205	3	3.66213e-08	1.34228e-05	2.09	217745_s_at	NAA50	7	4.06497e-06	0.000175217	1.11
127	202826_at	SPINT1	3	3.66213e-08	1.34228e-05	2.21	222604_at	GTF3C3	7	4.06497e-06	0.000175217	1.15
128	222700_at	ATL2	3	3.66213e-08	1.34228e-05	2.26	222819_at	CTPS2	7	4.06497e-06	0.000175217	1.26
129	201689_s_at	TPD52	3	3.66213e-08	1.34228e-05	2.3	235165_at	PARD6B	7	4.06497e-06	0.000175217	1.26
130	228415_at	AP1S2	3	3.66213e-08	1.34228e-05	2.3	1556469_s_at	NA	7	4.06497e-06	0.000175217	1.29
131	226591_at	NA	3	3.66213e-08	1.34228e-05	2.34	223068_at	EML4	7	4.06497e-06	0.000175217	1.32
132	1554283_at	CCRN4L	3	3.66213e-08	1.34228e-05	2.41	232202_at	FAM83B	7	4.06497e-06	0.000175217	1.32
133	225007_at	G3BP1	3	3.66213e-08	1.34228e-05	2.41	226963_at	BTF3L4	7	4.06497e-06	0.000175217	1.33
134	218738_s_at	RNF138	3	3.66213e-08	1.34228e-05	2.52	232063_x_at	FARSB	7	4.06497e-06	0.000175217	1.34
135	229355_at	UBE2D3	3	3.66213e-08	1.34228e-05	2.63	235429_at	EIF3E	7	4.06497e-06	0.000175217	1.48
136	220147_s_at	FAM60A	3	3.66213e-08	1.34228e-05	2.75	225314_at	OCIAD2	7	4.06497e-06	0.000175217	1.52
137	228189_at	BAG4	3	3.66213e-08	1.34228e-05	2.81	201830_s_at	NET1	7	4.06497e-06	0.000175217	1.53
138	266_s_at	CD24	3	3.66213e-08	1.34228e-05	2.92	201129_at	SRSF7	7	4.06497e-06	0.000175217	1.57
139	223631_s_at	C19orf33	3	3.66213e-08	1.34228e-05	2.93	201650_at	KRT19	7	4.06497e-06	0.000175217	1.6
140	225155_at	NA	3	3.66213e-08	1.34228e-05	3.08	201319_at	MYL12A	7	4.06497e-06	0.000175217	1.71
141	218379_at	RBM7	3	3.66213e-08	1.34228e-05	3.26	203913_s_at	HPGD	7	4.06497e-06	0.000175217	1.97
142	208296_x_at	TNFAIP8	3	3.66213e-08	1.34228e-05	4.02	208079_s_at	AURKA	7	4.06497e-06	0.000175217	1.97
143	1554777_at	ZFP42	3	3.66213e-08	1.34228e-05	4.32	203914_x_at	HPGD	7	4.06497e-06	0.000175217	2.01
144	203917_at	CXADR	3	3.66213e-08	1.34228e-05	4.68	222466_s_at	MRPL42	7	4.06497e-06	0.000175217	2.26
145	216985_s_at	STX3	4	3.66213e-08	7.46269e-06	0.19	211764_s_at	UBE2D1	7	4.06497e-06	0.000175217	2.51
146	236451_at	NA	4	3.66213e-08	7.46269e-06	0.22	1557014_a_at	FAM201A	7	4.06497e-06	0.000175217	2.6
147	215947_s_at	NA	4	3.66213e-08	7.46269e-06	0.34	212686_at	PPM1H	7	4.06497e-06	0.000175217	2.92
148	212590_at	RRAS2	4	3.66213e-08	7.46269e-06	0.42	219806_s_at	C11orf75	7	4.06497e-06	0.000175217	3
149	212919_at	DCP2	4	3.66213e-08	7.46269e-06	0.46	209147_s_at	PPAP2A	7	4.06497e-06	0.000175217	3.01
150	204727_at	WDHD1	4	3.66213e-08	7.46269e-06	0.49	227560_at	SFXN2	7	4.06497e-06	0.000175217	4.05
151	203297_s_at	JARID2	4	3.66213e-08	7.46269e-06	0.5
152	205126_at	VRK2	4	3.66213e-08	7.46269e-06	0.54
153	220474_at	SLC25A21	4	3.66213e-08	7.46269e-06	0.56
154	214834_at	PAR5	4	3.66213e-08	7.46269e-06	0.61
155	227846_at	GPR176	4	3.66213e-08	7.46269e-06	0.61
156	209015_s_at	DNAJB6	4	3.66213e-08	7.46269e-06	0.62
157	221970_s_at	NOL11	4	3.66213e-08	7.46269e-06	0.63
158	200014_s_at	HNRNPC	4	3.66213e-08	7.46269e-06	0.64
159	228370_at	NA	4	3.66213e-08	7.46269e-06	0.64
160	214829_at	AASS	4	3.66213e-08	7.46269e-06	0.65
161	224097_s_at	F11R	4	3.66213e-08	7.46269e-06	0.65
162	205603_s_at	DIAPH2	4	3.66213e-08	7.46269e-06	0.66
163	222619_at	ZNF281	4	3.66213e-08	7.46269e-06	0.71
164	209892_at	FUT4	4	3.66213e-08	7.46269e-06	0.73
165	201317_s_at	PSMA2	4	3.66213e-08	7.46269e-06	0.74
166	205190_at	PLS1	4	3.66213e-08	7.46269e-06	0.74
167	208456_s_at	RRAS2	4	3.66213e-08	7.46269e-06	0.74
168	223211_at	HACL1	4	3.66213e-08	7.46269e-06	0.76
169	201688_s_at	TPD52	4	3.66213e-08	7.46269e-06	0.78
170	212999_x_at	HLA-DQB1	4	3.66213e-08	7.46269e-06	0.78
171	217972_at	CHCHD3	4	3.66213e-08	7.46269e-06	0.78
172	223423_at	GPR160	4	3.66213e-08	7.46269e-06	0.78
173	225179_at	UBE2K	4	3.66213e-08	7.46269e-06	0.78
174	218614_at	KIAA1551	4	3.66213e-08	7.46269e-06	0.79
175	205538_at	CORO2A	4	3.66213e-08	7.46269e-06	0.81
176	213572_s_at	SERPINB1	4	3.66213e-08	7.46269e-06	0.81
177	227220_at	NFXL1	4	3.66213e-08	7.46269e-06	0.81
178	211727_s_at	COX11	4	3.66213e-08	7.46269e-06	0.82
179	212876_at	B4GALT4	4	3.66213e-08	7.46269e-06	0.82
180	219976_at	HOOK1	4	3.66213e-08	7.46269e-06	0.83
181	223385_at	CYP2S1	4	3.66213e-08	7.46269e-06	0.85
182	219305_x_at	FBXO2	4	3.66213e-08	7.46269e-06	0.88
183	239072_at	EMB	4	3.66213e-08	7.46269e-06	0.88
184	209772_s_at	CD24	4	3.66213e-08	7.46269e-06	0.91
185	220013_at	EPHX3	4	3.66213e-08	7.46269e-06	0.92
186	222701_s_at	CHCHD7	4	3.66213e-08	7.46269e-06	0.95
187	219474_at	C3orf52	4	3.66213e-08	7.46269e-06	0.96
188	219650_at	ERCC6L	4	3.66213e-08	7.46269e-06	0.96
189	214532_x_at	POU5F1B	4	3.66213e-08	7.46269e-06	0.99
190	210905_x_at	POU5F1P4	4	3.66213e-08	7.46269e-06	1
191	225577_at	HCG18	4	3.66213e-08	7.46269e-06	1
192	228785_at	NA	4	3.66213e-08	7.46269e-06	1.01
193	220184_at	NANOG	4	3.66213e-08	7.46269e-06	1.02
194	229016_s_at	TRERF1	4	3.66213e-08	7.46269e-06	1.02
195	209704_at	MTF2	4	3.66213e-08	7.46269e-06	1.03
196	241535_at	LOC100292909	4	3.66213e-08	7.46269e-06	1.04
197	240681_at	NA	4	3.66213e-08	7.46269e-06	1.06
198	204422_s_at	FGF2	4	3.66213e-08	7.46269e-06	1.07
199	218283_at	SS18L2	4	3.66213e-08	7.46269e-06	1.09
200	201503_at	G3BP1	4	3.66213e-08	7.46269e-06	1.11
201	228342_s_at	ALPK3	4	3.66213e-08	7.46269e-06	1.12
202	223729_at	CECR2	4	3.66213e-08	7.46269e-06	1.15
203	203345_s_at	MTF2	4	3.66213e-08	7.46269e-06	1.17
204	236501_at	NA	4	3.66213e-08	7.46269e-06	1.17
205	223270_at	CTDSPL2	4	3.66213e-08	7.46269e-06	1.18
206	200772_x_at	NA	4	3.66213e-08	7.46269e-06	1.2
207	235103_at	MAN2A1	4	3.66213e-08	7.46269e-06	1.2
208	230788_at	GCNT2	4	3.66213e-08	7.46269e-06	1.21
209	238990_x_at	TRIM61	4	3.66213e-08	7.46269e-06	1.21
210	206654_s_at	POLR3G	4	3.66213e-08	7.46269e-06	1.22
211	216515_x_at	NA	4	3.66213e-08	7.46269e-06	1.23
212	225866_at	RPF2	4	3.66213e-08	7.46269e-06	1.23
213	228441_s_at	NA	4	3.66213e-08	7.46269e-06	1.28
214	218162_at	OLFML3	4	3.66213e-08	7.46269e-06	1.29
215	218622_at	NUP37	4	3.66213e-08	7.46269e-06	1.29
216	208642_s_at	XRCC5	4	3.66213e-08	7.46269e-06	1.36
217	1555137_a_at	FGD6	4	3.66213e-08	7.46269e-06	1.46
218	213447_at	NA	4	3.66213e-08	7.46269e-06	1.48
219	215913_s_at	GULP1	4	3.66213e-08	7.46269e-06	1.48
220	225398_at	RPUSD4	4	3.66213e-08	7.46269e-06	1.5
221	222631_at	NA	4	3.66213e-08	7.46269e-06	1.54
222	215722_s_at	SNRPA1	4	3.66213e-08	7.46269e-06	1.57
223	209238_at	STX3	4	3.66213e-08	7.46269e-06	1.7
224	222837_s_at	NAA15	4	3.66213e-08	7.46269e-06	1.7
225	222958_s_at	DEPDC1	4	3.66213e-08	7.46269e-06	1.74
226	204235_s_at	GULP1	4	3.66213e-08	7.46269e-06	2
227	218313_s_at	GALNT7	4	3.66213e-08	7.46269e-06	2.04
228	213280_at	RAP1GAP2	4	3.66213e-08	7.46269e-06	2.07
229	221540_x_at	NA	4	3.66213e-08	7.46269e-06	2.07
230	227551_at	FAM108B1	4	3.66213e-08	7.46269e-06	2.25
231	1562484_at	C17orf104	4	3.66213e-08	7.46269e-06	2.31
232	228283_at	CMC1	4	3.66213e-08	7.46269e-06	2.32
233	223177_at	NT5DC1	4	3.66213e-08	7.46269e-06	2.36
234	234994_at	TMEM200A	4	3.66213e-08	7.46269e-06	2.37
235	227928_at	PARPBP	4	3.66213e-08	7.46269e-06	2.38
236	201327_s_at	CCT6A	4	3.66213e-08	7.46269e-06	2.43
237	203386_at	TBC1D4	4	3.66213e-08	7.46269e-06	2.5
238	1554776_at	ZFP42	4	3.66213e-08	7.46269e-06	2.57
239	201160_s_at	CSDA	4	3.66213e-08	7.46269e-06	2.6
240	205953_at	LRIG2	4	3.66213e-08	7.46269e-06	2.61
241	204407_at	TTF2	4	3.66213e-08	7.46269e-06	2.67
242	227973_at	C2orf69	4	3.66213e-08	7.46269e-06	2.72
243	231690_at	NA	4	3.66213e-08	7.46269e-06	2.73
244	228906_at	TET1	4	3.66213e-08	7.46269e-06	2.79
245	209771_x_at	CD24	4	3.66213e-08	7.46269e-06	2.87
246	222798_at	PTER	4	3.66213e-08	7.46269e-06	2.89
247	216379_x_at	CD24	4	3.66213e-08	7.46269e-06	3.22
248	203397_s_at	GALNT3	4	3.66213e-08	7.46269e-06	3.61
249	227244_s_at	SSU72	4	3.66213e-08	7.46269e-06	3.63
250	1564155_x_at	NA	4	3.66213e-08	7.46269e-06	3.64
251	224623_at	NA	4	3.66213e-08	7.46269e-06	4.35
252	242629_at	RAB3B	4	3.66213e-08	7.46269e-06	5.64
253	231736_x_at	MGST1	4	3.66213e-08	7.46269e-06	8.8
254	206095_s_at	SRSF10	5	3.66213e-08	3.96825e-06	0.31
255	218454_at	PLBD1	5	3.66213e-08	3.96825e-06	0.33
256	222606_at	ZWILCH	5	3.66213e-08	3.96825e-06	0.33
257	219006_at	NDUFAF4	5	3.66213e-08	3.96825e-06	0.34
258	219577_s_at	ABCA7	5	3.66213e-08	3.96825e-06	0.39
259	211781_x_at	NA	5	3.66213e-08	3.96825e-06	0.4
260	215193_x_at	NA	5	3.66213e-08	3.96825e-06	0.4
261	240342_at	TRIM61	5	3.66213e-08	3.96825e-06	0.4
262	209685_s_at	PRKCB	5	3.66213e-08	3.96825e-06	0.42
263	212110_at	SLC39A14	5	3.66213e-08	3.96825e-06	0.43
264	212693_at	MDN1	5	3.66213e-08	3.96825e-06	0.43
265	205930_at	GTF2E1	5	3.66213e-08	3.96825e-06	0.45
266	242070_at	LOC728485	5	3.66213e-08	3.96825e-06	0.45
267	203650_at	PROCR	5	3.66213e-08	3.96825e-06	0.49
268	205769_at	SLC27A2	5	3.66213e-08	3.96825e-06	0.49
269	223556_at	HELLS	5	3.66213e-08	3.96825e-06	0.49
270	231953_at	BPTF	5	3.66213e-08	3.96825e-06	0.49
271	222465_at	RSL24D1	5	3.66213e-08	3.96825e-06	0.52
272	226994_at	DNAJA2	5	3.66213e-08	3.96825e-06	0.54
273	204977_at	DDX10	5	3.66213e-08	3.96825e-06	0.55
274	206550_s_at	NUP155	5	3.66213e-08	3.96825e-06	0.55
275	226498_at	FLT1	5	3.66213e-08	3.96825e-06	0.57
276	227167_s_at	RASSF3	5	3.66213e-08	3.96825e-06	0.58
277	223245_at	STRBP	5	3.66213e-08	3.96825e-06	0.6
278	207950_s_at	ANK3	5	3.66213e-08	3.96825e-06	0.61
279	223256_at	G2E3	5	3.66213e-08	3.96825e-06	0.61
280	219326_s_at	B3GNT2	5	3.66213e-08	3.96825e-06	0.63
281	243299_at	NA	5	3.66213e-08	3.96825e-06	0.63
282	221974_at	NA	5	3.66213e-08	3.96825e-06	0.64
283	201329_s_at	ETS2	5	3.66213e-08	3.96825e-06	0.65
284	212268_at	SERPINB1	5	3.66213e-08	3.96825e-06	0.65
285	212415_at	2013-09-06	5	3.66213e-08	3.96825e-06	0.65
286	201623_s_at	DARS	5	3.66213e-08	3.96825e-06	0.68
287	219007_at	NUP43	5	3.66213e-08	3.96825e-06	0.68
288	232278_s_at	DEPDC1	5	3.66213e-08	3.96825e-06	0.69
289	203820_s_at	IGF2BP3	5	3.66213e-08	3.96825e-06	0.7
290	223611_s_at	LNX1	5	3.66213e-08	3.96825e-06	0.7
291	214846_s_at	ALPK3	5	3.66213e-08	3.96825e-06	0.73
292	218538_s_at	MRS2	5	3.66213e-08	3.96825e-06	0.73
293	232164_s_at	EPPK1	5	3.66213e-08	3.96825e-06	0.73
294	231022_at	OCLN	5	3.66213e-08	3.96825e-06	0.74
295	222939_s_at	SLC16A10	5	3.66213e-08	3.96825e-06	0.75
296	213518_at	PRKCI	5	3.66213e-08	3.96825e-06	0.76
297	34210_at	CD52	5	3.66213e-08	3.96825e-06	0.76
298	201636_at	FXR1	5	3.66213e-08	3.96825e-06	0.79
299	225407_at	MBP	5	3.66213e-08	3.96825e-06	0.8
300	219202_at	RHBDF2	5	3.66213e-08	3.96825e-06	0.82
301	225232_at	MTMR12	5	3.66213e-08	3.96825e-06	0.82
302	227177_at	CORO2A	5	3.66213e-08	3.96825e-06	0.82
303	200726_at	PPP1CC	5	3.66213e-08	3.96825e-06	0.83
304	225792_at	HOOK1	5	3.66213e-08	3.96825e-06	0.85
305	201560_at	CLIC4	5	3.66213e-08	3.96825e-06	0.86
306	217883_at	MMADHC	5	3.66213e-08	3.96825e-06	0.86
307	240181_at	ZSCAN12	5	3.66213e-08	3.96825e-06	0.86
308	201613_s_at	AP1G2	5	3.66213e-08	3.96825e-06	0.87
309	213136_at	PTPN2	5	3.66213e-08	3.96825e-06	0.87
310	204670_x_at	NA	5	3.66213e-08	3.96825e-06	0.88
311	205628_at	PRIM2	5	3.66213e-08	3.96825e-06	0.88
312	238778_at	MPP7	5	3.66213e-08	3.96825e-06	0.88
313	219926_at	POPDC3	5	3.66213e-08	3.96825e-06	0.9
314	226512_at	ZMYM2	5	3.66213e-08	3.96825e-06	0.9
315	203714_s_at	TBCE	5	3.66213e-08	3.96825e-06	0.91
316	209925_at	OCLN	5	3.66213e-08	3.96825e-06	0.91
317	213412_at	TJP3	5	3.66213e-08	3.96825e-06	0.91
318	228543_at	PET117	5	3.66213e-08	3.96825e-06	0.91
319	212673_at	METAP1	5	3.66213e-08	3.96825e-06	0.92
320	235830_at	NA	5	3.66213e-08	3.96825e-06	0.93
321	214154_s_at	PKP2	5	3.66213e-08	3.96825e-06	0.94
322	204049_s_at	PHACTR2	5	3.66213e-08	3.96825e-06	0.95
323	206567_s_at	PHF20	5	3.66213e-08	3.96825e-06	0.95
324	209388_at	PAPOLA	5	3.66213e-08	3.96825e-06	0.95
325	212449_s_at	LYPLA1	5	3.66213e-08	3.96825e-06	0.95
326	1557954_at	TXLNG	5	3.66213e-08	3.96825e-06	0.96
327	207153_s_at	GLMN	5	3.66213e-08	3.96825e-06	0.97
328	212998_x_at	HLA-DQB1	5	3.66213e-08	3.96825e-06	0.97
329	236655_at	TPD52	5	3.66213e-08	3.96825e-06	0.97
330	203379_at	RPS6KA1	5	3.66213e-08	3.96825e-06	0.99
331	1556012_at	KLHDC7A	5	3.66213e-08	3.96825e-06	1
332	203007_x_at	LYPLA1	5	3.66213e-08	3.96825e-06	1
333	218768_at	NUP107	5	3.66213e-08	3.96825e-06	1
334	1555950_a_at	CD55	5	3.66213e-08	3.96825e-06	1.01
335	206296_x_at	MAP4K1	5	3.66213e-08	3.96825e-06	1.01
336	214109_at	LRBA	5	3.66213e-08	3.96825e-06	1.01
337	216565_x_at	NA	5	3.66213e-08	3.96825e-06	1.01
338	204048_s_at	PHACTR2	5	3.66213e-08	3.96825e-06	1.02
339	218334_at	THOC7	5	3.66213e-08	3.96825e-06	1.03
340	235177_at	METTL21A	5	3.66213e-08	3.96825e-06	1.03
341	242422_at	G3BP1	5	3.66213e-08	3.96825e-06	1.03
342	1563357_at	NA	5	3.66213e-08	3.96825e-06	1.05
343	202085_at	TJP2	5	3.66213e-08	3.96825e-06	1.05
344	214519_s_at	RLN2	5	3.66213e-08	3.96825e-06	1.05
345	225820_at	PHF17	5	3.66213e-08	3.96825e-06	1.05
346	205100_at	GFPT2	5	3.66213e-08	3.96825e-06	1.06
347	37117_at	NA	5	3.66213e-08	3.96825e-06	1.07
348	223837_at	GULP1	5	3.66213e-08	3.96825e-06	1.08
349	209615_s_at	PAK1	5	3.66213e-08	3.96825e-06	1.09
350	218517_at	PHF17	5	3.66213e-08	3.96825e-06	1.09
351	230563_at	RASGEF1A	5	3.66213e-08	3.96825e-06	1.1
352	213225_at	PPM1B	5	3.66213e-08	3.96825e-06	1.11
353	209677_at	PRKCI	5	3.66213e-08	3.96825e-06	1.14
354	224561_s_at	MORF4L1	5	3.66213e-08	3.96825e-06	1.14
355	211762_s_at	KPNA2	5	3.66213e-08	3.96825e-06	1.15
356	218967_s_at	PTER	5	3.66213e-08	3.96825e-06	1.15
357	220144_s_at	ANKEF1	5	3.66213e-08	3.96825e-06	1.15
358	238632_at	LOC100505946	5	3.66213e-08	3.96825e-06	1.16
359	244261_at	IFNLR1	5	3.66213e-08	3.96825e-06	1.16
360	226587_at	NA	5	3.66213e-08	3.96825e-06	1.17
361	212709_at	NUP160	5	3.66213e-08	3.96825e-06	1.18
362	231609_at	C10orf82	5	3.66213e-08	3.96825e-06	1.18
363	213010_at	PRKCDBP	5	3.66213e-08	3.96825e-06	1.19
364	225953_at	RPRD1A	5	3.66213e-08	3.96825e-06	1.19
365	217738_at	NAMPT	5	3.66213e-08	3.96825e-06	1.2
366	219368_at	NAP1L2	5	3.66213e-08	3.96825e-06	1.2
367	227371_at	BAIAP2L1	5	3.66213e-08	3.96825e-06	1.21
368	238513_at	PRRG4	5	3.66213e-08	3.96825e-06	1.22
369	219002_at	FASTKD1	5	3.66213e-08	3.96825e-06	1.23
370	221690_s_at	NLRP2	5	3.66213e-08	3.96825e-06	1.23
371	229874_x_at	NA	5	3.66213e-08	3.96825e-06	1.23
372	200630_x_at	SET	5	3.66213e-08	3.96825e-06	1.24
373	218195_at	C6orf211	5	3.66213e-08	3.96825e-06	1.24
374	232191_at	ERVH48-1	5	3.66213e-08	3.96825e-06	1.24
375	216226_at	TAF4B	5	3.66213e-08	3.96825e-06	1.25
376	224654_at	DDX21	5	3.66213e-08	3.96825e-06	1.26
377	225260_s_at	MRPL32	5	3.66213e-08	3.96825e-06	1.26
378	203298_s_at	JARID2	5	3.66213e-08	3.96825e-06	1.28
379	205153_s_at	CD40	5	3.66213e-08	3.96825e-06	1.28
380	205980_s_at	NA	5	3.66213e-08	3.96825e-06	1.28
381	214710_s_at	CCNB1	5	3.66213e-08	3.96825e-06	1.28
382	209448_at	HTATIP2	5	3.66213e-08	3.96825e-06	1.33
383	233241_at	PLK1S1	5	3.66213e-08	3.96825e-06	1.34
384	205742_at	TNNI3	5	3.66213e-08	3.96825e-06	1.35
385	212371_at	DESI2	5	3.66213e-08	3.96825e-06	1.36
386	213647_at	DNA2	5	3.66213e-08	3.96825e-06	1.36
387	202168_at	TAF9	5	3.66213e-08	3.96825e-06	1.41
388	214395_x_at	EEF1D	5	3.66213e-08	3.96825e-06	1.42
389	218339_at	MRPL22	5	3.66213e-08	3.96825e-06	1.42
390	227027_at	GFPT1	5	3.66213e-08	3.96825e-06	1.42
391	225295_at	SLC39A10	5	3.66213e-08	3.96825e-06	1.43
392	228565_at	KIAA1804	5	3.66213e-08	3.96825e-06	1.44
393	205474_at	CRLF3	5	3.66213e-08	3.96825e-06	1.47
394	212461_at	AZIN1	5	3.66213e-08	3.96825e-06	1.48
395	229390_at	FAM26F	5	3.66213e-08	3.96825e-06	1.48
396	205805_s_at	ROR1	5	3.66213e-08	3.96825e-06	1.49
397	244774_at	PHACTR2	5	3.66213e-08	3.96825e-06	1.49
398	231628_s_at	SERPINB6	5	3.66213e-08	3.96825e-06	1.5
399	221881_s_at	CLIC4	5	3.66213e-08	3.96825e-06	1.51
400	205394_at	CHEK1	5	3.66213e-08	3.96825e-06	1.52
401	225275_at	EDIL3	5	3.66213e-08	3.96825e-06	1.52
402	208697_s_at	EIF3E	5	3.66213e-08	3.96825e-06	1.55
403	223599_at	TRIM6	5	3.66213e-08	3.96825e-06	1.55
404	202231_at	EIF3M	5	3.66213e-08	3.96825e-06	1.6
405	239835_at	KBTBD8	5	3.66213e-08	3.96825e-06	1.61
406	206757_at	PDE5A	5	3.66213e-08	3.96825e-06	1.62
407	211921_x_at	NA	5	3.66213e-08	3.96825e-06	1.63
408	227569_at	LNX2	5	3.66213e-08	3.96825e-06	1.64
409	225580_at	MRPL50	5	3.66213e-08	3.96825e-06	1.66
410	208651_x_at	CD24	5	3.66213e-08	3.96825e-06	1.68
411	201487_at	CTSC	5	3.66213e-08	3.96825e-06	1.75
412	204891_s_at	LCK	5	3.66213e-08	3.96825e-06	1.75
413	221666_s_at	PYCARD	5	3.66213e-08	3.96825e-06	1.76
414	227110_at	HNRNPC	5	3.66213e-08	3.96825e-06	1.76
415	209480_at	HLA-DQB1	5	3.66213e-08	3.96825e-06	1.77
416	204023_at	RFC4	5	3.66213e-08	3.96825e-06	1.78
417	238075_at	CHEK1	5	3.66213e-08	3.96825e-06	1.79
418	200773_x_at	PTMA	5	3.66213e-08	3.96825e-06	1.81
419	205217_at	TIMM8A	5	3.66213e-08	3.96825e-06	1.83
420	220941_s_at	C21orf91	5	3.66213e-08	3.96825e-06	1.83
421	232976_at	NA	5	3.66213e-08	3.96825e-06	1.84
422	223414_s_at	LYAR	5	3.66213e-08	3.96825e-06	1.86
423	221381_s_at	NA	5	3.66213e-08	3.96825e-06	1.9
424	204616_at	UCHL3	5	3.66213e-08	3.96825e-06	1.95
425	205052_at	AUH	5	3.66213e-08	3.96825e-06	2.06
426	208937_s_at	ID1	5	3.66213e-08	3.96825e-06	2.08
427	205083_at	AOX1	5	3.66213e-08	3.96825e-06	2.11
428	224279_s_at	CABYR	5	3.66213e-08	3.96825e-06	2.12
429	224800_at	WDFY1	5	3.66213e-08	3.96825e-06	2.14
430	227947_at	PHACTR2	5	3.66213e-08	3.96825e-06	2.17
431	231466_at	FAM71F1	5	3.66213e-08	3.96825e-06	2.17
432	201112_s_at	CSE1L	5	3.66213e-08	3.96825e-06	2.18
433	204237_at	GULP1	5	3.66213e-08	3.96825e-06	2.19
434	211796_s_at	NA	5	3.66213e-08	3.96825e-06	2.2
435	212499_s_at	NA	5	3.66213e-08	3.96825e-06	2.23
436	1565951_s_at	CHML	5	3.66213e-08	3.96825e-06	2.24
437	229515_at	PAWR	5	3.66213e-08	3.96825e-06	2.25
438	205909_at	POLE2	5	3.66213e-08	3.96825e-06	2.31
439	230623_x_at	USP28	5	3.66213e-08	3.96825e-06	2.31
440	219347_at	NUDT15	5	3.66213e-08	3.96825e-06	2.39
441	1554887_at	NA	5	3.66213e-08	3.96825e-06	2.42
442	228771_at	ADRBK2	5	3.66213e-08	3.96825e-06	2.43
443	229377_at	GRTP1	5	3.66213e-08	3.96825e-06	2.51
444	214339_s_at	MAP4K1	5	3.66213e-08	3.96825e-06	2.55
445	204681_s_at	RAPGEF5	5	3.66213e-08	3.96825e-06	2.58
446	233252_s_at	STRBP	5	3.66213e-08	3.96825e-06	2.6
447	223907_s_at	PINX1	5	3.66213e-08	3.96825e-06	2.62
448	205309_at	SMPDL3B	5	3.66213e-08	3.96825e-06	2.64
449	220195_at	MBD5	5	3.66213e-08	3.96825e-06	2.66
450	228503_at	RPS6KA6	5	3.66213e-08	3.96825e-06	2.68
451	217915_s_at	RSL24D1	5	3.66213e-08	3.96825e-06	2.7
452	233878_s_at	XRN2	5	3.66213e-08	3.96825e-06	2.79
453	203269_at	NSMAF	5	3.66213e-08	3.96825e-06	2.97
454	212428_at	KIAA0368	5	3.66213e-08	3.96825e-06	3.01
455	41577_at	PPP1R16B	5	3.66213e-08	3.96825e-06	3.08
456	213599_at	OIP5	5	3.66213e-08	3.96825e-06	3.43
457	228098_s_at	MYLIP	5	3.66213e-08	3.96825e-06	3.64
458	201761_at	MTHFD2	5	3.66213e-08	3.96825e-06	3.71
459	239552_at	VWDE	5	3.66213e-08	3.96825e-06	3.74
460	201831_s_at	USO1	5	3.66213e-08	3.96825e-06	3.85
461	218404_at	SNX10	5	3.66213e-08	3.96825e-06	4.06
462	236519_at	C9orf135	5	3.66213e-08	3.96825e-06	4.18
463	218605_at	TFB2M	5	3.66213e-08	3.96825e-06	4.37
464	218781_at	SMC6	5	3.66213e-08	3.96825e-06	4.52
465	201829_at	NET1	5	3.66213e-08	3.96825e-06	5.33
466	218853_s_at	MOSPD1	5	3.66213e-08	3.96825e-06	5.49
467	224918_x_at	MGST1	5	3.66213e-08	3.96825e-06	5.84
468	203715_at	TBCE	5	3.66213e-08	3.96825e-06	6.11
469	205489_at	CRYM	5	3.66213e-08	3.96825e-06	6.17
470	228782_at	SCGB3A2	5	3.66213e-08	3.96825e-06	6.18
471	227801_at	TRIM59	5	3.66213e-08	3.96825e-06	6.27
472	224407_s_at	MST4	5	3.66213e-08	3.96825e-06	8.99
473	228320_x_at	CCDC64	6	3.29592e-07	2.18182e-05	0.21
474	226846_at	PHYHD1	6	3.29592e-07	2.18182e-05	0.27
475	214001_x_at	RPS10	6	3.29592e-07	2.18182e-05	0.29
476	1564662_at	ZNF852	6	3.29592e-07	2.18182e-05	0.32
477	226282_at	PTPN14	6	3.29592e-07	2.18182e-05	0.32
478	218276_s_at	SAV1	6	3.29592e-07	2.18182e-05	0.38
479	218443_s_at	DAZAP1	6	3.29592e-07	2.18182e-05	0.38
480	228787_s_at	BCAS4	6	3.29592e-07	2.18182e-05	0.4
481	219418_at	NA	6	3.29592e-07	2.18182e-05	0.41
482	237810_at	CLDN6	6	3.29592e-07	2.18182e-05	0.41
483	1555878_at	RPS24	6	3.29592e-07	2.18182e-05	0.45
484	242069_at	CBX5	6	3.29592e-07	2.18182e-05	0.45
485	216228_s_at	WDHD1	6	3.29592e-07	2.18182e-05	0.47
486	218558_s_at	MRPL39	6	3.29592e-07	2.18182e-05	0.48
487	220588_at	BCAS4	6	3.29592e-07	2.18182e-05	0.49
488	202723_s_at	FOXO1	6	3.29592e-07	2.18182e-05	0.5
489	212149_at	EFR3A	6	3.29592e-07	2.18182e-05	0.5
490	214356_s_at	KIAA0368	6	3.29592e-07	2.18182e-05	0.5
491	223255_at	G2E3	6	3.29592e-07	2.18182e-05	0.5
492	238451_at	MPP7	6	3.29592e-07	2.18182e-05	0.5
493	208673_s_at	SRSF3	6	3.29592e-07	2.18182e-05	0.51
494	231817_at	USP53	6	3.29592e-07	2.18182e-05	0.51
495	227429_at	EFCAB4A	6	3.29592e-07	2.18182e-05	0.52
496	203705_s_at	FZD7	6	3.29592e-07	2.18182e-05	0.53
497	226213_at	ERBB3	6	3.29592e-07	2.18182e-05	0.53
498	208306_x_at	NA	6	3.29592e-07	2.18182e-05	0.54
499	237203_at	LOC100506546	6	3.29592e-07	2.18182e-05	0.55
500	203387_s_at	TBC1D4	6	3.29592e-07	2.18182e-05	0.56
501	226150_at	PPAPDC1B	6	3.29592e-07	2.18182e-05	0.57
502	218398_at	MRPS30	6	3.29592e-07	2.18182e-05	0.58
503	209507_at	RPA3	6	3.29592e-07	2.18182e-05	0.59
504	222587_s_at	GALNT7	6	3.29592e-07	2.18182e-05	0.61
505	202884_s_at	PPP2R1B	6	3.29592e-07	2.18182e-05	0.62
506	223096_at	NOP58	6	3.29592e-07	2.18182e-05	0.62
507	238751_at	NA	6	3.29592e-07	2.18182e-05	0.62
508	210416_s_at	CHEK2	6	3.29592e-07	2.18182e-05	0.63
509	215011_at	NA	6	3.29592e-07	2.18182e-05	0.63
510	220295_x_at	DEPDC1	6	3.29592e-07	2.18182e-05	0.64
511	201574_at	ETF1	6	3.29592e-07	2.18182e-05	0.66
512	219169_s_at	TFB1M	6	3.29592e-07	2.18182e-05	0.67
513	223129_x_at	MYLIP	6	3.29592e-07	2.18182e-05	0.67
514	224721_at	WDR75	6	3.29592e-07	2.18182e-05	0.67
515	206062_at	GUCA1A	6	3.29592e-07	2.18182e-05	0.69
516	209141_at	UBE2G1	6	3.29592e-07	2.18182e-05	0.7
517	209312_x_at	NA	6	3.29592e-07	2.18182e-05	0.7
518	225817_at	CGNL1	6	3.29592e-07	2.18182e-05	0.7
519	226187_at	CDS1	6	3.29592e-07	2.18182e-05	0.7
520	230139_at	NA	6	3.29592e-07	2.18182e-05	0.7
521	208080_at	AURKA	6	3.29592e-07	2.18182e-05	0.71
522	220319_s_at	MYLIP	6	3.29592e-07	2.18182e-05	0.72
523	223996_s_at	MRPL30	6	3.29592e-07	2.18182e-05	0.72
524	202712_s_at	NA	6	3.29592e-07	2.18182e-05	0.73
525	202746_at	ITM2A	6	3.29592e-07	2.18182e-05	0.73
526	213025_at	THUMPD1	6	3.29592e-07	2.18182e-05	0.73
527	217266_at	RPL15	6	3.29592e-07	2.18182e-05	0.74
528	235141_at	MARVELD2	6	3.29592e-07	2.18182e-05	0.74
529	222573_s_at	SAV1	6	3.29592e-07	2.18182e-05	0.75
530	226456_at	RMI2	6	3.29592e-07	2.18182e-05	0.75
531	41037_at	TEAD4	6	3.29592e-07	2.18182e-05	0.75
532	201479_at	NA	6	3.29592e-07	2.18182e-05	0.76
533	236090_at	NA	6	3.29592e-07	2.18182e-05	0.76
534	213571_s_at	EIF4E2	6	3.29592e-07	2.18182e-05	0.77
535	227854_at	NA	6	3.29592e-07	2.18182e-05	0.77
536	239697_x_at	C3orf67	6	3.29592e-07	2.18182e-05	0.77
537	204728_s_at	WDHD1	6	3.29592e-07	2.18182e-05	0.78
538	210766_s_at	CSE1L	6	3.29592e-07	2.18182e-05	0.78
539	218077_s_at	ZDHHC3	6	3.29592e-07	2.18182e-05	0.78
540	222290_at	NA	6	3.29592e-07	2.18182e-05	0.78
541	227245_at	NAA25	6	3.29592e-07	2.18182e-05	0.78
542	219178_at	QTRTD1	6	3.29592e-07	2.18182e-05	0.79
543	228238_at	NA	6	3.29592e-07	2.18182e-05	0.79
544	236471_at	NFE2L3	6	3.29592e-07	2.18182e-05	0.79
545	218775_s_at	NA	6	3.29592e-07	2.18182e-05	0.8
546	227134_at	SYTL1	6	3.29592e-07	2.18182e-05	0.8
547	232180_at	UGP2	6	3.29592e-07	2.18182e-05	0.8
548	228153_at	RNF144B	6	3.29592e-07	2.18182e-05	0.81
549	204228_at	PPIH	6	3.29592e-07	2.18182e-05	0.82
550	205339_at	STIL	6	3.29592e-07	2.18182e-05	0.82
551	224841_x_at	NA	6	3.29592e-07	2.18182e-05	0.82
552	225320_at	MCU	6	3.29592e-07	2.18182e-05	0.82
553	222351_at	PPP2R1B	6	3.29592e-07	2.18182e-05	0.83
554	228463_at	FOXA3	6	3.29592e-07	2.18182e-05	0.83
555	235149_at	PGM2L1	6	3.29592e-07	2.18182e-05	0.83
556	1553179_at	ADAMTS19	6	3.29592e-07	2.18182e-05	0.85
557	208758_at	ATIC	6	3.29592e-07	2.18182e-05	0.85
558	220060_s_at	PARPBP	6	3.29592e-07	2.18182e-05	0.85
559	229513_at	STRBP	6	3.29592e-07	2.18182e-05	0.85
560	202886_s_at	PPP2R1B	6	3.29592e-07	2.18182e-05	0.86
561	234976_x_at	NA	6	3.29592e-07	2.18182e-05	0.86
562	203510_at	MET	6	3.29592e-07	2.18182e-05	0.87
563	218180_s_at	EPS8L2	6	3.29592e-07	2.18182e-05	0.87
564	205361_s_at	PFDN4	6	3.29592e-07	2.18182e-05	0.88
565	225164_s_at	EIF2AK4	6	3.29592e-07	2.18182e-05	0.88
566	235020_at	TAF4B	6	3.29592e-07	2.18182e-05	0.88
567	203028_s_at	CYBA	6	3.29592e-07	2.18182e-05	0.89
568	204675_at	SRD5A1	6	3.29592e-07	2.18182e-05	0.89
569	209739_s_at	PNPLA4	6	3.29592e-07	2.18182e-05	0.89
570	240108_at	NA	6	3.29592e-07	2.18182e-05	0.89
571	213201_s_at	TNNT1	6	3.29592e-07	2.18182e-05	0.9
572	203407_at	PPL	6	3.29592e-07	2.18182e-05	0.91
573	204047_s_at	PHACTR2	6	3.29592e-07	2.18182e-05	0.91
574	218186_at	RAB25	6	3.29592e-07	2.18182e-05	0.91
575	227224_at	RALGPS2	6	3.29592e-07	2.18182e-05	0.92
576	228970_at	ZBTB8OS	6	3.29592e-07	2.18182e-05	0.92
577	234672_s_at	TMEM48	6	3.29592e-07	2.18182e-05	0.92
578	241574_s_at	IGF2BP1	6	3.29592e-07	2.18182e-05	0.92
579	224741_x_at	NA	6	3.29592e-07	2.18182e-05	0.93
580	227628_at	GPX8	6	3.29592e-07	2.18182e-05	0.93
581	204976_s_at	AMMECR1	6	3.29592e-07	2.18182e-05	0.94
582	209434_s_at	PPAT	6	3.29592e-07	2.18182e-05	0.94
583	214662_at	WDR43	6	3.29592e-07	2.18182e-05	0.94
584	210038_at	PRKCQ	6	3.29592e-07	2.18182e-05	0.95
585	218715_at	UTP6	6	3.29592e-07	2.18182e-05	0.95
586	224523_s_at	CMSS1	6	3.29592e-07	2.18182e-05	0.95
587	226521_s_at	FAM175A	6	3.29592e-07	2.18182e-05	0.95
588	202911_at	MSH6	6	3.29592e-07	2.18182e-05	0.97
589	218133_s_at	NIF3L1	6	3.29592e-07	2.18182e-05	0.97
590	218343_s_at	GTF3C3	6	3.29592e-07	2.18182e-05	0.98
591	225647_s_at	CTSC	6	3.29592e-07	2.18182e-05	0.99
592	225438_at	NUDCD1	6	3.29592e-07	2.18182e-05	1.01
593	230917_at	NA	6	3.29592e-07	2.18182e-05	1.01
594	200715_x_at	NA	6	3.29592e-07	2.18182e-05	1.02
595	223335_at	TMEM69	6	3.29592e-07	2.18182e-05	1.02
596	212829_at	PIP4K2A	6	3.29592e-07	2.18182e-05	1.03
597	201385_at	DHX15	6	3.29592e-07	2.18182e-05	1.05
598	219901_at	FGD6	6	3.29592e-07	2.18182e-05	1.05
599	221637_s_at	C11orf48	6	3.29592e-07	2.18182e-05	1.05
600	238205_at	DCAF12L1	6	3.29592e-07	2.18182e-05	1.05
601	203347_s_at	MTF2	6	3.29592e-07	2.18182e-05	1.06
602	205063_at	GEMIN2	6	3.29592e-07	2.18182e-05	1.06
603	205061_s_at	EXOSC9	6	3.29592e-07	2.18182e-05	1.08
604	216568_x_at	NA	6	3.29592e-07	2.18182e-05	1.08
605	223993_s_at	CNIH4	6	3.29592e-07	2.18182e-05	1.08
606	234304_s_at	IPO11	6	3.29592e-07	2.18182e-05	1.08
607	1564154_at	NA	6	3.29592e-07	2.18182e-05	1.09
608	201522_x_at	NA	6	3.29592e-07	2.18182e-05	1.1
609	203494_s_at	CEP57	6	3.29592e-07	2.18182e-05	1.1
610	221761_at	ADSS	6	3.29592e-07	2.18182e-05	1.1
611	240267_at	NA	6	3.29592e-07	2.18182e-05	1.1
612	203545_at	ALG8	6	3.29592e-07	2.18182e-05	1.11
613	218084_x_at	FXYD5	6	3.29592e-07	2.18182e-05	1.11
614	201131_s_at	CDH1	6	3.29592e-07	2.18182e-05	1.12
615	209176_at	SEC23IP	6	3.29592e-07	2.18182e-05	1.12
616	223130_s_at	MYLIP	6	3.29592e-07	2.18182e-05	1.12
617	1553105_s_at	DSG2	6	3.29592e-07	2.18182e-05	1.13
618	202470_s_at	CPSF6	6	3.29592e-07	2.18182e-05	1.15
619	244777_at	DCP2	6	3.29592e-07	2.18182e-05	1.17
620	203721_s_at	UTP18	6	3.29592e-07	2.18182e-05	1.18
621	239127_at	LOC100288860	6	3.29592e-07	2.18182e-05	1.18
622	203361_s_at	NA	6	3.29592e-07	2.18182e-05	1.19
623	214355_x_at	NA	6	3.29592e-07	2.18182e-05	1.19
624	1559394_a_at	NA	6	3.29592e-07	2.18182e-05	1.2
625	221963_x_at	ZNF587B	6	3.29592e-07	2.18182e-05	1.2
626	1553180_at	ADAMTS19	6	3.29592e-07	2.18182e-05	1.21
627	214219_x_at	MAP4K1	6	3.29592e-07	2.18182e-05	1.22
628	222361_at	TUBBP5	6	3.29592e-07	2.18182e-05	1.22
629	203351_s_at	ORC4	6	3.29592e-07	2.18182e-05	1.24
630	233589_x_at	TOR4A	6	3.29592e-07	2.18182e-05	1.24
631	208152_s_at	DDX21	6	3.29592e-07	2.18182e-05	1.25
632	219675_s_at	UXS1	6	3.29592e-07	2.18182e-05	1.25
633	228933_at	NHS	6	3.29592e-07	2.18182e-05	1.25
634	204571_x_at	PIN4	6	3.29592e-07	2.18182e-05	1.26
635	218341_at	PPCS	6	3.29592e-07	2.18182e-05	1.26
636	213523_at	CCNE1	6	3.29592e-07	2.18182e-05	1.27
637	230423_at	NA	6	3.29592e-07	2.18182e-05	1.27
638	221580_s_at	NA	6	3.29592e-07	2.18182e-05	1.28
639	226784_at	TWISTNB	6	3.29592e-07	2.18182e-05	1.28
640	238156_at	NA	6	3.29592e-07	2.18182e-05	1.32
641	205135_s_at	NUFIP1	6	3.29592e-07	2.18182e-05	1.34
642	210946_at	PPAP2A	6	3.29592e-07	2.18182e-05	1.34
643	206102_at	GINS1	6	3.29592e-07	2.18182e-05	1.35
644	218905_at	INTS8	6	3.29592e-07	2.18182e-05	1.35
645	206600_s_at	SLC16A5	6	3.29592e-07	2.18182e-05	1.36
646	204867_at	GCHFR	6	3.29592e-07	2.18182e-05	1.37
647	207379_at	EDIL3	6	3.29592e-07	2.18182e-05	1.37
648	216954_x_at	ATP5O	6	3.29592e-07	2.18182e-05	1.37
649	223258_s_at	G2E3	6	3.29592e-07	2.18182e-05	1.37
650	228952_at	ENPP1	6	3.29592e-07	2.18182e-05	1.37
651	1555292_at	STRIP2	6	3.29592e-07	2.18182e-05	1.38
652	241820_at	RIF1	6	3.29592e-07	2.18182e-05	1.38
653	201880_at	ARIH1	6	3.29592e-07	2.18182e-05	1.39
654	205024_s_at	RAD51	6	3.29592e-07	2.18182e-05	1.39
655	228754_at	SLC6A6	6	3.29592e-07	2.18182e-05	1.39
656	243610_at	C9orf135	6	3.29592e-07	2.18182e-05	1.39
657	200873_s_at	CCT8	6	3.29592e-07	2.18182e-05	1.41
658	221790_s_at	LDLRAP1	6	3.29592e-07	2.18182e-05	1.41
659	228875_at	FAM162B	6	3.29592e-07	2.18182e-05	1.41
660	235245_at	TMEM92	6	3.29592e-07	2.18182e-05	1.42
661	205565_s_at	FXN	6	3.29592e-07	2.18182e-05	1.44
662	217491_x_at	COX7C	6	3.29592e-07	2.18182e-05	1.44
663	208190_s_at	LSR	6	3.29592e-07	2.18182e-05	1.45
664	202454_s_at	ERBB3	6	3.29592e-07	2.18182e-05	1.47
665	202446_s_at	PLSCR1	6	3.29592e-07	2.18182e-05	1.48
666	231713_s_at	ELP2	6	3.29592e-07	2.18182e-05	1.48
667	206729_at	TNFRSF8	6	3.29592e-07	2.18182e-05	1.51
668	212471_at	AVL9	6	3.29592e-07	2.18182e-05	1.53
669	232060_at	ROR1	6	3.29592e-07	2.18182e-05	1.53
670	1569906_s_at	PHF20	6	3.29592e-07	2.18182e-05	1.54
671	228357_at	UNK	6	3.29592e-07	2.18182e-05	1.54
672	1568593_a_at	NUDT16P1	6	3.29592e-07	2.18182e-05	1.55
673	222464_s_at	MCMBP	6	3.29592e-07	2.18182e-05	1.55
674	223480_s_at	MRPL47	6	3.29592e-07	2.18182e-05	1.55
675	205531_s_at	GLS2	6	3.29592e-07	2.18182e-05	1.56
676	204064_at	THOC1	6	3.29592e-07	2.18182e-05	1.57
677	213927_at	MAP3K9	6	3.29592e-07	2.18182e-05	1.57
678	229518_at	FAM46B	6	3.29592e-07	2.18182e-05	1.58
679	200669_s_at	UBE2D3	6	3.29592e-07	2.18182e-05	1.59
680	223700_at	MND1	6	3.29592e-07	2.18182e-05	1.61
681	218049_s_at	MRPL13	6	3.29592e-07	2.18182e-05	1.62
682	206348_s_at	PDK3	6	3.29592e-07	2.18182e-05	1.64
683	215590_x_at	ACVR2B-AS1	6	3.29592e-07	2.18182e-05	1.64
684	200750_s_at	RAN	6	3.29592e-07	2.18182e-05	1.65
685	201691_s_at	TPD52	6	3.29592e-07	2.18182e-05	1.65
686	203607_at	INPP5F	6	3.29592e-07	2.18182e-05	1.65
687	214800_x_at	BTF3	6	3.29592e-07	2.18182e-05	1.65
688	206429_at	F2RL1	6	3.29592e-07	2.18182e-05	1.66
689	214240_at	GAL	6	3.29592e-07	2.18182e-05	1.66
690	227517_s_at	NA	6	3.29592e-07	2.18182e-05	1.69
691	205542_at	STEAP1	6	3.29592e-07	2.18182e-05	1.7
692	243643_x_at	SLC30A6	6	3.29592e-07	2.18182e-05	1.7
693	224936_at	EIF2S3	6	3.29592e-07	2.18182e-05	1.71
694	218872_at	TESC	6	3.29592e-07	2.18182e-05	1.74
695	213671_s_at	MARS	6	3.29592e-07	2.18182e-05	1.77
696	200063_s_at	NPM1	6	3.29592e-07	2.18182e-05	1.81
697	242045_at	NA	6	3.29592e-07	2.18182e-05	1.81
698	202922_at	GCLC	6	3.29592e-07	2.18182e-05	1.82
699	211450_s_at	MSH6	6	3.29592e-07	2.18182e-05	1.82
700	204170_s_at	CKS2	6	3.29592e-07	2.18182e-05	1.83
701	205395_s_at	MRE11A	6	3.29592e-07	2.18182e-05	1.86
702	202268_s_at	NAE1	6	3.29592e-07	2.18182e-05	1.88
703	209442_x_at	ANK3	6	3.29592e-07	2.18182e-05	1.88
704	222794_x_at	MTPAP	6	3.29592e-07	2.18182e-05	1.91
705	204749_at	NAP1L3	6	3.29592e-07	2.18182e-05	1.96
706	216354_at	NA	6	3.29592e-07	2.18182e-05	1.96
707	210540_s_at	B4GALT4	6	3.29592e-07	2.18182e-05	1.99
708	229796_at	SIX4	6	3.29592e-07	2.18182e-05	1.99
709	242871_at	PAQR5	6	3.29592e-07	2.18182e-05	2.02
710	216532_x_at	NA	6	3.29592e-07	2.18182e-05	2.03
711	226686_at	CISD2	6	3.29592e-07	2.18182e-05	2.07
712	219740_at	VASH2	6	3.29592e-07	2.18182e-05	2.08
713	1563614_at	MTBP	6	3.29592e-07	2.18182e-05	2.09
714	203830_at	C17orf75	6	3.29592e-07	2.18182e-05	2.19
715	225831_at	LUZP1	6	3.29592e-07	2.18182e-05	2.19
716	1559548_at	ACVR2B	6	3.29592e-07	2.18182e-05	2.21
717	209662_at	CETN3	6	3.29592e-07	2.18182e-05	2.22
718	202498_s_at	SLC2A3	6	3.29592e-07	2.18182e-05	2.23
719	243745_at	NA	6	3.29592e-07	2.18182e-05	2.25
720	203743_s_at	TDG	6	3.29592e-07	2.18182e-05	2.27
721	220230_s_at	CYB5R2	6	3.29592e-07	2.18182e-05	2.34
722	210759_s_at	PSMA1	6	3.29592e-07	2.18182e-05	2.42
723	212219_at	PSME4	6	3.29592e-07	2.18182e-05	2.49
724	232596_at	DIAPH3	6	3.29592e-07	2.18182e-05	2.54
725	202138_x_at	AIMP2	6	3.29592e-07	2.18182e-05	2.6
726	218878_s_at	SIRT1	6	3.29592e-07	2.18182e-05	2.6
727	241048_at	NA	6	3.29592e-07	2.18182e-05	2.62
728	213603_s_at	RAC2	6	3.29592e-07	2.18182e-05	2.66
729	219545_at	NA	6	3.29592e-07	2.18182e-05	2.8
730	222552_at	GOLT1B	6	3.29592e-07	2.18182e-05	2.95
731	203713_s_at	LLGL2	6	3.29592e-07	2.18182e-05	3.02
732	201667_at	GJA1	6	3.29592e-07	2.18182e-05	3.03
733	227803_at	ENPP5	6	3.29592e-07	2.18182e-05	3.04
734	230466_s_at	RASSF3	6	3.29592e-07	2.18182e-05	3.16
735	218671_s_at	ATPIF1	6	3.29592e-07	2.18182e-05	3.4
736	203346_s_at	MTF2	6	3.29592e-07	2.18182e-05	3.61
737	219864_s_at	RCAN3	6	3.29592e-07	2.18182e-05	3.69
738	1564359_a_at	LOC339260	6	3.29592e-07	2.18182e-05	3.79
739	237054_at	ENPP5	6	3.29592e-07	2.18182e-05	3.97
740	206336_at	CXCL6	6	3.29592e-07	2.18182e-05	4.08
741	202797_at	SACM1L	6	3.29592e-07	2.18182e-05	4.32
742	213285_at	TMEM30B	6	3.29592e-07	2.18182e-05	4.38
743	203124_s_at	SLC11A2	6	3.29592e-07	2.18182e-05	4.47
744	203735_x_at	PPFIBP1	6	3.29592e-07	2.18182e-05	4.73
745	244153_at	ZNF207	6	3.29592e-07	2.18182e-05	4.83
746	202236_s_at	SLC16A1	6	3.29592e-07	2.18182e-05	5.55
747	213372_at	PAQR3	6	3.29592e-07	2.18182e-05	5.6
748	1554679_a_at	LAPTM4B	6	3.29592e-07	2.18182e-05	7.31
749	213677_s_at	PMS1	7	4.06497e-06	0.000175217	0.19
750	201827_at	SMARCD2	7	4.06497e-06	0.000175217	0.2
751	219162_s_at	MRPL11	7	4.06497e-06	0.000175217	0.2
752	238822_at	NA	7	4.06497e-06	0.000175217	0.2
753	208787_at	MRPL3	7	4.06497e-06	0.000175217	0.27
754	234650_at	NA	7	4.06497e-06	0.000175217	0.28
755	1557924_s_at	ALPL	7	4.06497e-06	0.000175217	0.32
756	203872_at	ACTA1	7	4.06497e-06	0.000175217	0.34
757	225646_at	CTSC	7	4.06497e-06	0.000175217	0.36
758	226600_at	TMTC3	7	4.06497e-06	0.000175217	0.36
759	201209_at	HDAC1	7	4.06497e-06	0.000175217	0.41
760	210115_at	RPL39L	7	4.06497e-06	0.000175217	0.41
761	227727_at	MRGPRF	7	4.06497e-06	0.000175217	0.41
762	227291_s_at	BOLA3	7	4.06497e-06	0.000175217	0.43
763	227386_s_at	NA	7	4.06497e-06	0.000175217	0.44
764	229582_at	INO80C	7	4.06497e-06	0.000175217	0.45
765	225584_at	HCG18	7	4.06497e-06	0.000175217	0.48
766	215009_s_at	THAP9-AS1	7	4.06497e-06	0.000175217	0.49
767	200017_at	RPS27A	7	4.06497e-06	0.000175217	0.5
768	203200_s_at	MTRR	7	4.06497e-06	0.000175217	0.5
769	205133_s_at	HSPE1	7	4.06497e-06	0.000175217	0.5
770	203947_at	CSTF3	7	4.06497e-06	0.000175217	0.55
771	223231_at	TATDN1	7	4.06497e-06	0.000175217	0.55
772	235024_at	PHF17	7	4.06497e-06	0.000175217	0.55
773	200809_x_at	RPL12	7	4.06497e-06	0.000175217	0.56
774	227322_s_at	BCCIP	7	4.06497e-06	0.000175217	0.56
775	205414_s_at	ARHGAP44	7	4.06497e-06	0.000175217	0.57
776	227520_at	TXLNG	7	4.06497e-06	0.000175217	0.57
777	232811_x_at	PRICKLE1	7	4.06497e-06	0.000175217	0.57
778	214823_at	ZNF204P	7	4.06497e-06	0.000175217	0.59
779	221437_s_at	MRPS15	7	4.06497e-06	0.000175217	0.59
780	204172_at	CPOX	7	4.06497e-06	0.000175217	0.6
781	226129_at	FAM83H	7	4.06497e-06	0.000175217	0.6
782	200829_x_at	ZNF207	7	4.06497e-06	0.000175217	0.61
783	204873_at	PEX1	7	4.06497e-06	0.000175217	0.61
784	232881_at	GNAS-AS1	7	4.06497e-06	0.000175217	0.61
785	202077_at	NDUFAB1	7	4.06497e-06	0.000175217	0.62
786	1554341_a_at	HELQ	7	4.06497e-06	0.000175217	0.63
787	35148_at	TJP3	7	4.06497e-06	0.000175217	0.63
788	209157_at	DNAJA2	7	4.06497e-06	0.000175217	0.64
789	212044_s_at	RPL27A	7	4.06497e-06	0.000175217	0.64
790	218757_s_at	UPF3B	7	4.06497e-06	0.000175217	0.64
791	237778_at	NA	7	4.06497e-06	0.000175217	0.65
792	242593_at	NA	7	4.06497e-06	0.000175217	0.65
793	244811_at	PHIP	7	4.06497e-06	0.000175217	0.65
794	226329_s_at	MITD1	7	4.06497e-06	0.000175217	0.66
795	214430_at	GLA	7	4.06497e-06	0.000175217	0.67
796	221831_at	LUZP1	7	4.06497e-06	0.000175217	0.67
797	224326_s_at	PCGF6	7	4.06497e-06	0.000175217	0.67
798	225154_at	SYAP1	7	4.06497e-06	0.000175217	0.67
799	203880_at	COX17	7	4.06497e-06	0.000175217	0.68
800	223681_s_at	INADL	7	4.06497e-06	0.000175217	0.69
801	225309_at	PHF5A	7	4.06497e-06	0.000175217	0.69
802	228773_at	LOC100506100	7	4.06497e-06	0.000175217	0.69
803	236535_at	SMC6	7	4.06497e-06	0.000175217	0.69
804	1554762_a_at	NA	7	4.06497e-06	0.000175217	0.7
805	232001_at	PRKCQ-AS1	7	4.06497e-06	0.000175217	0.7
806	201478_s_at	NA	7	4.06497e-06	0.000175217	0.71
807	210613_s_at	SYNGR1	7	4.06497e-06	0.000175217	0.71
808	226262_at	DHX33	7	4.06497e-06	0.000175217	0.71
809	203405_at	PSMG1	7	4.06497e-06	0.000175217	0.73
810	208910_s_at	C1QBP	7	4.06497e-06	0.000175217	0.73
811	225748_at	LTV1	7	4.06497e-06	0.000175217	0.73
812	242690_at	ATP11C	7	4.06497e-06	0.000175217	0.73
813	1558236_at	NA	7	4.06497e-06	0.000175217	0.74
814	209536_s_at	EHD4	7	4.06497e-06	0.000175217	0.74
815	225362_at	FAM122B	7	4.06497e-06	0.000175217	0.75
816	226455_at	CREB3L4	7	4.06497e-06	0.000175217	0.75
817	235343_at	VASH2	7	4.06497e-06	0.000175217	0.75
818	201421_s_at	WDR77	7	4.06497e-06	0.000175217	0.76
819	231511_at	FRAS1	7	4.06497e-06	0.000175217	0.76
820	200088_x_at	NA	7	4.06497e-06	0.000175217	0.78
821	229519_at	FXR1	7	4.06497e-06	0.000175217	0.78
822	1552619_a_at	ANLN	7	4.06497e-06	0.000175217	0.79
823	1553799_at	FAM227B	7	4.06497e-06	0.000175217	0.79
824	216506_x_at	MLLT10	7	4.06497e-06	0.000175217	0.79
825	225890_at	MGME1	7	4.06497e-06	0.000175217	0.79
826	201675_at	AKAP1	7	4.06497e-06	0.000175217	0.8
827	204405_x_at	DIMT1	7	4.06497e-06	0.000175217	0.8
828	217426_at	NA	7	4.06497e-06	0.000175217	0.8
829	223403_s_at	POLR1B	7	4.06497e-06	0.000175217	0.81
830	228041_at	AASDH	7	4.06497e-06	0.000175217	0.81
831	243252_at	NA	7	4.06497e-06	0.000175217	0.81
832	201483_s_at	SUPT4H1	7	4.06497e-06	0.000175217	0.82
833	209545_s_at	RIPK2	7	4.06497e-06	0.000175217	0.82
834	225538_at	ZCCHC9	7	4.06497e-06	0.000175217	0.82
835	235126_at	FLVCR1-AS1	7	4.06497e-06	0.000175217	0.82
836	1562169_at	NA	7	4.06497e-06	0.000175217	0.83
837	225687_at	FAM83D	7	4.06497e-06	0.000175217	0.83
838	211615_s_at	LRPPRC	7	4.06497e-06	0.000175217	0.84
839	215346_at	CD40	7	4.06497e-06	0.000175217	0.84
840	225676_s_at	DCAF13	7	4.06497e-06	0.000175217	0.84
841	235468_at	RBFOX3	7	4.06497e-06	0.000175217	0.84
842	235848_x_at	NA	7	4.06497e-06	0.000175217	0.84
843	209709_s_at	HMMR	7	4.06497e-06	0.000175217	0.85
844	212627_s_at	EXOSC7	7	4.06497e-06	0.000175217	0.85
845	217822_at	WBP11	7	4.06497e-06	0.000175217	0.85
846	1555962_at	B3GNT7	7	4.06497e-06	0.000175217	0.86
847	218728_s_at	CNIH4	7	4.06497e-06	0.000175217	0.86
848	219969_at	TXLNG	7	4.06497e-06	0.000175217	0.86
849	226165_at	C8orf59	7	4.06497e-06	0.000175217	0.86
850	202071_at	SDC4	7	4.06497e-06	0.000175217	0.87
851	221957_at	PDK3	7	4.06497e-06	0.000175217	0.88
852	1564907_s_at	NA	7	4.06497e-06	0.000175217	0.89
853	200038_s_at	NA	7	4.06497e-06	0.000175217	0.89
854	204887_s_at	PLK4	7	4.06497e-06	0.000175217	0.89
855	207845_s_at	ANAPC10	7	4.06497e-06	0.000175217	0.89
856	218566_s_at	CHORDC1	7	4.06497e-06	0.000175217	0.9
857	232111_at	LINC00617	7	4.06497e-06	0.000175217	0.9
858	201637_s_at	FXR1	7	4.06497e-06	0.000175217	0.91
859	209746_s_at	COQ7	7	4.06497e-06	0.000175217	0.91
860	216383_at	NA	7	4.06497e-06	0.000175217	0.91
861	225174_at	DNAJC10	7	4.06497e-06	0.000175217	0.91
862	236122_at	NA	7	4.06497e-06	0.000175217	0.91
863	207165_at	HMMR	7	4.06497e-06	0.000175217	0.92
864	222609_s_at	EXOSC1	7	4.06497e-06	0.000175217	0.92
865	1555845_at	NA	7	4.06497e-06	0.000175217	0.93
866	1557455_s_at	MOSPD1	7	4.06497e-06	0.000175217	0.93
867	223490_s_at	EXOSC3	7	4.06497e-06	0.000175217	0.93
868	225614_at	SAAL1	7	4.06497e-06	0.000175217	0.93
869	201973_s_at	NA	7	4.06497e-06	0.000175217	0.94
870	204208_at	RNGTT	7	4.06497e-06	0.000175217	0.94
871	208165_s_at	PRSS16	7	4.06497e-06	0.000175217	0.94
872	225862_at	SLC25A26	7	4.06497e-06	0.000175217	0.94
873	226497_s_at	FLT1	7	4.06497e-06	0.000175217	0.94
874	201682_at	PMPCB	7	4.06497e-06	0.000175217	0.95
875	202233_s_at	NA	7	4.06497e-06	0.000175217	0.95
876	220448_at	KCNK12	7	4.06497e-06	0.000175217	0.95
877	222490_at	POLR3E	7	4.06497e-06	0.000175217	0.95
878	225478_at	MFHAS1	7	4.06497e-06	0.000175217	0.95
879	228075_x_at	TFB1M	7	4.06497e-06	0.000175217	0.95
880	1552573_s_at	MIPOL1	7	4.06497e-06	0.000175217	0.96
881	209314_s_at	HBS1L	7	4.06497e-06	0.000175217	0.96
882	200860_s_at	CNOT1	7	4.06497e-06	0.000175217	0.98
883	203991_s_at	KDM6A	7	4.06497e-06	0.000175217	0.98
884	211990_at	HLA-DPA1	7	4.06497e-06	0.000175217	0.98
885	226507_at	PAK1	7	4.06497e-06	0.000175217	0.98
886	244246_at	MIPOL1	7	4.06497e-06	0.000175217	0.98
887	208778_s_at	NA	7	4.06497e-06	0.000175217	0.99
888	213594_x_at	SRSF10	7	4.06497e-06	0.000175217	0.99
889	218911_at	YEATS4	7	4.06497e-06	0.000175217	0.99
890	1552477_a_at	IRF6	7	4.06497e-06	0.000175217	1
891	201930_at	MCM6	7	4.06497e-06	0.000175217	1
892	214636_at	CALCB	7	4.06497e-06	0.000175217	1
893	217329_x_at	NA	7	4.06497e-06	0.000175217	1
894	225581_s_at	MRPL50	7	4.06497e-06	0.000175217	1
895	242283_at	DNAH14	7	4.06497e-06	0.000175217	1
896	1553096_s_at	BCL2L11	7	4.06497e-06	0.000175217	1.01
897	224252_s_at	FXYD5	7	4.06497e-06	0.000175217	1.01
898	227123_at	RAB3B	7	4.06497e-06	0.000175217	1.01
899	227702_at	CYP4X1	7	4.06497e-06	0.000175217	1.01
900	242727_at	ARL5B	7	4.06497e-06	0.000175217	1.01
901	203142_s_at	AP3B1	7	4.06497e-06	0.000175217	1.02
902	230519_at	FAM124A	7	4.06497e-06	0.000175217	1.02
903	204421_s_at	FGF2	7	4.06497e-06	0.000175217	1.03
904	207180_s_at	HTATIP2	7	4.06497e-06	0.000175217	1.03
905	241730_at	MYNN	7	4.06497e-06	0.000175217	1.03
906	202277_at	SPTLC1	7	4.06497e-06	0.000175217	1.04
907	216977_x_at	SNRPA1	7	4.06497e-06	0.000175217	1.04
908	224779_s_at	FAM96A	7	4.06497e-06	0.000175217	1.04
909	238122_at	RBM12B	7	4.06497e-06	0.000175217	1.04
910	200807_s_at	HSPD1	7	4.06497e-06	0.000175217	1.05
911	202697_at	NUDT21	7	4.06497e-06	0.000175217	1.05
912	203177_x_at	TFAM	7	4.06497e-06	0.000175217	1.05
913	203706_s_at	FZD7	7	4.06497e-06	0.000175217	1.05
914	229963_at	BEX5	7	4.06497e-06	0.000175217	1.05
915	221593_s_at	RPL31	7	4.06497e-06	0.000175217	1.06
916	224129_s_at	DPY30	7	4.06497e-06	0.000175217	1.06
917	244052_at	CBR4	7	4.06497e-06	0.000175217	1.06
918	209823_x_at	HLA-DQB1	7	4.06497e-06	0.000175217	1.07
919	225359_at	DNAJC19	7	4.06497e-06	0.000175217	1.08
920	231973_s_at	NA	7	4.06497e-06	0.000175217	1.08
921	242458_at	RALGPS2	7	4.06497e-06	0.000175217	1.09
922	216822_x_at	NA	7	4.06497e-06	0.000175217	1.1
923	222759_at	SUV420H1	7	4.06497e-06	0.000175217	1.1
924	235704_at	DAZAP2	7	4.06497e-06	0.000175217	1.1
925	218118_s_at	TIMM23	7	4.06497e-06	0.000175217	1.11
926	218710_at	TTC27	7	4.06497e-06	0.000175217	1.11
927	214463_x_at	NA	7	4.06497e-06	0.000175217	1.12
928	223257_at	G2E3	7	4.06497e-06	0.000175217	1.12
929	229406_at	RBFOX3	7	4.06497e-06	0.000175217	1.12
930	240261_at	TOM1L1	7	4.06497e-06	0.000175217	1.12
931	210178_x_at	SRSF10	7	4.06497e-06	0.000175217	1.13
932	201532_at	PSMA3	7	4.06497e-06	0.000175217	1.14
933	228937_at	LACC1	7	4.06497e-06	0.000175217	1.14
934	212898_at	TTI1	7	4.06497e-06	0.000175217	1.16
935	235148_at	KRTCAP3	7	4.06497e-06	0.000175217	1.17
936	214516_at	NA	7	4.06497e-06	0.000175217	1.18
937	228291_s_at	PLK1S1	7	4.06497e-06	0.000175217	1.18
938	200806_s_at	HSPD1	7	4.06497e-06	0.000175217	1.19
939	201297_s_at	MOB1A	7	4.06497e-06	0.000175217	1.19
940	221434_s_at	SLIRP	7	4.06497e-06	0.000175217	1.19
941	227349_at	HELLS	7	4.06497e-06	0.000175217	1.19
942	202078_at	COPS3	7	4.06497e-06	0.000175217	1.21
943	212168_at	RBM12	7	4.06497e-06	0.000175217	1.21
944	214763_at	ACOT11	7	4.06497e-06	0.000175217	1.23
945	217769_s_at	POMP	7	4.06497e-06	0.000175217	1.23
946	225822_at	TMEM125	7	4.06497e-06	0.000175217	1.24
947	219588_s_at	NCAPG2	7	4.06497e-06	0.000175217	1.25
948	219786_at	MTL5	7	4.06497e-06	0.000175217	1.25
949	230067_at	FAM124A	7	4.06497e-06	0.000175217	1.25
950	214141_x_at	SRSF7	7	4.06497e-06	0.000175217	1.26
951	222382_x_at	NUP205	7	4.06497e-06	0.000175217	1.26
952	229429_x_at	NA	7	4.06497e-06	0.000175217	1.26
953	244640_at	ZNF850	7	4.06497e-06	0.000175217	1.26
954	211697_x_at	PNO1	7	4.06497e-06	0.000175217	1.27
955	217362_x_at	HLA-DRB6	7	4.06497e-06	0.000175217	1.27
956	201925_s_at	CD55	7	4.06497e-06	0.000175217	1.28
957	220085_at	HELLS	7	4.06497e-06	0.000175217	1.29
958	205051_s_at	KIT	7	4.06497e-06	0.000175217	1.3
959	228959_at	PDK3	7	4.06497e-06	0.000175217	1.3
960	226503_at	RIF1	7	4.06497e-06	0.000175217	1.31
961	226785_at	ATP11C	7	4.06497e-06	0.000175217	1.31
962	200013_at	RPL24	7	4.06497e-06	0.000175217	1.32
963	218256_s_at	NUP54	7	4.06497e-06	0.000175217	1.32
964	222103_at	ATF1	7	4.06497e-06	0.000175217	1.32
965	226836_at	SFT2D1	7	4.06497e-06	0.000175217	1.33
966	230687_at	SLC13A3	7	4.06497e-06	0.000175217	1.33
967	235241_at	SLC38A9	7	4.06497e-06	0.000175217	1.33
968	238584_at	IQCA1	7	4.06497e-06	0.000175217	1.33
969	238805_at	NA	7	4.06497e-06	0.000175217	1.33
970	206109_at	FUT1	7	4.06497e-06	0.000175217	1.34
971	209369_at	ANXA3	7	4.06497e-06	0.000175217	1.35
972	219557_s_at	NRIP3	7	4.06497e-06	0.000175217	1.35
973	225816_at	PHF17	7	4.06497e-06	0.000175217	1.35
974	227208_at	CCDC84	7	4.06497e-06	0.000175217	1.35
975	210691_s_at	CACYBP	7	4.06497e-06	0.000175217	1.36
976	218239_s_at	GTPBP4	7	4.06497e-06	0.000175217	1.36
977	244264_at	KLRG2	7	4.06497e-06	0.000175217	1.36
978	205340_at	ZBTB24	7	4.06497e-06	0.000175217	1.37
979	203211_s_at	MTMR2	7	4.06497e-06	0.000175217	1.39
980	204416_x_at	APOC1	7	4.06497e-06	0.000175217	1.39
981	223002_s_at	XRN2	7	4.06497e-06	0.000175217	1.39
982	230467_at	TMEM52	7	4.06497e-06	0.000175217	1.39
983	203434_s_at	MME	7	4.06497e-06	0.000175217	1.4
984	210001_s_at	SOCS1	7	4.06497e-06	0.000175217	1.4
985	222014_x_at	MTO1	7	4.06497e-06	0.000175217	1.4
986	229064_s_at	RCAN3	7	4.06497e-06	0.000175217	1.4
987	232568_at	MGC24103	7	4.06497e-06	0.000175217	1.4
988	236907_at	NA	7	4.06497e-06	0.000175217	1.4
989	219291_at	DTWD1	7	4.06497e-06	0.000175217	1.41
990	244669_at	NA	7	4.06497e-06	0.000175217	1.41
991	229813_x_at	DAZAP1	7	4.06497e-06	0.000175217	1.42
992	217900_at	IARS2	7	4.06497e-06	0.000175217	1.43
993	205393_s_at	CHEK1	7	4.06497e-06	0.000175217	1.45
994	224702_at	TMEM167A	7	4.06497e-06	0.000175217	1.46
995	202499_s_at	SLC2A3	7	4.06497e-06	0.000175217	1.48
996	217850_at	NA	7	4.06497e-06	0.000175217	1.48
997	224467_s_at	PDCD2L	7	4.06497e-06	0.000175217	1.49
998	211766_s_at	PNLIPRP2	7	4.06497e-06	0.000175217	1.5
999	221193_s_at	ZCCHC10	7	4.06497e-06	0.000175217	1.5
1000	226148_at	ZBTB44	7	4.06497e-06	0.000175217	1.5
1001	227088_at	PDE5A	7	4.06497e-06	0.000175217	1.5
1002	202597_at	IRF6	7	4.06497e-06	0.000175217	1.52
1003	204092_s_at	AURKA	7	4.06497e-06	0.000175217	1.52
1004	213553_x_at	APOC1	7	4.06497e-06	0.000175217	1.53
1005	230166_at	KIAA1958	7	4.06497e-06	0.000175217	1.53
1006	213235_at	C16orf88	7	4.06497e-06	0.000175217	1.57
1007	218350_s_at	GMNN	7	4.06497e-06	0.000175217	1.58
1008	225071_at	NUS1	7	4.06497e-06	0.000175217	1.58
1009	1555274_a_at	EPT1	7	4.06497e-06	0.000175217	1.61
1010	1555345_at	SLC38A4	7	4.06497e-06	0.000175217	1.61
1011	203879_at	PIK3CD	7	4.06497e-06	0.000175217	1.61
1012	1555136_at	FGD6	7	4.06497e-06	0.000175217	1.63
1013	201331_s_at	STAT6	7	4.06497e-06	0.000175217	1.63
1014	226370_at	KLHL15	7	4.06497e-06	0.000175217	1.65
1015	226809_at	NA	7	4.06497e-06	0.000175217	1.66
1016	201573_s_at	ETF1	7	4.06497e-06	0.000175217	1.67
1017	229267_at	NA	7	4.06497e-06	0.000175217	1.67
1018	214047_s_at	MBD4	7	4.06497e-06	0.000175217	1.69
1019	216392_s_at	SEC23IP	7	4.06497e-06	0.000175217	1.69
1020	222636_at	MED28	7	4.06497e-06	0.000175217	1.69
1021	205768_s_at	SLC27A2	7	4.06497e-06	0.000175217	1.7
1022	225230_at	DRAM2	7	4.06497e-06	0.000175217	1.7
1023	64432_at	MAPKAPK5-AS1	7	4.06497e-06	0.000175217	1.7
1024	222637_at	COMMD10	7	4.06497e-06	0.000175217	1.71
1025	1556834_at	LOC100652770	7	4.06497e-06	0.000175217	1.74
1026	204025_s_at	PDCD2	7	4.06497e-06	0.000175217	1.74
1027	215022_x_at	ZNF33B	7	4.06497e-06	0.000175217	1.74
1028	226276_at	TMEM167A	7	4.06497e-06	0.000175217	1.75
1029	219863_at	HERC5	7	4.06497e-06	0.000175217	1.76
1030	226496_at	ZCCHC7	7	4.06497e-06	0.000175217	1.76
1031	233268_s_at	CHURC1	7	4.06497e-06	0.000175217	1.76
1032	243395_at	NA	7	4.06497e-06	0.000175217	1.76
1033	228462_at	IRX2	7	4.06497e-06	0.000175217	1.78
1034	229801_at	PROSER2	7	4.06497e-06	0.000175217	1.78
1035	205328_at	CLDN10	7	4.06497e-06	0.000175217	1.79
1036	211623_s_at	FBL	7	4.06497e-06	0.000175217	1.79
1037	226749_at	MRPS9	7	4.06497e-06	0.000175217	1.79
1038	218842_at	RPAP3	7	4.06497e-06	0.000175217	1.8
1039	222029_x_at	PFDN6	7	4.06497e-06	0.000175217	1.8
1040	58916_at	NA	7	4.06497e-06	0.000175217	1.8
1041	229304_s_at	MLF1IP	7	4.06497e-06	0.000175217	1.82
1042	227677_at	JAK3	7	4.06497e-06	0.000175217	1.83
1043	1552938_at	ZIC5	7	4.06497e-06	0.000175217	1.85
1044	209893_s_at	FUT4	7	4.06497e-06	0.000175217	1.86
1045	218647_s_at	YRDC	7	4.06497e-06	0.000175217	1.87
1046	228351_at	NA	7	4.06497e-06	0.000175217	1.87
1047	232065_x_at	CENPL	7	4.06497e-06	0.000175217	1.87
1048	226272_at	RCAN3	7	4.06497e-06	0.000175217	1.9
1049	208771_s_at	LTA4H	7	4.06497e-06	0.000175217	1.91
1050	226421_at	AMMECR1	7	4.06497e-06	0.000175217	1.91
1051	235358_at	LOC728485	7	4.06497e-06	0.000175217	1.91
1052	211237_s_at	FGFR4	7	4.06497e-06	0.000175217	1.97
1053	1553219_a_at	AMMECR1	7	4.06497e-06	0.000175217	1.99
1054	204485_s_at	TOM1L1	7	4.06497e-06	0.000175217	1.99
1055	218737_at	SBNO1	7	4.06497e-06	0.000175217	2.01
1056	1564360_a_at	LOC339260	7	4.06497e-06	0.000175217	2.06
1057	203744_at	HMGB3	7	4.06497e-06	0.000175217	2.06
1058	210231_x_at	SET	7	4.06497e-06	0.000175217	2.07
1059	208447_s_at	PRPS1	7	4.06497e-06	0.000175217	2.11
1060	202666_s_at	ACTL6A	7	4.06497e-06	0.000175217	2.12
1061	208913_at	GGA2	7	4.06497e-06	0.000175217	2.15
1062	205967_at	NA	7	4.06497e-06	0.000175217	2.2
1063	213506_at	F2RL1	7	4.06497e-06	0.000175217	2.2
1064	223151_at	DCUN1D5	7	4.06497e-06	0.000175217	2.2
1065	239715_at	NA	7	4.06497e-06	0.000175217	2.2
1066	205644_s_at	SNRPG	7	4.06497e-06	0.000175217	2.22
1067	222088_s_at	NA	7	4.06497e-06	0.000175217	2.24
1068	223803_s_at	ZCCHC10	7	4.06497e-06	0.000175217	2.27
1069	224308_s_at	INTS2	7	4.06497e-06	0.000175217	2.27
1070	203528_at	SEMA4D	7	4.06497e-06	0.000175217	2.32
1071	219045_at	RHOF	7	4.06497e-06	0.000175217	2.32
1072	231195_at	KLRG2	7	4.06497e-06	0.000175217	2.36
1073	1560741_at	NA	7	4.06497e-06	0.000175217	2.39
1074	218513_at	TMA16	7	4.06497e-06	0.000175217	2.42
1075	222500_at	PPIL1	7	4.06497e-06	0.000175217	2.45
1076	231050_at	HRASLS5	7	4.06497e-06	0.000175217	2.46
1077	224364_s_at	PPIL3	7	4.06497e-06	0.000175217	2.48
1078	224971_at	NA	7	4.06497e-06	0.000175217	2.48
1079	210093_s_at	MAGOH	7	4.06497e-06	0.000175217	2.5
1080	228437_at	CNIH4	7	4.06497e-06	0.000175217	2.54
1081	1556911_at	NA	7	4.06497e-06	0.000175217	2.64
1082	216915_s_at	PTPN12	7	4.06497e-06	0.000175217	2.64
1083	219388_at	GRHL2	7	4.06497e-06	0.000175217	2.64
1084	226937_at	CRLS1	7	4.06497e-06	0.000175217	2.64
1085	211778_s_at	OVOL2	7	4.06497e-06	0.000175217	2.65
1086	239155_at	CXADR	7	4.06497e-06	0.000175217	2.79
1087	233297_s_at	NA	7	4.06497e-06	0.000175217	2.82
1088	226212_s_at	INSR	7	4.06497e-06	0.000175217	2.83
1089	218111_s_at	CMAS	7	4.06497e-06	0.000175217	2.87
1090	221691_x_at	NPM1	7	4.06497e-06	0.000175217	2.88
1091	222900_at	NRIP3	7	4.06497e-06	0.000175217	2.88
1092	220994_s_at	STXBP6	7	4.06497e-06	0.000175217	2.92
1093	206555_s_at	THUMPD1	7	4.06497e-06	0.000175217	2.95
1094	209080_x_at	GLRX3	7	4.06497e-06	0.000175217	2.98
1095	219176_at	C2orf47	7	4.06497e-06	0.000175217	2.99
1096	211656_x_at	HLA-DQB1	7	4.06497e-06	0.000175217	3.01
1097	204136_at	COL7A1	7	4.06497e-06	0.000175217	3.06
1098	226980_at	DEPDC1B	7	4.06497e-06	0.000175217	3.11
1099	203126_at	IMPA2	7	4.06497e-06	0.000175217	3.23
1100	202243_s_at	PSMB4	7	4.06497e-06	0.000175217	3.25
1101	216319_at	NA	7	4.06497e-06	0.000175217	3.25
1102	222847_s_at	EGLN3	7	4.06497e-06	0.000175217	3.26
1103	211023_at	PDHB	7	4.06497e-06	0.000175217	3.4
1104	203856_at	VRK1	7	4.06497e-06	0.000175217	3.43
1105	210951_x_at	RAB27A	7	4.06497e-06	0.000175217	3.5
1106	204751_x_at	DSC2	7	4.06497e-06	0.000175217	3.65
1107	1558173_a_at	LUZP1	7	4.06497e-06	0.000175217	3.78
1108	221652_s_at	ASUN	7	4.06497e-06	0.000175217	4.1
1109	220816_at	LPAR3	7	4.06497e-06	0.000175217	4.12
1110	201614_s_at	RUVBL1	7	4.06497e-06	0.000175217	4.4
1111	229223_at	NA	7	4.06497e-06	0.000175217	4.52
1112	239210_at	NA	7	4.06497e-06	0.000175217	4.9
1113	218237_s_at	SLC38A1	7	4.06497e-06	0.000175217	5.08
1114	218047_at	OSBPL9	7	4.06497e-06	0.000175217	5.13
1115	218209_s_at	RPRD1A	7	4.06497e-06	0.000175217	5.79
1116	226586_at	ANKS6	7	4.06497e-06	0.000175217	6.16
1117	228485_s_at	SLC44A1	7	4.06497e-06	0.000175217	6.61

## Sheet: ESCN_MFSelector_Asc
Embryonic Stem Cell Neurogenesis (ESCN): MFSelector
	Ascending (with N-1 distinct discriminating lines)						Ascending (without N-1 distinct discriminating lines)
Rank	probe_ID	Gene_Symbol	DE	p-value	q-value	SVDE	probe_ID	Gene_Symbol	DE	p-value	q-value	SVDE
1	219737_s_at	PCDH9	0	3.66213e-08	0.000666667	1.34	229824_at	SHC3	3	3.66213e-08	1.73913e-05	0.13
2	229281_at	NPAS3	0	3.66213e-08	0.000666667	2.18	225491_at	SLC1A2	3	3.66213e-08	1.73913e-05	0.45
3	209598_at	PNMA2	0	3.66213e-08	0.000666667	2.65	223673_at	RFX4	3	3.66213e-08	1.73913e-05	0.46
4	227498_at	SOX6	1	3.66213e-08	0.000125	0.37	200794_x_at	DAZAP2	3	3.66213e-08	1.73913e-05	0.74
5	209469_at	GPM6A	1	3.66213e-08	0.000125	0.43	212534_at	ZNF24	3	3.66213e-08	1.73913e-05	0.92
6	212017_at	FAM168B	1	3.66213e-08	0.000125	0.61	214772_at	KIAA1549L	3	3.66213e-08	1.73913e-05	1.05
7	242455_at	POU3F2	1	3.66213e-08	0.000125	0.71	225626_at	PAG1	3	3.66213e-08	1.73913e-05	1.34
8	212636_at	QKI	1	3.66213e-08	0.000125	0.76	227121_at	NA	3	3.66213e-08	1.73913e-05	1.42
9	225897_at	MARCKS	1	3.66213e-08	0.000125	0.76	226189_at	ITGB8	4	3.66213e-08	8.84956e-06	0.41
10	221236_s_at	STMN4	1	3.66213e-08	0.000125	0.91	226709_at	ROBO2	4	3.66213e-08	8.84956e-06	0.51
11	228214_at	SOX6	1	3.66213e-08	0.000125	1.46	226766_at	ROBO2	4	3.66213e-08	8.84956e-06	0.51
12	204030_s_at	SCHIP1	1	3.66213e-08	0.000125	1.82	209841_s_at	LRRN3	4	3.66213e-08	8.84956e-06	1
13	212614_at	ARID5B	1	3.66213e-08	0.000125	2.03	235164_at	ZNF25	4	3.66213e-08	8.84956e-06	1.01
14	205383_s_at	ZBTB20	1	3.66213e-08	0.000125	2.13	204159_at	CDKN2C	4	3.66213e-08	8.84956e-06	1.15
15	217904_s_at	BACE1	1	3.66213e-08	0.000125	2.29	225016_at	APCDD1	4	3.66213e-08	8.84956e-06	1.72
16	224901_at	SCD5	1	3.66213e-08	0.000125	2.95	204591_at	CHL1	4	3.66213e-08	8.84956e-06	2.28
17	226691_at	TNRC18	2	3.66213e-08	4.08163e-05	0.19	205143_at	NCAN	4	3.66213e-08	8.84956e-06	2.38
18	209470_s_at	GPM6A	2	3.66213e-08	4.08163e-05	0.35	242063_s_at	NA	4	3.66213e-08	8.84956e-06	3.36
19	201670_s_at	MARCKS	2	3.66213e-08	4.08163e-05	0.4	228791_at	LOC100129502	5	1.46485e-07	1.95599e-05	0.44
20	212764_at	ZEB1	2	3.66213e-08	4.08163e-05	0.46	228028_at	GAREML	5	1.46485e-07	1.95599e-05	0.45
21	238878_at	ARX	2	3.66213e-08	4.08163e-05	0.56	218032_at	SNN	5	1.46485e-07	1.95599e-05	0.48
22	225725_at	ZMAT3	2	3.66213e-08	4.08163e-05	0.59	209198_s_at	SYT11	5	1.46485e-07	1.95599e-05	0.65
23	212830_at	MEGF9	2	3.66213e-08	4.08163e-05	0.69	235465_at	AMER2	5	1.46485e-07	1.95599e-05	0.65
24	213939_s_at	RUFY3	2	3.66213e-08	4.08163e-05	0.74	201645_at	TNC	5	1.46485e-07	1.95599e-05	0.69
25	224876_at	C5orf24	2	3.66213e-08	4.08163e-05	0.78	223269_at	POLR3GL	5	1.46485e-07	1.95599e-05	0.74
26	203608_at	ALDH5A1	2	3.66213e-08	4.08163e-05	0.82	201426_s_at	VIM	5	1.46485e-07	1.95599e-05	0.85
27	202976_s_at	RHOBTB3	2	3.66213e-08	4.08163e-05	0.94	221858_at	TBC1D12	5	1.46485e-07	1.95599e-05	0.87
28	203596_s_at	IFIT5	2	3.66213e-08	4.08163e-05	0.95	229127_at	JAM2	5	1.46485e-07	1.95599e-05	0.91
29	225019_at	CAMK2D	2	3.66213e-08	4.08163e-05	0.97	227439_at	ANKS1B	5	1.46485e-07	1.95599e-05	1.06
30	227370_at	FAM171B	2	3.66213e-08	4.08163e-05	1.01	223865_at	SOX6	5	1.46485e-07	1.95599e-05	1.07
31	225793_at	LIX1L	2	3.66213e-08	4.08163e-05	1.02	227318_at	TMEM178B	5	1.46485e-07	1.95599e-05	1.08
32	202609_at	EPS8	2	3.66213e-08	4.08163e-05	1.07	218636_s_at	MAN1B1	5	1.46485e-07	1.95599e-05	1.1
33	203724_s_at	RUFY3	2	3.66213e-08	4.08163e-05	1.08	36129_at	SGSM2	5	1.46485e-07	1.95599e-05	1.23
34	200788_s_at	PEA15	2	3.66213e-08	4.08163e-05	1.1	202500_at	DNAJB2	5	1.46485e-07	1.95599e-05	1.62
35	202506_at	SSFA2	2	3.66213e-08	4.08163e-05	1.17	212470_at	SPAG9	5	1.46485e-07	1.95599e-05	1.8
36	203037_s_at	MTSS1	2	3.66213e-08	4.08163e-05	1.2	230272_at	NA	5	1.46485e-07	1.95599e-05	1.91
37	238919_at	NA	2	3.66213e-08	4.08163e-05	1.29	235489_at	RHOJ	5	1.46485e-07	1.95599e-05	1.92
38	223475_at	CRISPLD1	2	3.66213e-08	4.08163e-05	1.43	203030_s_at	PTPRN2	5	1.46485e-07	1.95599e-05	1.93
39	219778_at	ZFPM2	2	3.66213e-08	4.08163e-05	1.51	201153_s_at	MBNL1	5	1.46485e-07	1.95599e-05	2.14
40	205794_s_at	NOVA1	2	3.66213e-08	4.08163e-05	1.74	225996_at	LONRF2	5	1.46485e-07	1.95599e-05	2.33
41	209197_at	SYT11	2	3.66213e-08	4.08163e-05	1.97	227612_at	ELAVL3	5	1.46485e-07	1.95599e-05	2.33
42	225202_at	RHOBTB3	2	3.66213e-08	4.08163e-05	2.08	202202_s_at	LAMA4	5	1.46485e-07	1.95599e-05	2.55
43	228060_at	SLC35F1	2	3.66213e-08	4.08163e-05	2.62	228170_at	OLIG1	5	1.46485e-07	1.95599e-05	3.41
44	224621_at	MAPK1	2	3.66213e-08	4.08163e-05	3.35	206401_s_at	MAPT	5	1.46485e-07	1.95599e-05	5.53
45	1559965_at	ZFHX4-AS1	2	3.66213e-08	4.08163e-05	3.4	202032_s_at	MAN2A2	6	6.95805e-07	5.74018e-05	0.44
46	202668_at	EFNB2	2	3.66213e-08	4.08163e-05	4.4	218242_s_at	SUV420H1	6	6.95805e-07	5.74018e-05	0.47
47	208534_s_at	NA	2	3.66213e-08	4.08163e-05	4.51	1558388_a_at	UG0898H09	6	6.95805e-07	5.74018e-05	0.49
48	222780_s_at	BAALC	2	3.66213e-08	4.08163e-05	7.14	202284_s_at	CDKN1A	6	6.95805e-07	5.74018e-05	0.51
49	212923_s_at	PXDC1	2	3.66213e-08	4.08163e-05	9.73	218974_at	SOBP	6	6.95805e-07	5.74018e-05	0.52
50	227401_at	IL17D	3	3.66213e-08	1.73913e-05	0.23	212062_at	ATP9A	6	6.95805e-07	5.74018e-05	0.55
51	227823_at	RGAG4	3	3.66213e-08	1.73913e-05	0.46	217897_at	FXYD6	6	6.95805e-07	5.74018e-05	0.56
52	220316_at	NPAS3	3	3.66213e-08	1.73913e-05	0.5	227870_at	IGDCC4	6	6.95805e-07	5.74018e-05	0.56
53	212870_at	SOS2	3	3.66213e-08	1.73913e-05	0.59	227084_at	DTNA	6	6.95805e-07	5.74018e-05	0.62
54	201734_at	CLCN3	3	3.66213e-08	1.73913e-05	0.61	224519_at	LOC100132167	6	6.95805e-07	5.74018e-05	0.66
55	202630_at	APPBP2	3	3.66213e-08	1.73913e-05	0.63	204546_at	KIAA0513	6	6.95805e-07	5.74018e-05	0.68
56	236024_at	GPM6A	3	3.66213e-08	1.73913e-05	0.63	201152_s_at	MBNL1	6	6.95805e-07	5.74018e-05	0.71
57	227261_at	KLF12	3	3.66213e-08	1.73913e-05	0.65	222156_x_at	NA	6	6.95805e-07	5.74018e-05	0.71
58	205029_s_at	FABP7	3	3.66213e-08	1.73913e-05	0.68	205433_at	BCHE	6	6.95805e-07	5.74018e-05	0.73
59	209794_at	SRGAP3	3	3.66213e-08	1.73913e-05	0.69	214703_s_at	MAN2B2	6	6.95805e-07	5.74018e-05	0.76
60	218224_at	PNMA1	3	3.66213e-08	1.73913e-05	0.7	213509_x_at	CES2	6	6.95805e-07	5.74018e-05	0.77
61	202484_s_at	MBD2	3	3.66213e-08	1.73913e-05	0.71	226534_at	KITLG	6	6.95805e-07	5.74018e-05	0.77
62	226043_at	GPSM1	3	3.66213e-08	1.73913e-05	0.72	210980_s_at	ASAH1	6	6.95805e-07	5.74018e-05	0.8
63	226281_at	DNER	3	3.66213e-08	1.73913e-05	0.74	218892_at	DCHS1	6	6.95805e-07	5.74018e-05	0.8
64	202636_at	RNF103	3	3.66213e-08	1.73913e-05	0.77	225146_at	FAM219A	6	6.95805e-07	5.74018e-05	0.84
65	225185_at	MRAS	3	3.66213e-08	1.73913e-05	0.79	219628_at	ZMAT3	6	6.95805e-07	5.74018e-05	0.89
66	224592_x_at	HP1BP3	3	3.66213e-08	1.73913e-05	0.82	222566_at	SUV420H1	6	6.95805e-07	5.74018e-05	0.9
67	208370_s_at	RCAN1	3	3.66213e-08	1.73913e-05	0.83	236660_at	NA	6	6.95805e-07	5.74018e-05	0.97
68	202936_s_at	SOX9	3	3.66213e-08	1.73913e-05	0.88	227221_at	ZMAT3	6	6.95805e-07	5.74018e-05	1.03
69	205030_at	FABP7	3	3.66213e-08	1.73913e-05	0.92	212915_at	PDZRN3	6	6.95805e-07	5.74018e-05	1.07
70	202935_s_at	SOX9	3	3.66213e-08	1.73913e-05	0.95	227816_at	NTN1	6	6.95805e-07	5.74018e-05	1.07
71	203333_at	KIFAP3	3	3.66213e-08	1.73913e-05	0.95	230496_at	AMER2	6	6.95805e-07	5.74018e-05	1.07
72	204642_at	S1PR1	3	3.66213e-08	1.73913e-05	1.07	212595_s_at	DAZAP2	6	6.95805e-07	5.74018e-05	1.08
73	223618_at	FMN2	3	3.66213e-08	1.73913e-05	1.09	228973_at	DLG2	6	6.95805e-07	5.74018e-05	1.08
74	228780_at	POU3F3	3	3.66213e-08	1.73913e-05	1.27	238432_at	DLGAP1-AS1	6	6.95805e-07	5.74018e-05	1.22
75	213257_at	SARM1	3	3.66213e-08	1.73913e-05	1.28	222129_at	FAM134A	6	6.95805e-07	5.74018e-05	1.28
76	220115_s_at	CDH10	3	3.66213e-08	1.73913e-05	1.29	240292_x_at	ANKS1B	6	6.95805e-07	5.74018e-05	1.32
77	230412_at	NPAS3	3	3.66213e-08	1.73913e-05	1.39	231117_at	FAM181A	6	6.95805e-07	5.74018e-05	1.44
78	202508_s_at	SNAP25	3	3.66213e-08	1.73913e-05	1.53	201464_x_at	JUN	6	6.95805e-07	5.74018e-05	1.48
79	202986_at	ARNT2	3	3.66213e-08	1.73913e-05	1.54	238850_at	NA	6	6.95805e-07	5.74018e-05	1.48
80	240713_s_at	NA	3	3.66213e-08	1.73913e-05	1.73	243521_at	ZXDA	6	6.95805e-07	5.74018e-05	1.49
81	225669_at	IFNAR1	3	3.66213e-08	1.73913e-05	1.86	229512_at	FAM120C	6	6.95805e-07	5.74018e-05	1.74
82	227579_at	FER	3	3.66213e-08	1.73913e-05	1.87	218055_s_at	WDR41	6	6.95805e-07	5.74018e-05	1.83
83	204966_at	BAI2	3	3.66213e-08	1.73913e-05	1.98	205816_at	ITGB8	6	6.95805e-07	5.74018e-05	2.01
84	218899_s_at	BAALC	3	3.66213e-08	1.73913e-05	1.98	218024_at	MPC1	6	6.95805e-07	5.74018e-05	2.15
85	209014_at	MAGED1	3	3.66213e-08	1.73913e-05	1.99	226198_at	TOM1L2	6	6.95805e-07	5.74018e-05	2.36
86	213838_at	NOL7	3	3.66213e-08	1.73913e-05	2.13	205675_at	MTTP	6	6.95805e-07	5.74018e-05	2.47
87	223182_s_at	AGPAT3	3	3.66213e-08	1.73913e-05	2.17	211597_s_at	HOPX	6	6.95805e-07	5.74018e-05	3.24
88	227061_at	NA	3	3.66213e-08	1.73913e-05	2.24	232377_at	NXPH1	6	6.95805e-07	5.74018e-05	3.28
89	213233_s_at	KLHL9	3	3.66213e-08	1.73913e-05	2.25	236640_at	LOC100507165	6	6.95805e-07	5.74018e-05	3.68
90	243357_at	NEGR1	3	3.66213e-08	1.73913e-05	2.31	231430_at	FAM181B	6	6.95805e-07	5.74018e-05	3.78
91	209859_at	TRIM9	3	3.66213e-08	1.73913e-05	2.47	224995_at	SPIRE1	6	6.95805e-07	5.74018e-05	3.79
92	231040_at	NA	3	3.66213e-08	1.73913e-05	2.48	203908_at	SLC4A4	6	6.95805e-07	5.74018e-05	6.24
93	212854_x_at	NA	3	3.66213e-08	1.73913e-05	2.52	201169_s_at	BHLHE40	6	6.95805e-07	5.74018e-05	6.93
94	235308_at	ZBTB20	3	3.66213e-08	1.73913e-05	2.53	226581_at	ZFYVE20	7	5.82279e-06	0.000297196	0.01
95	201104_x_at	NA	3	3.66213e-08	1.73913e-05	2.68	227776_at	ACER3	7	5.82279e-06	0.000297196	0.15
96	212111_at	STX12	3	3.66213e-08	1.73913e-05	2.74	212359_s_at	ZSWIM8	7	5.82279e-06	0.000297196	0.25
97	209242_at	PEG3	3	3.66213e-08	1.73913e-05	2.88	205413_at	MPPED2	7	5.82279e-06	0.000297196	0.29
98	227049_at	ZADH2	3	3.66213e-08	1.73913e-05	2.92	212507_at	TMEM131	7	5.82279e-06	0.000297196	0.3
99	222462_s_at	BACE1	3	3.66213e-08	1.73913e-05	2.93	201190_s_at	PITPNA	7	5.82279e-06	0.000297196	0.31
100	210875_s_at	ZEB1	3	3.66213e-08	1.73913e-05	3.06	209234_at	KIF1B	7	5.82279e-06	0.000297196	0.36
101	213158_at	NA	3	3.66213e-08	1.73913e-05	3.39	222469_s_at	TOLLIP	7	5.82279e-06	0.000297196	0.37
102	212504_at	DIP2C	3	3.66213e-08	1.73913e-05	3.4	225368_at	HIPK2	7	5.82279e-06	0.000297196	0.39
103	239952_at	ZEB1	3	3.66213e-08	1.73913e-05	3.4	228943_at	MAP6	7	5.82279e-06	0.000297196	0.44
104	244403_at	CRB1	3	3.66213e-08	1.73913e-05	3.69	212736_at	C16orf45	7	5.82279e-06	0.000297196	0.45
105	223604_at	GARNL3	3	3.66213e-08	1.73913e-05	3.79	214717_at	PKI55	7	5.82279e-06	0.000297196	0.45
106	202800_at	SLC1A3	3	3.66213e-08	1.73913e-05	3.88	228790_at	FAM110B	7	5.82279e-06	0.000297196	0.46
107	203989_x_at	F2R	3	3.66213e-08	1.73913e-05	4.22	203482_at	FAM178A	7	5.82279e-06	0.000297196	0.48
108	225182_at	TMEM50B	4	3.66213e-08	8.84956e-06	0.41	225387_at	TSPAN5	7	5.82279e-06	0.000297196	0.53
109	202975_s_at	RHOBTB3	4	3.66213e-08	8.84956e-06	0.48	212357_at	FAM168A	7	5.82279e-06	0.000297196	0.54
110	212070_at	GPR56	4	3.66213e-08	8.84956e-06	0.55	236330_at	NA	7	5.82279e-06	0.000297196	0.54
111	224663_s_at	CFL2	4	3.66213e-08	8.84956e-06	0.57	36612_at	FAM168A	7	5.82279e-06	0.000297196	0.54
112	200832_s_at	SCD	4	3.66213e-08	8.84956e-06	0.6	203467_at	PMM1	7	5.82279e-06	0.000297196	0.58
113	221261_x_at	NA	4	3.66213e-08	8.84956e-06	0.65	224764_at	ARHGAP21	7	5.82279e-06	0.000297196	0.58
114	225144_at	BMPR2	4	3.66213e-08	8.84956e-06	0.66	209712_at	SLC35D1	7	5.82279e-06	0.000297196	0.59
115	218573_at	MAGEH1	4	3.66213e-08	8.84956e-06	0.69	207511_s_at	CNPPD1	7	5.82279e-06	0.000297196	0.63
116	224994_at	CAMK2D	4	3.66213e-08	8.84956e-06	0.71	224891_at	FOXO3	7	5.82279e-06	0.000297196	0.65
117	229626_at	C12orf68	4	3.66213e-08	8.84956e-06	0.72	225308_s_at	TANC1	7	5.82279e-06	0.000297196	0.67
118	203217_s_at	ST3GAL5	4	3.66213e-08	8.84956e-06	0.75	201308_s_at	2013-09-11	7	5.82279e-06	0.000297196	0.68
119	225056_at	SIPA1L2	4	3.66213e-08	8.84956e-06	0.77	211976_at	NA	7	5.82279e-06	0.000297196	0.7
120	227251_at	DCAF5	4	3.66213e-08	8.84956e-06	0.78	238041_at	TCF12	7	5.82279e-06	0.000297196	0.75
121	227497_at	SOX6	4	3.66213e-08	8.84956e-06	0.82	227115_at	LOC100506870	7	5.82279e-06	0.000297196	0.77
122	224964_s_at	GNG2	4	3.66213e-08	8.84956e-06	0.83	235068_at	ZDHHC21	7	5.82279e-06	0.000297196	0.79
123	209883_at	GLT25D2	4	3.66213e-08	8.84956e-06	0.84	201080_at	PIP4K2B	7	5.82279e-06	0.000297196	0.8
124	205271_s_at	CDK20	4	3.66213e-08	8.84956e-06	0.85	211684_s_at	DYNC1I2	7	5.82279e-06	0.000297196	0.8
125	223184_s_at	AGPAT3	4	3.66213e-08	8.84956e-06	0.88	221792_at	RAB6B	7	5.82279e-06	0.000297196	0.8
126	212985_at	APBB2	4	3.66213e-08	8.84956e-06	0.91	223321_s_at	FGFRL1	7	5.82279e-06	0.000297196	0.8
127	227440_at	ANKS1B	4	3.66213e-08	8.84956e-06	0.91	213609_s_at	SEZ6L	7	5.82279e-06	0.000297196	0.81
128	203348_s_at	ETV5	4	3.66213e-08	8.84956e-06	0.92	203131_at	PDGFRA	7	5.82279e-06	0.000297196	0.84
129	214334_x_at	DAZAP2	4	3.66213e-08	8.84956e-06	0.93	209178_at	DHX38	7	5.82279e-06	0.000297196	0.85
130	225540_at	MAP2	4	3.66213e-08	8.84956e-06	0.94	234985_at	LDLRAD3	7	5.82279e-06	0.000297196	0.89
131	222488_s_at	DCTN4	4	3.66213e-08	8.84956e-06	0.95	218500_at	THEM6	7	5.82279e-06	0.000297196	0.9
132	220029_at	ELOVL2	4	3.66213e-08	8.84956e-06	0.96	229653_at	VPS53	7	5.82279e-06	0.000297196	0.9
133	210251_s_at	RUFY3	4	3.66213e-08	8.84956e-06	0.97	238782_at	NA	7	5.82279e-06	0.000297196	0.9
134	218656_s_at	LHFP	4	3.66213e-08	8.84956e-06	0.97	201535_at	UBL3	7	5.82279e-06	0.000297196	0.91
135	224957_at	NA	4	3.66213e-08	8.84956e-06	0.97	209460_at	ABAT	7	5.82279e-06	0.000297196	0.91
136	213259_s_at	NA	4	3.66213e-08	8.84956e-06	0.99	242272_at	ZNF785	7	5.82279e-06	0.000297196	0.91
137	202381_at	ADAM9	4	3.66213e-08	8.84956e-06	1.02	214293_at	2013-09-11	7	5.82279e-06	0.000297196	0.93
138	238617_at	KIF26B	4	3.66213e-08	8.84956e-06	1.02	204850_s_at	DCX	7	5.82279e-06	0.000297196	0.95
139	212970_at	APBB2	4	3.66213e-08	8.84956e-06	1.04	212803_at	NAB2	7	5.82279e-06	0.000297196	0.95
140	233587_s_at	SIPA1L2	4	3.66213e-08	8.84956e-06	1.06	224909_s_at	PREX1	7	5.82279e-06	0.000297196	0.95
141	205280_at	GLRB	4	3.66213e-08	8.84956e-06	1.08	212845_at	SAMD4A	7	5.82279e-06	0.000297196	0.97
142	224977_at	C6orf89	4	3.66213e-08	8.84956e-06	1.11	212240_s_at	PIK3R1	7	5.82279e-06	0.000297196	1
143	235111_at	LSAMP	4	3.66213e-08	8.84956e-06	1.11	1556228_a_at	VCPIP1	7	5.82279e-06	0.000297196	1.03
144	212810_s_at	SLC1A4	4	3.66213e-08	8.84956e-06	1.12	225067_at	ULK3	7	5.82279e-06	0.000297196	1.04
145	205638_at	BAI3	4	3.66213e-08	8.84956e-06	1.15	212112_s_at	STX12	7	5.82279e-06	0.000297196	1.06
146	213712_at	ELOVL2	4	3.66213e-08	8.84956e-06	1.16	1554635_a_at	NPAS3	7	5.82279e-06	0.000297196	1.1
147	212163_at	KIDINS220	4	3.66213e-08	8.84956e-06	1.18	212399_s_at	VGLL4	7	5.82279e-06	0.000297196	1.1
148	227354_at	PAG1	4	3.66213e-08	8.84956e-06	1.24	239320_at	LRRC4B	7	5.82279e-06	0.000297196	1.1
149	219181_at	LIPG	4	3.66213e-08	8.84956e-06	1.25	238008_at	PRR18	7	5.82279e-06	0.000297196	1.11
150	228393_s_at	ZNF302	4	3.66213e-08	8.84956e-06	1.27	230495_at	LOC150568	7	5.82279e-06	0.000297196	1.12
151	212843_at	NCAM1	4	3.66213e-08	8.84956e-06	1.28	1555326_a_at	ADAM9	7	5.82279e-06	0.000297196	1.13
152	223283_s_at	TSHZ1	4	3.66213e-08	8.84956e-06	1.28	205034_at	CCNE2	7	5.82279e-06	0.000297196	1.13
153	218718_at	PDGFC	4	3.66213e-08	8.84956e-06	1.3	241922_at	LMO4	7	5.82279e-06	0.000297196	1.14
154	223214_s_at	ZHX1	4	3.66213e-08	8.84956e-06	1.41	219076_s_at	PXMP2	7	5.82279e-06	0.000297196	1.15
155	225383_at	ZNF275	4	3.66213e-08	8.84956e-06	1.42	224925_at	PREX1	7	5.82279e-06	0.000297196	1.19
156	227666_at	DCLK2	4	3.66213e-08	8.84956e-06	1.44	214778_at	MEGF8	7	5.82279e-06	0.000297196	1.2
157	205475_at	SCRG1	4	3.66213e-08	8.84956e-06	1.45	231773_at	ANGPTL1	7	5.82279e-06	0.000297196	1.21
158	225729_at	C6orf89	4	3.66213e-08	8.84956e-06	1.45	233051_at	SLITRK2	7	5.82279e-06	0.000297196	1.25
159	225529_at	ACAP3	4	3.66213e-08	8.84956e-06	1.46	209094_at	DDAH1	7	5.82279e-06	0.000297196	1.35
160	202136_at	ZMYND11	4	3.66213e-08	8.84956e-06	1.51	204276_at	TK2	7	5.82279e-06	0.000297196	1.37
161	208533_at	SOX1	4	3.66213e-08	8.84956e-06	1.56	225054_x_at	LINC00674	7	5.82279e-06	0.000297196	1.44
162	209074_s_at	FAM107A	4	3.66213e-08	8.84956e-06	1.56	205931_s_at	NA	7	5.82279e-06	0.000297196	1.45
163	228628_at	SRGAP2C	4	3.66213e-08	8.84956e-06	1.58	201466_s_at	JUN	7	5.82279e-06	0.000297196	1.46
164	201536_at	DUSP3	4	3.66213e-08	8.84956e-06	1.61	224965_at	GNG2	7	5.82279e-06	0.000297196	1.47
165	223282_at	TSHZ1	4	3.66213e-08	8.84956e-06	1.61	209436_at	SPON1	7	5.82279e-06	0.000297196	1.52
166	219511_s_at	SNCAIP	4	3.66213e-08	8.84956e-06	1.62	1569607_s_at	NA	7	5.82279e-06	0.000297196	1.55
167	227452_at	LINC00673	4	3.66213e-08	8.84956e-06	1.63	231650_s_at	SEZ6L	7	5.82279e-06	0.000297196	1.57
168	222423_at	NDFIP1	4	3.66213e-08	8.84956e-06	1.68	225006_x_at	NELFCD	7	5.82279e-06	0.000297196	1.58
169	223228_at	LDOC1L	4	3.66213e-08	8.84956e-06	1.69	225018_at	SPIRE1	7	5.82279e-06	0.000297196	1.62
170	200972_at	TSPAN3	4	3.66213e-08	8.84956e-06	1.86	206045_s_at	NOL4	7	5.82279e-06	0.000297196	1.64
171	213768_s_at	ASCL1	4	3.66213e-08	8.84956e-06	1.9	233825_s_at	CD99L2	7	5.82279e-06	0.000297196	1.64
172	223159_s_at	NEK6	4	3.66213e-08	8.84956e-06	2.02	236896_at	ZIC1	7	5.82279e-06	0.000297196	1.68
173	225282_at	SMAP2	4	3.66213e-08	8.84956e-06	2.1	207996_s_at	LDLRAD4	7	5.82279e-06	0.000297196	1.74
174	224662_at	KIF5B	4	3.66213e-08	8.84956e-06	2.19	242372_s_at	MFSD4	7	5.82279e-06	0.000297196	1.76
175	209789_at	CORO2B	4	3.66213e-08	8.84956e-06	2.26	226190_at	MAP3K13	7	5.82279e-06	0.000297196	1.83
176	212730_at	SYNM	4	3.66213e-08	8.84956e-06	2.39	225089_at	USP40	7	5.82279e-06	0.000297196	1.84
177	235264_at	HCFC2	4	3.66213e-08	8.84956e-06	2.44	225498_at	CHMP4B	7	5.82279e-06	0.000297196	1.85
178	209987_s_at	ASCL1	4	3.66213e-08	8.84956e-06	2.47	241392_at	TMEM39A	7	5.82279e-06	0.000297196	1.92
179	200958_s_at	SDCBP	4	3.66213e-08	8.84956e-06	2.58	227264_at	TRAF6	7	5.82279e-06	0.000297196	1.93
180	228495_at	GPATCH11	4	3.66213e-08	8.84956e-06	2.61	217870_s_at	CMPK1	7	5.82279e-06	0.000297196	1.94
181	219205_at	SRR	4	3.66213e-08	8.84956e-06	2.62	225212_at	SLC25A25	7	5.82279e-06	0.000297196	2
182	225214_at	LOC100129034	4	3.66213e-08	8.84956e-06	2.7	235793_at	TPGS2	7	5.82279e-06	0.000297196	2.01
183	202172_at	VEZF1	4	3.66213e-08	8.84956e-06	2.74	228469_at	PPID	7	5.82279e-06	0.000297196	2.04
184	225242_s_at	CCDC80	4	3.66213e-08	8.84956e-06	2.88	213825_at	OLIG2	7	5.82279e-06	0.000297196	2.07
185	226433_at	RNF157	4	3.66213e-08	8.84956e-06	3.03	239084_at	SNAP29	7	5.82279e-06	0.000297196	2.09
186	225381_at	MIR100HG	4	3.66213e-08	8.84956e-06	3.13	225622_at	PAG1	7	5.82279e-06	0.000297196	2.12
187	202850_at	ABCD3	4	3.66213e-08	8.84956e-06	3.23	216005_at	TNC	7	5.82279e-06	0.000297196	2.13
188	215000_s_at	FEZ2	4	3.66213e-08	8.84956e-06	3.24	225704_at	FBRSL1	7	5.82279e-06	0.000297196	2.13
189	243481_at	RHOJ	4	3.66213e-08	8.84956e-06	3.48	228635_at	PCDH10	7	5.82279e-06	0.000297196	2.15
190	226177_at	GLTP	4	3.66213e-08	8.84956e-06	3.54	240236_at	STXBP5L	7	5.82279e-06	0.000297196	2.23
191	223499_at	NA	4	3.66213e-08	8.84956e-06	3.68	221796_at	NTRK2	7	5.82279e-06	0.000297196	2.3
192	205103_at	C1orf61	4	3.66213e-08	8.84956e-06	3.7	236290_at	DOK6	7	5.82279e-06	0.000297196	2.55
193	228679_at	NA	4	3.66213e-08	8.84956e-06	3.98	219922_s_at	LTBP3	7	5.82279e-06	0.000297196	2.6
194	239650_at	NCKAP5	4	3.66213e-08	8.84956e-06	4.07	225132_at	FBXL3	7	5.82279e-06	0.000297196	2.68
195	230776_at	RNF157-AS1	4	3.66213e-08	8.84956e-06	4.2	212598_at	WDFY3	7	5.82279e-06	0.000297196	2.72
196	217226_s_at	SFXN3	4	3.66213e-08	8.84956e-06	4.38	224975_at	NFIA	7	5.82279e-06	0.000297196	2.74
197	1558626_at	NA	4	3.66213e-08	8.84956e-06	4.8	201151_s_at	MBNL1	7	5.82279e-06	0.000297196	2.85
198	229380_at	ILDR2	4	3.66213e-08	8.84956e-06	4.85	201957_at	PPP1R12B	7	5.82279e-06	0.000297196	2.85
199	87100_at	ABHD2	4	3.66213e-08	8.84956e-06	5.2	1552752_a_at	CADM2	7	5.82279e-06	0.000297196	2.91
200	231166_at	GPR155	4	3.66213e-08	8.84956e-06	5.48	213002_at	MARCKS	7	5.82279e-06	0.000297196	2.96
201	230538_at	SHC4	4	3.66213e-08	8.84956e-06	6.73	235717_at	ZNF229	7	5.82279e-06	0.000297196	3.04
202	218723_s_at	RGCC	4	3.66213e-08	8.84956e-06	6.87	1558010_s_at	SLC1A2	7	5.82279e-06	0.000297196	3.27
203	230071_at	2013-09-11	4	3.66213e-08	8.84956e-06	6.96	209663_s_at	ITGA7	7	5.82279e-06	0.000297196	3.43
204	230184_at	LOC100506421	4	3.66213e-08	8.84956e-06	7.32	220327_at	VGLL3	7	5.82279e-06	0.000297196	3.68
205	229447_x_at	NA	4	3.66213e-08	8.84956e-06	7.9	1558009_at	SLC1A2	7	5.82279e-06	0.000297196	3.89
206	216352_x_at	PCDHGA3	4	3.66213e-08	8.84956e-06	8.73	229085_at	LRRC3B	7	5.82279e-06	0.000297196	4.66
207	201412_at	LRP10	4	3.66213e-08	8.84956e-06	9.26	220595_at	PDZRN4	7	5.82279e-06	0.000297196	5.62
208	215311_at	NTRK3	4	3.66213e-08	8.84956e-06	13.56	208603_s_at	MAPK8IP2	7	5.82279e-06	0.000297196	6.09
209	224983_at	SCARB2	5	1.46485e-07	1.95599e-05	0.34	205669_at	NCAM2	7	5.82279e-06	0.000297196	6.5
210	203485_at	RTN1	5	1.46485e-07	1.95599e-05	0.42	210735_s_at	CA12	7	5.82279e-06	0.000297196	6.74
211	212899_at	CDK19	5	1.46485e-07	1.95599e-05	0.42	213395_at	MLC1	7	5.82279e-06	0.000297196	7.03
212	212223_at	IDS	5	1.46485e-07	1.95599e-05	0.43	232431_at	NR3C1	7	5.82279e-06	0.000297196	8.03
213	209708_at	MOXD1	5	1.46485e-07	1.95599e-05	0.47	215014_at	KCND3	7	5.82279e-06	0.000297196	10.57
214	212947_at	SLC9A8	5	1.46485e-07	1.95599e-05	0.47
215	210015_s_at	MAP2	5	1.46485e-07	1.95599e-05	0.48
216	212195_at	IL6ST	5	1.46485e-07	1.95599e-05	0.48
217	214046_at	FUT9	5	1.46485e-07	1.95599e-05	0.51
218	219415_at	TTYH1	5	1.46485e-07	1.95599e-05	0.55
219	52975_at	MVB12B	5	1.46485e-07	1.95599e-05	0.6
220	201669_s_at	MARCKS	5	1.46485e-07	1.95599e-05	0.62
221	235457_at	MAML2	5	1.46485e-07	1.95599e-05	0.62
222	214330_at	ATPAF2	5	1.46485e-07	1.95599e-05	0.63
223	203855_at	WDR47	5	1.46485e-07	1.95599e-05	0.65
224	231847_at	ANKRD54	5	1.46485e-07	1.95599e-05	0.65
225	225085_at	USP40	5	1.46485e-07	1.95599e-05	0.66
226	200745_s_at	GNB1	5	1.46485e-07	1.95599e-05	0.67
227	209610_s_at	SLC1A4	5	1.46485e-07	1.95599e-05	0.68
228	209840_s_at	LRRN3	5	1.46485e-07	1.95599e-05	0.7
229	229744_at	SSFA2	5	1.46485e-07	1.95599e-05	0.7
230	244741_s_at	LOC100128252	5	1.46485e-07	1.95599e-05	0.71
231	203549_s_at	LPL	5	1.46485e-07	1.95599e-05	0.72
232	213274_s_at	CTSB	5	1.46485e-07	1.95599e-05	0.74
233	223366_at	ZNF704	5	1.46485e-07	1.95599e-05	0.76
234	221885_at	DENND2A	5	1.46485e-07	1.95599e-05	0.79
235	227977_at	ZADH2	5	1.46485e-07	1.95599e-05	0.79
236	1558801_at	LOC100652772	5	1.46485e-07	1.95599e-05	0.8
237	209617_s_at	CTNND2	5	1.46485e-07	1.95599e-05	0.8
238	227394_at	NCAM1	5	1.46485e-07	1.95599e-05	0.8
239	201876_at	PON2	5	1.46485e-07	1.95599e-05	0.81
240	219148_at	PBK	5	1.46485e-07	1.95599e-05	0.83
241	235494_at	LSAMP	5	1.46485e-07	1.95599e-05	0.83
242	228630_at	ZNF84	5	1.46485e-07	1.95599e-05	0.84
243	212897_at	CDK19	5	1.46485e-07	1.95599e-05	0.85
244	201307_at	2013-09-11	5	1.46485e-07	1.95599e-05	0.88
245	206373_at	ZIC1	5	1.46485e-07	1.95599e-05	0.89
246	215836_s_at	NA	5	1.46485e-07	1.95599e-05	0.9
247	224952_at	TANC2	5	1.46485e-07	1.95599e-05	0.9
248	212726_at	PHF2	5	1.46485e-07	1.95599e-05	0.91
249	226623_at	PHYHIPL	5	1.46485e-07	1.95599e-05	0.91
250	218692_at	SYBU	5	1.46485e-07	1.95599e-05	0.92
251	228886_at	LRRC27	5	1.46485e-07	1.95599e-05	0.92
252	211066_x_at	NA	5	1.46485e-07	1.95599e-05	0.93
253	227554_at	MAGI2-AS3	5	1.46485e-07	1.95599e-05	0.96
254	205933_at	SETBP1	5	1.46485e-07	1.95599e-05	0.99
255	219501_at	ENOX1	5	1.46485e-07	1.95599e-05	0.99
256	210105_s_at	FYN	5	1.46485e-07	1.95599e-05	1
257	228218_at	LSAMP	5	1.46485e-07	1.95599e-05	1.01
258	213405_at	RAB22A	5	1.46485e-07	1.95599e-05	1.02
259	209046_s_at	GABARAPL2	5	1.46485e-07	1.95599e-05	1.03
260	228555_at	CAMK2D	5	1.46485e-07	1.95599e-05	1.04
261	229975_at	BMPR1B	5	1.46485e-07	1.95599e-05	1.05
262	203929_s_at	MAPT	5	1.46485e-07	1.95599e-05	1.06
263	229461_x_at	NEGR1	5	1.46485e-07	1.95599e-05	1.06
264	226018_at	C7orf41	5	1.46485e-07	1.95599e-05	1.08
265	211488_s_at	ITGB8	5	1.46485e-07	1.95599e-05	1.09
266	238605_at	NOL4	5	1.46485e-07	1.95599e-05	1.1
267	203845_at	KAT2B	5	1.46485e-07	1.95599e-05	1.12
268	230002_at	NA	5	1.46485e-07	1.95599e-05	1.14
269	236120_at	NA	5	1.46485e-07	1.95599e-05	1.14
270	209118_s_at	TUBA1A	5	1.46485e-07	1.95599e-05	1.17
271	224999_at	EGFR	5	1.46485e-07	1.95599e-05	1.17
272	226252_at	NA	5	1.46485e-07	1.95599e-05	1.19
273	228185_at	ZNF25	5	1.46485e-07	1.95599e-05	1.2
274	243417_at	ZADH2	5	1.46485e-07	1.95599e-05	1.21
275	200821_at	LAMP2	5	1.46485e-07	1.95599e-05	1.22
276	208920_at	SRI	5	1.46485e-07	1.95599e-05	1.22
277	202130_at	RIOK3	5	1.46485e-07	1.95599e-05	1.23
278	235829_at	CAHM	5	1.46485e-07	1.95599e-05	1.26
279	227567_at	LINC00674	5	1.46485e-07	1.95599e-05	1.27
280	237384_x_at	NA	5	1.46485e-07	1.95599e-05	1.29
281	224796_at	ASAP1	5	1.46485e-07	1.95599e-05	1.3
282	227178_at	CELF2	5	1.46485e-07	1.95599e-05	1.3
283	224674_at	TTYH3	5	1.46485e-07	1.95599e-05	1.31
284	206330_s_at	SHC3	5	1.46485e-07	1.95599e-05	1.32
285	208073_x_at	NA	5	1.46485e-07	1.95599e-05	1.32
286	225785_at	REEP3	5	1.46485e-07	1.95599e-05	1.32
287	209988_s_at	ASCL1	5	1.46485e-07	1.95599e-05	1.33
288	226134_s_at	NA	5	1.46485e-07	1.95599e-05	1.33
289	200953_s_at	CCND2	5	1.46485e-07	1.95599e-05	1.34
290	1565681_s_at	DIP2C	5	1.46485e-07	1.95599e-05	1.35
291	208662_s_at	NA	5	1.46485e-07	1.95599e-05	1.36
292	219639_x_at	PARP6	5	1.46485e-07	1.95599e-05	1.36
293	235118_at	CADM2	5	1.46485e-07	1.95599e-05	1.36
294	238906_s_at	RHOJ	5	1.46485e-07	1.95599e-05	1.37
295	228391_at	CYP4V2	5	1.46485e-07	1.95599e-05	1.38
296	228121_at	TGFB2	5	1.46485e-07	1.95599e-05	1.39
297	227478_at	SETBP1	5	1.46485e-07	1.95599e-05	1.41
298	201185_at	HTRA1	5	1.46485e-07	1.95599e-05	1.44
299	229537_at	LMO4	5	1.46485e-07	1.95599e-05	1.44
300	238877_at	EYA4	5	1.46485e-07	1.95599e-05	1.44
301	203156_at	AKAP11	5	1.46485e-07	1.95599e-05	1.45
302	205277_at	PRDM2	5	1.46485e-07	1.95599e-05	1.47
303	226627_at	2013-09-08	5	1.46485e-07	1.95599e-05	1.49
304	226712_at	SSR1	5	1.46485e-07	1.95599e-05	1.49
305	205888_s_at	JAKMIP2	5	1.46485e-07	1.95599e-05	1.51
306	229376_at	PROX1	5	1.46485e-07	1.95599e-05	1.53
307	214679_x_at	GNA11	5	1.46485e-07	1.95599e-05	1.54
308	209243_s_at	PEG3	5	1.46485e-07	1.95599e-05	1.59
309	224644_at	FGD5-AS1	5	1.46485e-07	1.95599e-05	1.59
310	226736_at	CHURC1	5	1.46485e-07	1.95599e-05	1.6
311	200787_s_at	PEA15	5	1.46485e-07	1.95599e-05	1.62
312	1559966_a_at	ZFHX4-AS1	5	1.46485e-07	1.95599e-05	1.66
313	226760_at	MBTPS2	5	1.46485e-07	1.95599e-05	1.69
314	201236_s_at	BTG2	5	1.46485e-07	1.95599e-05	1.72
315	223313_s_at	NA	5	1.46485e-07	1.95599e-05	1.72
316	236029_at	FAT3	5	1.46485e-07	1.95599e-05	1.72
317	216331_at	ITGA7	5	1.46485e-07	1.95599e-05	1.73
318	218902_at	NOTCH1	5	1.46485e-07	1.95599e-05	1.75
319	218714_at	PRR14	5	1.46485e-07	1.95599e-05	1.77
320	203723_at	ITPKB	5	1.46485e-07	1.95599e-05	1.78
321	213960_at	NTRK3	5	1.46485e-07	1.95599e-05	1.78
322	207084_at	POU3F2	5	1.46485e-07	1.95599e-05	1.84
323	222388_s_at	VPS35	5	1.46485e-07	1.95599e-05	1.85
324	209079_x_at	NA	5	1.46485e-07	1.95599e-05	1.86
325	225752_at	NIPA1	5	1.46485e-07	1.95599e-05	1.93
326	228857_at	GNL1	5	1.46485e-07	1.95599e-05	1.94
327	239068_at	GNL1	5	1.46485e-07	1.95599e-05	1.95
328	201053_s_at	PSMF1	5	1.46485e-07	1.95599e-05	1.96
329	207147_at	DLX2	5	1.46485e-07	1.95599e-05	1.96
330	202460_s_at	LPIN2	5	1.46485e-07	1.95599e-05	1.99
331	218874_s_at	ATAT1	5	1.46485e-07	1.95599e-05	2.03
332	1553139_s_at	PLXNA3	5	1.46485e-07	1.95599e-05	2.08
333	53991_at	DENND2A	5	1.46485e-07	1.95599e-05	2.15
334	225241_at	CCDC80	5	1.46485e-07	1.95599e-05	2.17
335	209909_s_at	TGFB2	5	1.46485e-07	1.95599e-05	2.2
336	1555471_a_at	FMN2	5	1.46485e-07	1.95599e-05	2.23
337	218678_at	NES	5	1.46485e-07	1.95599e-05	2.3
338	228131_at	ERCC1	5	1.46485e-07	1.95599e-05	2.43
339	225240_s_at	MSI2	5	1.46485e-07	1.95599e-05	2.51
340	227082_at	NA	5	1.46485e-07	1.95599e-05	2.52
341	219738_s_at	PCDH9	5	1.46485e-07	1.95599e-05	2.68
342	223261_at	POLK	5	1.46485e-07	1.95599e-05	2.76
343	206582_s_at	GPR56	5	1.46485e-07	1.95599e-05	2.82
344	212334_at	GNS	5	1.46485e-07	1.95599e-05	2.88
345	212811_x_at	SLC1A4	5	1.46485e-07	1.95599e-05	2.9
346	223204_at	FAM198B	5	1.46485e-07	1.95599e-05	2.96
347	224619_at	CASC4	5	1.46485e-07	1.95599e-05	3.07
348	208890_s_at	PLXNB2	5	1.46485e-07	1.95599e-05	3.25
349	211984_at	NA	5	1.46485e-07	1.95599e-05	3.29
350	219267_at	GLTP	5	1.46485e-07	1.95599e-05	3.36
351	1554586_a_at	RHOBTB2	5	1.46485e-07	1.95599e-05	3.4
352	239741_at	NA	5	1.46485e-07	1.95599e-05	3.45
353	214043_at	PTPRD	5	1.46485e-07	1.95599e-05	3.51
354	203231_s_at	ATXN1	5	1.46485e-07	1.95599e-05	3.92
355	236644_at	RNF180	5	1.46485e-07	1.95599e-05	3.98
356	225469_at	LYRM5	5	1.46485e-07	1.95599e-05	4.07
357	228863_at	PCDH17	5	1.46485e-07	1.95599e-05	4.77
358	220607_x_at	NELFCD	5	1.46485e-07	1.95599e-05	4.8
359	232125_at	NA	5	1.46485e-07	1.95599e-05	4.81
360	236446_at	NA	5	1.46485e-07	1.95599e-05	5.17
361	205358_at	GRIA2	5	1.46485e-07	1.95599e-05	6.02
362	203611_at	TERF2	5	1.46485e-07	1.95599e-05	6.18
363	236207_at	SSFA2	5	1.46485e-07	1.95599e-05	6.65
364	231251_at	WIPF2	5	1.46485e-07	1.95599e-05	8.72
365	207261_at	CNGA3	5	1.46485e-07	1.95599e-05	17.53
366	225560_at	POMT2	6	6.95805e-07	5.74018e-05	0.29
367	227203_at	FBXL17	6	6.95805e-07	5.74018e-05	0.4
368	226715_at	FOXK1	6	6.95805e-07	5.74018e-05	0.47
369	203132_at	RB1	6	6.95805e-07	5.74018e-05	0.5
370	213656_s_at	KLC1	6	6.95805e-07	5.74018e-05	0.51
371	244370_at	KIAA2022	6	6.95805e-07	5.74018e-05	0.53
372	225327_at	FAM214A	6	6.95805e-07	5.74018e-05	0.57
373	216017_s_at	NAB2	6	6.95805e-07	5.74018e-05	0.58
374	204600_at	EPHB3	6	6.95805e-07	5.74018e-05	0.59
375	222517_at	AP3M1	6	6.95805e-07	5.74018e-05	0.6
376	217941_s_at	ERBB2IP	6	6.95805e-07	5.74018e-05	0.61
377	205111_s_at	PLCE1	6	6.95805e-07	5.74018e-05	0.63
378	227321_at	GATS	6	6.95805e-07	5.74018e-05	0.64
379	203151_at	MAP1A	6	6.95805e-07	5.74018e-05	0.67
380	213587_s_at	ATP6V0E2	6	6.95805e-07	5.74018e-05	0.68
381	214247_s_at	DKK3	6	6.95805e-07	5.74018e-05	0.68
382	225261_x_at	NELFCD	6	6.95805e-07	5.74018e-05	0.68
383	228843_at	ARL10	6	6.95805e-07	5.74018e-05	0.68
384	227610_at	TSPAN11	6	6.95805e-07	5.74018e-05	0.69
385	230482_at	ST6GALNAC5	6	6.95805e-07	5.74018e-05	0.69
386	1555824_a_at	PACS2	6	6.95805e-07	5.74018e-05	0.7
387	226114_at	ZNF436	6	6.95805e-07	5.74018e-05	0.7
388	229414_at	PITPNC1	6	6.95805e-07	5.74018e-05	0.7
389	221012_s_at	TRIM8	6	6.95805e-07	5.74018e-05	0.71
390	231793_s_at	CAMK2D	6	6.95805e-07	5.74018e-05	0.71
391	235775_at	TMTC2	6	6.95805e-07	5.74018e-05	0.71
392	1557132_at	WDR17	6	6.95805e-07	5.74018e-05	0.73
393	218086_at	NPDC1	6	6.95805e-07	5.74018e-05	0.73
394	225661_at	IFNAR1	6	6.95805e-07	5.74018e-05	0.73
395	63825_at	ABHD2	6	6.95805e-07	5.74018e-05	0.73
396	221913_at	SIRT3	6	6.95805e-07	5.74018e-05	0.74
397	223945_x_at	RP9P	6	6.95805e-07	5.74018e-05	0.74
398	208070_s_at	REV3L	6	6.95805e-07	5.74018e-05	0.76
399	228254_at	STAM2	6	6.95805e-07	5.74018e-05	0.76
400	200927_s_at	RAB14	6	6.95805e-07	5.74018e-05	0.77
401	209199_s_at	MEF2C	6	6.95805e-07	5.74018e-05	0.77
402	227035_x_at	RP9P	6	6.95805e-07	5.74018e-05	0.77
403	207327_at	EYA4	6	6.95805e-07	5.74018e-05	0.78
404	213628_at	CLCC1	6	6.95805e-07	5.74018e-05	0.78
405	226191_at	GSK3B	6	6.95805e-07	5.74018e-05	0.78
406	212503_s_at	DIP2C	6	6.95805e-07	5.74018e-05	0.8
407	227562_at	LAMTOR3	6	6.95805e-07	5.74018e-05	0.8
408	208806_at	CHD3	6	6.95805e-07	5.74018e-05	0.81
409	212670_at	ELN	6	6.95805e-07	5.74018e-05	0.81
410	1557433_at	NA	6	6.95805e-07	5.74018e-05	0.82
411	203349_s_at	ETV5	6	6.95805e-07	5.74018e-05	0.82
412	213156_at	NA	6	6.95805e-07	5.74018e-05	0.82
413	203548_s_at	LPL	6	6.95805e-07	5.74018e-05	0.83
414	202443_x_at	NOTCH2	6	6.95805e-07	5.74018e-05	0.84
415	231579_s_at	TIMP2	6	6.95805e-07	5.74018e-05	0.86
416	201826_s_at	SCCPDH	6	6.95805e-07	5.74018e-05	0.87
417	202459_s_at	LPIN2	6	6.95805e-07	5.74018e-05	0.87
418	209002_s_at	CALCOCO1	6	6.95805e-07	5.74018e-05	0.87
419	202898_at	SDC3	6	6.95805e-07	5.74018e-05	0.88
420	203336_s_at	ITGB1BP1	6	6.95805e-07	5.74018e-05	0.88
421	219001_s_at	DCAF10	6	6.95805e-07	5.74018e-05	0.88
422	225435_at	SSR1	6	6.95805e-07	5.74018e-05	0.88
423	244680_at	GLRB	6	6.95805e-07	5.74018e-05	0.88
424	210139_s_at	PMP22	6	6.95805e-07	5.74018e-05	0.89
425	230454_at	ICA1L	6	6.95805e-07	5.74018e-05	0.9
426	217721_at	2013-09-07	6	6.95805e-07	5.74018e-05	0.91
427	209112_at	CDKN1B	6	6.95805e-07	5.74018e-05	0.93
428	217317_s_at	NA	6	6.95805e-07	5.74018e-05	0.93
429	224784_at	MLLT6	6	6.95805e-07	5.74018e-05	0.93
430	226742_at	SAR1B	6	6.95805e-07	5.74018e-05	0.93
431	230042_at	ITSN1	6	6.95805e-07	5.74018e-05	0.93
432	240433_x_at	CADM2	6	6.95805e-07	5.74018e-05	0.93
433	209379_s_at	CCSER2	6	6.95805e-07	5.74018e-05	0.95
434	218048_at	COMMD3	6	6.95805e-07	5.74018e-05	0.95
435	226805_at	FITM2	6	6.95805e-07	5.74018e-05	0.95
436	242579_at	BMPR1B	6	6.95805e-07	5.74018e-05	0.95
437	635_s_at	PPP2R5B	6	6.95805e-07	5.74018e-05	0.95
438	221834_at	NA	6	6.95805e-07	5.74018e-05	0.96
439	225927_at	MAP3K1	6	6.95805e-07	5.74018e-05	0.96
440	226861_at	ASB8	6	6.95805e-07	5.74018e-05	0.96
441	202584_at	NFX1	6	6.95805e-07	5.74018e-05	0.97
442	223183_at	AGPAT3	6	6.95805e-07	5.74018e-05	0.97
443	201207_at	TNFAIP1	6	6.95805e-07	5.74018e-05	0.98
444	202594_at	LEPROTL1	6	6.95805e-07	5.74018e-05	0.98
445	222871_at	KLHDC8A	6	6.95805e-07	5.74018e-05	0.98
446	224588_at	XIST	6	6.95805e-07	5.74018e-05	0.98
447	201174_s_at	TERF2IP	6	6.95805e-07	5.74018e-05	0.99
448	218611_at	IER5	6	6.95805e-07	5.74018e-05	0.99
449	221922_at	GPSM2	6	6.95805e-07	5.74018e-05	0.99
450	37860_at	ZNF337	6	6.95805e-07	5.74018e-05	1
451	211876_x_at	NA	6	6.95805e-07	5.74018e-05	1.01
452	219872_at	FAM198B	6	6.95805e-07	5.74018e-05	1.02
453	202092_s_at	ARL2BP	6	6.95805e-07	5.74018e-05	1.03
454	225912_at	TP53INP1	6	6.95805e-07	5.74018e-05	1.04
455	209522_s_at	CRAT	6	6.95805e-07	5.74018e-05	1.05
456	217377_x_at	NTRK3	6	6.95805e-07	5.74018e-05	1.05
457	210830_s_at	PON2	6	6.95805e-07	5.74018e-05	1.06
458	1555609_a_at	ZMAT3	6	6.95805e-07	5.74018e-05	1.07
459	212486_s_at	FYN	6	6.95805e-07	5.74018e-05	1.07
460	212972_x_at	APBB2	6	6.95805e-07	5.74018e-05	1.07
461	224591_at	HP1BP3	6	6.95805e-07	5.74018e-05	1.07
462	213288_at	MBOAT2	6	6.95805e-07	5.74018e-05	1.08
463	227558_at	CBX4	6	6.95805e-07	5.74018e-05	1.09
464	226679_at	SLC26A11	6	6.95805e-07	5.74018e-05	1.1
465	35846_at	THRA	6	6.95805e-07	5.74018e-05	1.1
466	209684_at	RIN2	6	6.95805e-07	5.74018e-05	1.11
467	225337_at	ABHD2	6	6.95805e-07	5.74018e-05	1.11
468	204099_at	SMARCD3	6	6.95805e-07	5.74018e-05	1.12
469	205889_s_at	JAKMIP2	6	6.95805e-07	5.74018e-05	1.12
470	210645_s_at	NA	6	6.95805e-07	5.74018e-05	1.13
471	225718_at	KIAA1715	6	6.95805e-07	5.74018e-05	1.13
472	226633_at	RAB8B	6	6.95805e-07	5.74018e-05	1.13
473	208425_s_at	TANC2	6	6.95805e-07	5.74018e-05	1.14
474	217800_s_at	NDFIP1	6	6.95805e-07	5.74018e-05	1.14
475	1556808_at	NA	6	6.95805e-07	5.74018e-05	1.15
476	209637_s_at	RGS12	6	6.95805e-07	5.74018e-05	1.15
477	214023_x_at	TUBB2B	6	6.95805e-07	5.74018e-05	1.18
478	1552733_at	KLHDC1	6	6.95805e-07	5.74018e-05	1.2
479	218613_at	PSD3	6	6.95805e-07	5.74018e-05	1.2
480	228551_at	DENND5B	6	6.95805e-07	5.74018e-05	1.2
481	201103_x_at	NA	6	6.95805e-07	5.74018e-05	1.24
482	1555233_at	RHOJ	6	6.95805e-07	5.74018e-05	1.25
483	201983_s_at	EGFR	6	6.95805e-07	5.74018e-05	1.25
484	228900_at	SPECC1	6	6.95805e-07	5.74018e-05	1.25
485	203868_s_at	VCAM1	6	6.95805e-07	5.74018e-05	1.26
486	229228_at	NA	6	6.95805e-07	5.74018e-05	1.26
487	224184_s_at	BOC	6	6.95805e-07	5.74018e-05	1.27
488	201751_at	JOSD1	6	6.95805e-07	5.74018e-05	1.3
489	227984_at	LMF1	6	6.95805e-07	5.74018e-05	1.3
490	221307_at	KCNIP1	6	6.95805e-07	5.74018e-05	1.34
491	240011_at	TTBK2	6	6.95805e-07	5.74018e-05	1.34
492	210138_at	RGS20	6	6.95805e-07	5.74018e-05	1.35
493	1554807_a_at	SPIRE1	6	6.95805e-07	5.74018e-05	1.36
494	216375_s_at	ETV5	6	6.95805e-07	5.74018e-05	1.37
495	204860_s_at	NAIP	6	6.95805e-07	5.74018e-05	1.38
496	227441_s_at	ANKS1B	6	6.95805e-07	5.74018e-05	1.38
497	209416_s_at	FZR1	6	6.95805e-07	5.74018e-05	1.39
498	212936_at	FAM172A	6	6.95805e-07	5.74018e-05	1.39
499	236358_at	NA	6	6.95805e-07	5.74018e-05	1.39
500	238905_at	RHOJ	6	6.95805e-07	5.74018e-05	1.4
501	228720_at	SORCS2	6	6.95805e-07	5.74018e-05	1.42
502	233496_s_at	CFL2	6	6.95805e-07	5.74018e-05	1.43
503	224872_at	DIP2B	6	6.95805e-07	5.74018e-05	1.44
504	1554017_at	NA	6	6.95805e-07	5.74018e-05	1.46
505	200746_s_at	GNB1	6	6.95805e-07	5.74018e-05	1.46
506	228299_at	KCTD20	6	6.95805e-07	5.74018e-05	1.46
507	205902_at	KCNN3	6	6.95805e-07	5.74018e-05	1.47
508	41386_i_at	KDM6B	6	6.95805e-07	5.74018e-05	1.47
509	1554474_a_at	MOXD1	6	6.95805e-07	5.74018e-05	1.5
510	225129_at	CPNE2	6	6.95805e-07	5.74018e-05	1.5
511	231873_at	BMPR2	6	6.95805e-07	5.74018e-05	1.52
512	206724_at	CBX4	6	6.95805e-07	5.74018e-05	1.59
513	225092_at	NA	6	6.95805e-07	5.74018e-05	1.6
514	203595_s_at	IFIT5	6	6.95805e-07	5.74018e-05	1.62
515	222437_s_at	NA	6	6.95805e-07	5.74018e-05	1.63
516	213155_at	NA	6	6.95805e-07	5.74018e-05	1.68
517	205823_at	RGS12	6	6.95805e-07	5.74018e-05	1.7
518	205279_s_at	GLRB	6	6.95805e-07	5.74018e-05	1.8
519	1563629_a_at	ERVK13-1	6	6.95805e-07	5.74018e-05	1.82
520	211000_s_at	IL6ST	6	6.95805e-07	5.74018e-05	1.82
521	226084_at	MAP1B	6	6.95805e-07	5.74018e-05	1.82
522	212509_s_at	MXRA7	6	6.95805e-07	5.74018e-05	1.83
523	227839_at	MBD5	6	6.95805e-07	5.74018e-05	1.87
524	203185_at	RASSF2	6	6.95805e-07	5.74018e-05	1.92
525	240898_at	SPAG16	6	6.95805e-07	5.74018e-05	1.97
526	212813_at	JAM3	6	6.95805e-07	5.74018e-05	1.98
527	204154_at	CDO1	6	6.95805e-07	5.74018e-05	1.99
528	231967_at	PHF20L1	6	6.95805e-07	5.74018e-05	2.03
529	230144_at	GRIA3	6	6.95805e-07	5.74018e-05	2.05
530	201295_s_at	WSB1	6	6.95805e-07	5.74018e-05	2.08
531	204573_at	CROT	6	6.95805e-07	5.74018e-05	2.17
532	201133_s_at	PJA2	6	6.95805e-07	5.74018e-05	2.18
533	1563783_a_at	ZNF333	6	6.95805e-07	5.74018e-05	2.21
534	235131_at	RHOJ	6	6.95805e-07	5.74018e-05	2.21
535	224791_at	ASAP1	6	6.95805e-07	5.74018e-05	2.25
536	206527_at	ABAT	6	6.95805e-07	5.74018e-05	2.36
537	242134_at	NA	6	6.95805e-07	5.74018e-05	2.44
538	227289_at	PCDH17	6	6.95805e-07	5.74018e-05	2.45
539	225865_x_at	NELFCD	6	6.95805e-07	5.74018e-05	2.52
540	231034_s_at	NHSL1	6	6.95805e-07	5.74018e-05	2.53
541	213612_x_at	NA	6	6.95805e-07	5.74018e-05	2.55
542	200973_s_at	TSPAN3	6	6.95805e-07	5.74018e-05	2.68
543	210432_s_at	SCN3A	6	6.95805e-07	5.74018e-05	2.68
544	229939_at	NA	6	6.95805e-07	5.74018e-05	2.71
545	212144_at	SUN2	6	6.95805e-07	5.74018e-05	2.75
546	228461_at	SH3RF3	6	6.95805e-07	5.74018e-05	2.76
547	214726_x_at	ADD1	6	6.95805e-07	5.74018e-05	2.8
548	217757_at	A2M	6	6.95805e-07	5.74018e-05	2.9
549	217122_s_at	NA	6	6.95805e-07	5.74018e-05	2.96
550	228816_at	NA	6	6.95805e-07	5.74018e-05	3.07
551	212233_at	MAP1B	6	6.95805e-07	5.74018e-05	3.08
552	214541_s_at	QKI	6	6.95805e-07	5.74018e-05	3.12
553	218463_s_at	MUS81	6	6.95805e-07	5.74018e-05	3.16
554	213394_at	MAPKBP1	6	6.95805e-07	5.74018e-05	3.32
555	235267_at	MAGI2-AS3	6	6.95805e-07	5.74018e-05	3.42
556	242964_at	NA	6	6.95805e-07	5.74018e-05	3.44
557	201276_at	RAB5B	6	6.95805e-07	5.74018e-05	3.6
558	236666_s_at	LRRC10B	6	6.95805e-07	5.74018e-05	3.68
559	210222_s_at	RTN1	6	6.95805e-07	5.74018e-05	3.77
560	244788_at	NA	6	6.95805e-07	5.74018e-05	4
561	242385_at	RORB	6	6.95805e-07	5.74018e-05	4.37
562	211779_x_at	AP2A2	6	6.95805e-07	5.74018e-05	4.62
563	204451_at	FZD1	6	6.95805e-07	5.74018e-05	4.71
564	212733_at	KIAA0226	6	6.95805e-07	5.74018e-05	4.9
565	209010_s_at	TRIO	6	6.95805e-07	5.74018e-05	5.12
566	214295_at	KIAA0485	6	6.95805e-07	5.74018e-05	5.49
567	200762_at	DPYSL2	6	6.95805e-07	5.74018e-05	5.66
568	232224_at	MASP1	6	6.95805e-07	5.74018e-05	5.7
569	218208_at	PQLC1	6	6.95805e-07	5.74018e-05	5.79
570	225247_at	TMEM259	7	5.82279e-06	0.000297196	0.29
571	213388_at	NA	7	5.82279e-06	0.000297196	0.37
572	227640_s_at	NA	7	5.82279e-06	0.000297196	0.38
573	203354_s_at	PSD3	7	5.82279e-06	0.000297196	0.41
574	209291_at	ID4	7	5.82279e-06	0.000297196	0.41
575	229881_at	KLF12	7	5.82279e-06	0.000297196	0.42
576	221511_x_at	NA	7	5.82279e-06	0.000297196	0.43
577	227704_at	C19orf12	7	5.82279e-06	0.000297196	0.46
578	213766_x_at	GNA11	7	5.82279e-06	0.000297196	0.54
579	216963_s_at	GAP43	7	5.82279e-06	0.000297196	0.54
580	39835_at	SBF1	7	5.82279e-06	0.000297196	0.58
581	201320_at	SMARCC2	7	5.82279e-06	0.000297196	0.59
582	241698_at	RFTN2	7	5.82279e-06	0.000297196	0.59
583	209793_at	GRIA1	7	5.82279e-06	0.000297196	0.6
584	222784_at	SMOC1	7	5.82279e-06	0.000297196	0.6
585	229912_at	SDK1	7	5.82279e-06	0.000297196	0.62
586	226454_at	2013-03-09	7	5.82279e-06	0.000297196	0.63
587	202111_at	SLC4A2	7	5.82279e-06	0.000297196	0.64
588	209668_x_at	CES2	7	5.82279e-06	0.000297196	0.64
589	222138_s_at	WDR13	7	5.82279e-06	0.000297196	0.65
590	205248_at	DOPEY2	7	5.82279e-06	0.000297196	0.66
591	219627_at	ZNF767	7	5.82279e-06	0.000297196	0.67
592	204100_at	THRA	7	5.82279e-06	0.000297196	0.68
593	201321_s_at	SMARCC2	7	5.82279e-06	0.000297196	0.71
594	201312_s_at	SH3BGRL	7	5.82279e-06	0.000297196	0.72
595	212831_at	MEGF9	7	5.82279e-06	0.000297196	0.72
596	222105_s_at	NKIRAS2	7	5.82279e-06	0.000297196	0.72
597	229480_at	MAGI2-AS3	7	5.82279e-06	0.000297196	0.72
598	206655_s_at	NA	7	5.82279e-06	0.000297196	0.73
599	212632_at	STX7	7	5.82279e-06	0.000297196	0.73
600	222654_at	IMPAD1	7	5.82279e-06	0.000297196	0.73
601	224814_at	DPP7	7	5.82279e-06	0.000297196	0.73
602	222403_at	MTCH2	7	5.82279e-06	0.000297196	0.74
603	208986_at	TCF12	7	5.82279e-06	0.000297196	0.75
604	209649_at	STAM2	7	5.82279e-06	0.000297196	0.75
605	201828_x_at	FAM127A	7	5.82279e-06	0.000297196	0.76
606	218062_x_at	CDC42EP4	7	5.82279e-06	0.000297196	0.76
607	225163_at	FRMD4A	7	5.82279e-06	0.000297196	0.76
608	233364_s_at	NA	7	5.82279e-06	0.000297196	0.76
609	235935_at	LRRC73	7	5.82279e-06	0.000297196	0.76
610	206845_s_at	RNF40	7	5.82279e-06	0.000297196	0.77
611	209420_s_at	SMPD1	7	5.82279e-06	0.000297196	0.77
612	222761_at	BIVM	7	5.82279e-06	0.000297196	0.77
613	225097_at	HIPK2	7	5.82279e-06	0.000297196	0.77
614	235248_at	BTBD9	7	5.82279e-06	0.000297196	0.77
615	205405_at	SEMA5A	7	5.82279e-06	0.000297196	0.78
616	212508_at	MOAP1	7	5.82279e-06	0.000297196	0.78
617	219430_at	GPR137	7	5.82279e-06	0.000297196	0.78
618	208661_s_at	NA	7	5.82279e-06	0.000297196	0.79
619	227412_at	PPP1R3E	7	5.82279e-06	0.000297196	0.8
620	1007_s_at	NA	7	5.82279e-06	0.000297196	0.81
621	202767_at	ACP2	7	5.82279e-06	0.000297196	0.81
622	208933_s_at	LGALS8	7	5.82279e-06	0.000297196	0.81
623	230104_s_at	TPPP	7	5.82279e-06	0.000297196	0.81
624	1560023_x_at	NA	7	5.82279e-06	0.000297196	0.82
625	201661_s_at	ACSL3	7	5.82279e-06	0.000297196	0.82
626	212758_s_at	ZEB1	7	5.82279e-06	0.000297196	0.82
627	225118_at	SETD8	7	5.82279e-06	0.000297196	0.83
628	202554_s_at	GSTM3	7	5.82279e-06	0.000297196	0.85
629	220227_at	CDH4	7	5.82279e-06	0.000297196	0.85
630	204011_at	SPRY2	7	5.82279e-06	0.000297196	0.86
631	209012_at	TRIO	7	5.82279e-06	0.000297196	0.86
632	211919_s_at	CXCR4	7	5.82279e-06	0.000297196	0.86
633	37408_at	MRC2	7	5.82279e-06	0.000297196	0.86
634	226112_at	SGCB	7	5.82279e-06	0.000297196	0.88
635	226344_at	ZMAT1	7	5.82279e-06	0.000297196	0.88
636	203384_s_at	GOLGA1	7	5.82279e-06	0.000297196	0.89
637	1438_at	EPHB3	7	5.82279e-06	0.000297196	0.9
638	221704_s_at	VPS37B	7	5.82279e-06	0.000297196	0.9
639	225116_at	HIPK2	7	5.82279e-06	0.000297196	0.9
640	239833_at	NA	7	5.82279e-06	0.000297196	0.9
641	1553971_a_at	GATS	7	5.82279e-06	0.000297196	0.91
642	1553720_a_at	AMER2	7	5.82279e-06	0.000297196	0.92
643	231411_at	LHFP	7	5.82279e-06	0.000297196	0.92
644	204273_at	EDNRB	7	5.82279e-06	0.000297196	0.93
645	205320_at	APC2	7	5.82279e-06	0.000297196	0.93
646	235606_at	LOC344595	7	5.82279e-06	0.000297196	0.93
647	201646_at	SCARB2	7	5.82279e-06	0.000297196	0.94
648	214361_s_at	RGS12	7	5.82279e-06	0.000297196	0.94
649	229126_at	TMEM19	7	5.82279e-06	0.000297196	0.94
650	235079_at	ZNF704	7	5.82279e-06	0.000297196	0.94
651	235378_at	FAM161B	7	5.82279e-06	0.000297196	0.94
652	203685_at	BCL2	7	5.82279e-06	0.000297196	0.95
653	229244_at	LSAMP	7	5.82279e-06	0.000297196	0.95
654	209834_at	CHST3	7	5.82279e-06	0.000297196	0.96
655	228639_at	NA	7	5.82279e-06	0.000297196	0.96
656	208671_at	SERINC1	7	5.82279e-06	0.000297196	0.97
657	209870_s_at	APBA2	7	5.82279e-06	0.000297196	0.97
658	201360_at	CST3	7	5.82279e-06	0.000297196	0.98
659	227784_s_at	COG1	7	5.82279e-06	0.000297196	0.98
660	226101_at	PRKCE	7	5.82279e-06	0.000297196	0.99
661	48825_at	ING4	7	5.82279e-06	0.000297196	0.99
662	215115_x_at	NTRK3	7	5.82279e-06	0.000297196	1
663	225098_at	ABI2	7	5.82279e-06	0.000297196	1
664	209711_at	SLC35D1	7	5.82279e-06	0.000297196	1.01
665	225617_at	ODF2	7	5.82279e-06	0.000297196	1.01
666	202741_at	PRKACB	7	5.82279e-06	0.000297196	1.02
667	209618_at	CTNND2	7	5.82279e-06	0.000297196	1.02
668	212458_at	SPRED2	7	5.82279e-06	0.000297196	1.02
669	216971_s_at	PLEC	7	5.82279e-06	0.000297196	1.02
670	220974_x_at	SFXN3	7	5.82279e-06	0.000297196	1.02
671	222719_s_at	PDGFC	7	5.82279e-06	0.000297196	1.02
672	222101_s_at	DCHS1	7	5.82279e-06	0.000297196	1.03
673	225198_at	VAPA	7	5.82279e-06	0.000297196	1.03
674	229654_at	NA	7	5.82279e-06	0.000297196	1.03
675	235635_at	ARHGAP5	7	5.82279e-06	0.000297196	1.03
676	236170_x_at	NA	7	5.82279e-06	0.000297196	1.04
677	235174_s_at	LOC100128822	7	5.82279e-06	0.000297196	1.05
678	224212_s_at	NA	7	5.82279e-06	0.000297196	1.06
679	201208_s_at	TNFAIP1	7	5.82279e-06	0.000297196	1.08
680	212377_s_at	NOTCH2	7	5.82279e-06	0.000297196	1.09
681	201668_x_at	MARCKS	7	5.82279e-06	0.000297196	1.1
682	226573_at	DIRAS1	7	5.82279e-06	0.000297196	1.1
683	209042_s_at	UBE2G2	7	5.82279e-06	0.000297196	1.11
684	221815_at	ABHD2	7	5.82279e-06	0.000297196	1.12
685	224790_at	ASAP1	7	5.82279e-06	0.000297196	1.12
686	202669_s_at	EFNB2	7	5.82279e-06	0.000297196	1.13
687	209447_at	SYNE1	7	5.82279e-06	0.000297196	1.14
688	238166_s_at	NA	7	5.82279e-06	0.000297196	1.14
689	226974_at	NEDD4L	7	5.82279e-06	0.000297196	1.15
690	205717_x_at	NA	7	5.82279e-06	0.000297196	1.16
691	212298_at	NRP1	7	5.82279e-06	0.000297196	1.16
692	202967_at	GSTA4	7	5.82279e-06	0.000297196	1.17
693	202080_s_at	TRAK1	7	5.82279e-06	0.000297196	1.18
694	215233_at	JMJD6	7	5.82279e-06	0.000297196	1.18
695	218603_at	HECA	7	5.82279e-06	0.000297196	1.18
696	226113_at	ZNF436	7	5.82279e-06	0.000297196	1.18
697	239995_at	NA	7	5.82279e-06	0.000297196	1.19
698	221687_s_at	MVB12B	7	5.82279e-06	0.000297196	1.2
699	226831_at	SLC25A46	7	5.82279e-06	0.000297196	1.2
700	1554547_at	FAM13C	7	5.82279e-06	0.000297196	1.21
701	207163_s_at	AKT1	7	5.82279e-06	0.000297196	1.21
702	219726_at	NLGN3	7	5.82279e-06	0.000297196	1.21
703	202478_at	TRIB2	7	5.82279e-06	0.000297196	1.22
704	225717_at	KIAA1715	7	5.82279e-06	0.000297196	1.22
705	226907_at	PPP1R14C	7	5.82279e-06	0.000297196	1.22
706	228315_at	ZMAT3	7	5.82279e-06	0.000297196	1.22
707	204343_at	ABCA3	7	5.82279e-06	0.000297196	1.23
708	223319_at	GPHN	7	5.82279e-06	0.000297196	1.23
709	212192_at	KCTD12	7	5.82279e-06	0.000297196	1.24
710	227667_at	CUEDC1	7	5.82279e-06	0.000297196	1.25
711	223046_at	EGLN1	7	5.82279e-06	0.000297196	1.26
712	228718_at	ZNF44	7	5.82279e-06	0.000297196	1.26
713	217763_s_at	RAB31	7	5.82279e-06	0.000297196	1.28
714	227524_at	FZD3	7	5.82279e-06	0.000297196	1.28
715	231898_x_at	SOX2-OT	7	5.82279e-06	0.000297196	1.28
716	204364_s_at	REEP1	7	5.82279e-06	0.000297196	1.29
717	212174_at	AK2	7	5.82279e-06	0.000297196	1.29
718	213702_x_at	ASAH1	7	5.82279e-06	0.000297196	1.29
719	203440_at	CDH2	7	5.82279e-06	0.000297196	1.3
720	204995_at	CDK5R1	7	5.82279e-06	0.000297196	1.3
721	204301_at	KBTBD11	7	5.82279e-06	0.000297196	1.31
722	220979_s_at	ST6GALNAC5	7	5.82279e-06	0.000297196	1.32
723	222391_at	TMEM30A	7	5.82279e-06	0.000297196	1.32
724	226751_at	CNRIP1	7	5.82279e-06	0.000297196	1.32
725	201864_at	GDI1	7	5.82279e-06	0.000297196	1.33
726	203906_at	IQSEC1	7	5.82279e-06	0.000297196	1.33
727	224759_s_at	C12orf23	7	5.82279e-06	0.000297196	1.33
728	242138_at	DLX1	7	5.82279e-06	0.000297196	1.33
729	201334_s_at	ARHGEF12	7	5.82279e-06	0.000297196	1.34
730	226740_x_at	NA	7	5.82279e-06	0.000297196	1.34
731	227761_at	MYO5A	7	5.82279e-06	0.000297196	1.34
732	227847_at	EPM2AIP1	7	5.82279e-06	0.000297196	1.35
733	205737_at	KCNQ2	7	5.82279e-06	0.000297196	1.37
734	217297_s_at	MYO9B	7	5.82279e-06	0.000297196	1.37
735	1560021_at	NA	7	5.82279e-06	0.000297196	1.38
736	237472_at	SOX1	7	5.82279e-06	0.000297196	1.39
737	217033_x_at	NTRK3	7	5.82279e-06	0.000297196	1.4
738	219550_at	ROBO3	7	5.82279e-06	0.000297196	1.44
739	228574_at	TMTC2	7	5.82279e-06	0.000297196	1.44
740	208978_at	CRIP2	7	5.82279e-06	0.000297196	1.46
741	204743_at	TAGLN3	7	5.82279e-06	0.000297196	1.47
742	227100_at	B3GALTL	7	5.82279e-06	0.000297196	1.47
743	236875_at	LOC100130705	7	5.82279e-06	0.000297196	1.47
744	205656_at	PCDH17	7	5.82279e-06	0.000297196	1.49
745	234941_s_at	GPHN	7	5.82279e-06	0.000297196	1.49
746	237169_at	TNC	7	5.82279e-06	0.000297196	1.51
747	200847_s_at	TMEM66	7	5.82279e-06	0.000297196	1.55
748	227231_at	KIAA1211	7	5.82279e-06	0.000297196	1.56
749	230589_at	TRAF3IP2-AS1	7	5.82279e-06	0.000297196	1.56
750	226074_at	PPM1M	7	5.82279e-06	0.000297196	1.57
751	226615_at	XPR1	7	5.82279e-06	0.000297196	1.57
752	209590_at	BMP7	7	5.82279e-06	0.000297196	1.58
753	226186_at	TMOD2	7	5.82279e-06	0.000297196	1.58
754	230280_at	TRIM9	7	5.82279e-06	0.000297196	1.59
755	206443_at	RORB	7	5.82279e-06	0.000297196	1.6
756	1552430_at	WDR17	7	5.82279e-06	0.000297196	1.61
757	229743_at	ZNF438	7	5.82279e-06	0.000297196	1.62
758	212188_at	KCTD12	7	5.82279e-06	0.000297196	1.65
759	230578_at	NA	7	5.82279e-06	0.000297196	1.65
760	239585_at	NA	7	5.82279e-06	0.000297196	1.65
761	202664_at	WIPF1	7	5.82279e-06	0.000297196	1.66
762	242569_at	STAM2	7	5.82279e-06	0.000297196	1.66
763	232792_at	TRIM69	7	5.82279e-06	0.000297196	1.67
764	223842_s_at	SCARA3	7	5.82279e-06	0.000297196	1.68
765	212442_s_at	CERS6	7	5.82279e-06	0.000297196	1.69
766	222805_at	MANEA	7	5.82279e-06	0.000297196	1.75
767	226479_at	KBTBD6	7	5.82279e-06	0.000297196	1.76
768	203518_at	LYST	7	5.82279e-06	0.000297196	1.77
769	235676_at	NA	7	5.82279e-06	0.000297196	1.77
770	203029_s_at	PTPRN2	7	5.82279e-06	0.000297196	1.78
771	202364_at	MXI1	7	5.82279e-06	0.000297196	1.79
772	212447_at	KBTBD2	7	5.82279e-06	0.000297196	1.79
773	213157_s_at	NA	7	5.82279e-06	0.000297196	1.79
774	235712_at	GAS5-AS1	7	5.82279e-06	0.000297196	1.79
775	200810_s_at	CIRBP	7	5.82279e-06	0.000297196	1.81
776	226605_at	DGKQ	7	5.82279e-06	0.000297196	1.81
777	239035_at	MTHFR	7	5.82279e-06	0.000297196	1.82
778	205112_at	PLCE1	7	5.82279e-06	0.000297196	1.83
779	211985_s_at	NA	7	5.82279e-06	0.000297196	1.83
780	218065_s_at	TMEM9B	7	5.82279e-06	0.000297196	1.84
781	244117_at	NA	7	5.82279e-06	0.000297196	1.86
782	212390_at	NA	7	5.82279e-06	0.000297196	1.87
783	235882_at	VPS53	7	5.82279e-06	0.000297196	1.92
784	208881_x_at	IDI1	7	5.82279e-06	0.000297196	1.94
785	238587_at	UBASH3B	7	5.82279e-06	0.000297196	1.95
786	235655_at	NA	7	5.82279e-06	0.000297196	1.96
787	226726_at	MBOAT2	7	5.82279e-06	0.000297196	2
788	226644_at	MIB2	7	5.82279e-06	0.000297196	2.02
789	244797_at	NA	7	5.82279e-06	0.000297196	2.03
790	231042_s_at	NA	7	5.82279e-06	0.000297196	2.06
791	1553108_at	C5orf24	7	5.82279e-06	0.000297196	2.09
792	564_at	GNA11	7	5.82279e-06	0.000297196	2.09
793	230419_at	FLJ37644	7	5.82279e-06	0.000297196	2.11
794	244040_at	KCNN3	7	5.82279e-06	0.000297196	2.11
795	225124_at	PPP1R9B	7	5.82279e-06	0.000297196	2.14
796	202047_s_at	CBX6	7	5.82279e-06	0.000297196	2.15
797	212818_s_at	ASB1	7	5.82279e-06	0.000297196	2.16
798	225949_at	NRBP2	7	5.82279e-06	0.000297196	2.18
799	226978_at	PPARA	7	5.82279e-06	0.000297196	2.19
800	216028_at	NA	7	5.82279e-06	0.000297196	2.21
801	209090_s_at	SH3GLB1	7	5.82279e-06	0.000297196	2.23
802	216048_s_at	RHOBTB3	7	5.82279e-06	0.000297196	2.29
803	823_at	CX3CL1	7	5.82279e-06	0.000297196	2.29
804	201991_s_at	KIF5B	7	5.82279e-06	0.000297196	2.3
805	213474_at	NA	7	5.82279e-06	0.000297196	2.31
806	213069_at	HEG1	7	5.82279e-06	0.000297196	2.36
807	218550_s_at	LRRC20	7	5.82279e-06	0.000297196	2.43
808	226956_at	MTMR3	7	5.82279e-06	0.000297196	2.45
809	209038_s_at	EHD1	7	5.82279e-06	0.000297196	2.48
810	224612_s_at	DNAJC5	7	5.82279e-06	0.000297196	2.49
811	228194_s_at	SORCS1	7	5.82279e-06	0.000297196	2.51
812	226500_at	ZBTB47	7	5.82279e-06	0.000297196	2.57
813	235798_at	TMEM170B	7	5.82279e-06	0.000297196	2.58
814	220633_s_at	HP1BP3	7	5.82279e-06	0.000297196	2.6
815	232095_at	NA	7	5.82279e-06	0.000297196	2.62
816	244433_at	NA	7	5.82279e-06	0.000297196	2.63
817	204081_at	NRGN	7	5.82279e-06	0.000297196	2.65
818	209878_s_at	RELA	7	5.82279e-06	0.000297196	2.66
819	221585_at	CACNG4	7	5.82279e-06	0.000297196	2.67
820	203441_s_at	CDH2	7	5.82279e-06	0.000297196	2.74
821	231223_at	CSMD1	7	5.82279e-06	0.000297196	2.8
822	227890_at	TMEM198	7	5.82279e-06	0.000297196	2.81
823	217529_at	ORAI2	7	5.82279e-06	0.000297196	2.88
824	224875_at	C5orf24	7	5.82279e-06	0.000297196	2.92
825	212092_at	PEG10	7	5.82279e-06	0.000297196	2.96
826	209332_s_at	MAX	7	5.82279e-06	0.000297196	2.97
827	206833_s_at	ACYP2	7	5.82279e-06	0.000297196	2.99
828	209597_s_at	PNMA2	7	5.82279e-06	0.000297196	3
829	213500_at	NA	7	5.82279e-06	0.000297196	3.01
830	204105_s_at	NRCAM	7	5.82279e-06	0.000297196	3.04
831	233234_at	KCTD16	7	5.82279e-06	0.000297196	3.16
832	1557953_at	ZKSCAN1	7	5.82279e-06	0.000297196	3.2
833	55872_at	ZNF512B	7	5.82279e-06	0.000297196	3.23
834	203904_x_at	CD82	7	5.82279e-06	0.000297196	3.31
835	228743_at	TXNDC17	7	5.82279e-06	0.000297196	3.37
836	235106_at	MAML2	7	5.82279e-06	0.000297196	3.37
837	223195_s_at	SESN2	7	5.82279e-06	0.000297196	3.41
838	204028_s_at	RABGAP1	7	5.82279e-06	0.000297196	3.55
839	1555602_a_at	ELAVL3	7	5.82279e-06	0.000297196	3.61
840	227719_at	SMAD9	7	5.82279e-06	0.000297196	3.92
841	214564_s_at	PCDHGC3	7	5.82279e-06	0.000297196	3.96
842	229733_s_at	NA	7	5.82279e-06	0.000297196	4.03
843	237623_at	CST3	7	5.82279e-06	0.000297196	4.14
844	205860_x_at	NA	7	5.82279e-06	0.000297196	4.19
845	228645_at	NA	7	5.82279e-06	0.000297196	4.3
846	229067_at	SRGAP2C	7	5.82279e-06	0.000297196	4.84
847	220761_s_at	TAOK3	7	5.82279e-06	0.000297196	5.08
848	230338_x_at	GSX2	7	5.82279e-06	0.000297196	5.15
849	212510_at	GPD1L	7	5.82279e-06	0.000297196	5.17
850	229994_at	NFIA	7	5.82279e-06	0.000297196	5.45
851	218839_at	HEY1	7	5.82279e-06	0.000297196	5.69
852	201977_s_at	KIAA0141	7	5.82279e-06	0.000297196	5.74
853	233255_s_at	BIVM	7	5.82279e-06	0.000297196	6.07
854	210438_x_at	TROVE2	7	5.82279e-06	0.000297196	6.3
855	230278_at	NA	7	5.82279e-06	0.000297196	6.92
856	238944_at	NA	7	5.82279e-06	0.000297196	6.99
857	219450_at	C4orf19	7	5.82279e-06	0.000297196	11.54

## Sheet: ESCN_Cuzick
ESCN: Cuzick-test
		Descending				Ascending
Rank	probe_ID	z.score	p-value	Rank	probe_ID	z.score	p-value
1	1559280_a_at	4.87616	5.40862e-07	1	209598_at	4.87616	5.40862e-07
1	201839_s_at	4.87616	5.40862e-07	1	219737_s_at	4.87616	5.40862e-07
1	219121_s_at	4.87616	5.40862e-07	1	229281_at	4.87616	5.40862e-07
1	219651_at	4.87616	5.40862e-07	2	225897_at	4.8581	5.92596e-07
1	220161_s_at	4.87616	5.40862e-07	3	209469_at	4.84078	6.46665e-07
1	220668_s_at	4.87616	5.40862e-07	4	212017_at	4.84004	6.49073e-07
1	223000_s_at	4.87616	5.40862e-07	4	212614_at	4.84004	6.49073e-07
1	223038_s_at	4.87616	5.40862e-07	4	212636_at	4.84004	6.49073e-07
1	224048_at	4.87616	5.40862e-07	4	213939_s_at	4.84004	6.49073e-07
1	231192_at	4.87616	5.40862e-07	4	217904_s_at	4.84004	6.49073e-07
1	232985_s_at	4.87616	5.40862e-07	4	221236_s_at	4.84004	6.49073e-07
1	237911_at	4.87616	5.40862e-07	4	227498_at	4.84004	6.49073e-07
2	201955_at	4.8581	5.92596e-07	4	228214_at	4.84004	6.49073e-07
2	203256_at	4.8581	5.92596e-07	4	238919_at	4.84004	6.49073e-07
2	223427_s_at	4.8581	5.92596e-07	4	242455_at	4.84004	6.49073e-07
2	225846_at	4.8581	5.92596e-07	5	204030_s_at	4.83174	6.76708e-07
2	235258_at	4.8581	5.92596e-07	6	200788_s_at	4.82198	7.1071e-07
2	243161_x_at	4.8581	5.92596e-07	6	201670_s_at	4.82198	7.1071e-07
3	208286_x_at	4.84004	6.49073e-07	6	202506_at	4.82198	7.1071e-07
3	208650_s_at	4.84004	6.49073e-07	6	203608_at	4.82198	7.1071e-07
3	209900_s_at	4.84004	6.49073e-07	6	203724_s_at	4.82198	7.1071e-07
3	218595_s_at	4.84004	6.49073e-07	6	205383_s_at	4.82198	7.1071e-07
3	222870_s_at	4.84004	6.49073e-07	6	212830_at	4.82198	7.1071e-07
3	226185_at	4.84004	6.49073e-07	6	224876_at	4.82198	7.1071e-07
3	226789_at	4.84004	6.49073e-07	6	227370_at	4.82198	7.1071e-07
3	229292_at	4.84004	6.49073e-07	7	202609_at	4.80392	7.77954e-07
3	231381_at	4.84004	6.49073e-07	7	203037_s_at	4.80392	7.77954e-07
3	235199_at	4.84004	6.49073e-07	7	219778_at	4.80392	7.77954e-07
4	226661_at	4.83174	6.76708e-07	7	224901_at	4.80392	7.77954e-07
5	201196_s_at	4.82198	7.1071e-07	8	225793_at	4.78659	8.48201e-07
5	201197_at	4.82198	7.1071e-07	9	209470_s_at	4.78586	8.51292e-07
5	202546_at	4.82198	7.1071e-07	9	223475_at	4.78586	8.51292e-07
5	219217_at	4.82198	7.1071e-07	9	224621_at	4.78586	8.51292e-07
5	221664_s_at	4.82198	7.1071e-07	9	225725_at	4.78586	8.51292e-07
5	226374_at	4.82198	7.1071e-07	10	202976_s_at	4.7678	9.31252e-07
5	226482_s_at	4.82198	7.1071e-07	10	203333_at	4.7678	9.31252e-07
5	226926_at	4.82198	7.1071e-07	10	203596_s_at	4.7678	9.31252e-07
5	230195_at	4.82198	7.1071e-07	10	209197_at	4.7678	9.31252e-07
6	1562226_at	4.80392	7.77954e-07	10	212764_at	4.7678	9.31252e-07
6	201998_at	4.80392	7.77954e-07	10	213158_at	4.7678	9.31252e-07
6	204579_at	4.80392	7.77954e-07	10	223182_s_at	4.7678	9.31252e-07
6	205709_s_at	4.80392	7.77954e-07	10	225019_at	4.7678	9.31252e-07
6	218461_at	4.80392	7.77954e-07	10	225202_at	4.7678	9.31252e-07
6	219955_at	4.80392	7.77954e-07	10	226691_at	4.7678	9.31252e-07
6	227492_at	4.80392	7.77954e-07	10	228060_at	4.7678	9.31252e-07
6	231061_at	4.80392	7.77954e-07	10	236024_at	4.7678	9.31252e-07
6	231310_at	4.80392	7.77954e-07	11	1559965_at	4.74974	1.0184e-06
6	60474_at	4.80392	7.77954e-07	11	202136_at	4.74974	1.0184e-06
7	218796_at	4.79562	8.10863e-07	11	202484_s_at	4.74974	1.0184e-06
8	1554007_at	4.78586	8.51292e-07	11	202800_at	4.74974	1.0184e-06
8	206286_s_at	4.78586	8.51292e-07	11	205638_at	4.74974	1.0184e-06
8	206653_at	4.78586	8.51292e-07	11	205794_s_at	4.74974	1.0184e-06
8	208841_s_at	4.78586	8.51292e-07	11	209242_at	4.74974	1.0184e-06
8	210715_s_at	4.78586	8.51292e-07	11	212534_at	4.74974	1.0184e-06
8	211654_x_at	4.78586	8.51292e-07	11	212870_at	4.74974	1.0184e-06
8	218091_at	4.78586	8.51292e-07	11	213257_at	4.74974	1.0184e-06
8	219080_s_at	4.78586	8.51292e-07	11	218656_s_at	4.74974	1.0184e-06
8	220536_at	4.78586	8.51292e-07	11	220316_at	4.74974	1.0184e-06
8	224595_at	4.78586	8.51292e-07	11	223618_at	4.74974	1.0184e-06
8	224596_at	4.78586	8.51292e-07	11	224592_x_at	4.74974	1.0184e-06
8	226223_at	4.78586	8.51292e-07	11	225729_at	4.74974	1.0184e-06
8	239143_x_at	4.78586	8.51292e-07	11	226043_at	4.74974	1.0184e-06
8	244650_at	4.78586	8.51292e-07	11	227121_at	4.74974	1.0184e-06
9	204005_s_at	4.76853	9.27894e-07	11	227354_at	4.74974	1.0184e-06
9	205968_at	4.76853	9.27894e-07	11	227497_at	4.74974	1.0184e-06
10	201578_at	4.7678	9.31252e-07	11	228780_at	4.74974	1.0184e-06
10	202234_s_at	4.7678	9.31252e-07	11	229824_at	4.74974	1.0184e-06
10	209892_at	4.7678	9.31252e-07	11	238878_at	4.74974	1.0184e-06
10	211971_s_at	4.7678	9.31252e-07	11	244403_at	4.74974	1.0184e-06
10	212589_at	4.7678	9.31252e-07	12	227261_at	4.7324	1.1094e-06
10	218401_s_at	4.7678	9.31252e-07	13	200832_s_at	4.73168	1.11336e-06
10	219000_s_at	4.7678	9.31252e-07	13	202986_at	4.73168	1.11336e-06
10	220013_at	4.7678	9.31252e-07	13	204642_at	4.73168	1.11336e-06
10	220147_s_at	4.7678	9.31252e-07	13	210251_s_at	4.73168	1.11336e-06
10	221923_s_at	4.7678	9.31252e-07	13	210875_s_at	4.73168	1.11336e-06
10	222728_s_at	4.7678	9.31252e-07	13	212985_at	4.73168	1.11336e-06
10	223178_s_at	4.7678	9.31252e-07	13	218718_at	4.73168	1.11336e-06
10	226231_at	4.7678	9.31252e-07	13	223283_s_at	4.73168	1.11336e-06
10	230896_at	4.7678	9.31252e-07	13	224994_at	4.73168	1.11336e-06
10	236894_at	4.7678	9.31252e-07	13	227452_at	4.73168	1.11336e-06
10	266_s_at	4.7678	9.31252e-07	13	235308_at	4.73168	1.11336e-06
11	214834_at	4.75046	1.01476e-06	13	243357_at	4.73168	1.11336e-06
11	236501_at	4.75046	1.01476e-06	14	209014_at	4.72337	1.15984e-06
12	1554777_at	4.74974	1.0184e-06	14	222780_s_at	4.72337	1.15984e-06
12	1555167_s_at	4.74974	1.0184e-06	15	200794_x_at	4.71362	1.21678e-06
12	201016_at	4.74974	1.0184e-06	15	202630_at	4.71362	1.21678e-06
12	201328_at	4.74974	1.0184e-06	15	202936_s_at	4.71362	1.21678e-06
12	201436_at	4.74974	1.0184e-06	15	203549_s_at	4.71362	1.21678e-06
12	202826_at	4.74974	1.0184e-06	15	204966_at	4.71362	1.21678e-06
12	202890_at	4.74974	1.0184e-06	15	212810_s_at	4.71362	1.21678e-06
12	204422_s_at	4.74974	1.0184e-06	15	224957_at	4.71362	1.21678e-06
12	204853_at	4.74974	1.0184e-06	15	224964_s_at	4.71362	1.21678e-06
12	210136_at	4.74974	1.0184e-06	15	225626_at	4.71362	1.21678e-06
12	214022_s_at	4.74974	1.0184e-06	15	225669_at	4.71362	1.21678e-06
12	217938_s_at	4.74974	1.0184e-06	15	227579_at	4.71362	1.21678e-06
12	218826_at	4.74974	1.0184e-06	15	227666_at	4.71362	1.21678e-06
12	219976_at	4.74974	1.0184e-06	16	202935_s_at	4.70531	1.26742e-06
12	222837_s_at	4.74974	1.0184e-06	16	231040_at	4.70531	1.26742e-06
12	223729_at	4.74974	1.0184e-06	17	201536_at	4.69556	1.3294e-06
12	224650_at	4.74974	1.0184e-06	17	205029_s_at	4.69556	1.3294e-06
12	228596_at	4.74974	1.0184e-06	17	205030_at	4.69556	1.3294e-06
12	238974_at	4.74974	1.0184e-06	17	209794_at	4.69556	1.3294e-06
13	224617_at	4.7324	1.1094e-06	17	212504_at	4.69556	1.3294e-06
14	1552897_a_at	4.73168	1.11336e-06	17	212843_at	4.69556	1.3294e-06
14	201601_x_at	4.73168	1.11336e-06	17	213259_s_at	4.69556	1.3294e-06
14	202889_x_at	4.73168	1.11336e-06	17	218899_s_at	4.69556	1.3294e-06
14	203917_at	4.73168	1.11336e-06	17	220115_s_at	4.69556	1.3294e-06
14	204702_s_at	4.73168	1.11336e-06	17	224663_s_at	4.69556	1.3294e-06
14	205105_at	4.73168	1.11336e-06	17	226281_at	4.69556	1.3294e-06
14	209704_at	4.73168	1.11336e-06	17	226627_at	4.69556	1.3294e-06
14	212873_at	4.73168	1.11336e-06	17	227401_at	4.69556	1.3294e-06
14	213137_s_at	4.73168	1.11336e-06	17	228555_at	4.69556	1.3294e-06
14	213835_x_at	4.73168	1.11336e-06	17	243417_at	4.69556	1.3294e-06
14	217739_s_at	4.73168	1.11336e-06	18	213960_at	4.67821	1.44693e-06
14	230597_at	4.73168	1.11336e-06	19	201826_s_at	4.6775	1.45198e-06
14	233064_at	4.73168	1.11336e-06	19	202636_at	4.6775	1.45198e-06
14	238990_x_at	4.73168	1.11336e-06	19	207084_at	4.6775	1.45198e-06
15	223385_at	4.72337	1.15984e-06	19	208370_s_at	4.6775	1.45198e-06
16	243299_at	4.71434	1.21249e-06	19	209841_s_at	4.6775	1.45198e-06
17	201160_s_at	4.71362	1.21678e-06	19	212111_at	4.6775	1.45198e-06
17	203449_s_at	4.71362	1.21678e-06	19	212970_at	4.6775	1.45198e-06
17	205066_s_at	4.71362	1.21678e-06	19	213838_at	4.6775	1.45198e-06
17	206424_at	4.71362	1.21678e-06	19	214772_at	4.6775	1.45198e-06
17	209122_at	4.71362	1.21678e-06	19	215311_at	4.6775	1.45198e-06
17	210074_at	4.71362	1.21678e-06	19	218224_at	4.6775	1.45198e-06
17	210260_s_at	4.71362	1.21678e-06	19	218692_at	4.6775	1.45198e-06
17	210466_s_at	4.71362	1.21678e-06	19	222423_at	4.6775	1.45198e-06
17	215471_s_at	4.71362	1.21678e-06	19	223282_at	4.6775	1.45198e-06
17	218283_at	4.71362	1.21678e-06	19	223604_at	4.6775	1.45198e-06
17	222631_at	4.71362	1.21678e-06	19	224977_at	4.6775	1.45198e-06
17	223211_at	4.71362	1.21678e-06	19	225214_at	4.6775	1.45198e-06
17	224097_s_at	4.71362	1.21678e-06	19	225540_at	4.6775	1.45198e-06
17	225007_at	4.71362	1.21678e-06	19	225785_at	4.6775	1.45198e-06
17	227180_at	4.71362	1.21678e-06	19	227061_at	4.6775	1.45198e-06
17	227372_s_at	4.71362	1.21678e-06	19	227478_at	4.6775	1.45198e-06
18	231407_s_at	4.70531	1.26742e-06	19	229744_at	4.6775	1.45198e-06
19	202168_at	4.69628	1.32474e-06	19	230412_at	4.6775	1.45198e-06
20	1565162_s_at	4.69556	1.3294e-06	19	235111_at	4.6775	1.45198e-06
20	200014_s_at	4.69556	1.3294e-06	19	236120_at	4.6775	1.45198e-06
20	202923_s_at	4.69556	1.3294e-06	19	238605_at	4.6775	1.45198e-06
20	203588_s_at	4.69556	1.3294e-06	19	238617_at	4.6775	1.45198e-06
20	208296_x_at	4.69556	1.3294e-06	19	238906_s_at	4.6775	1.45198e-06
20	208549_x_at	4.69556	1.3294e-06	19	239952_at	4.6775	1.45198e-06
20	211727_s_at	4.69556	1.3294e-06	19	240713_s_at	4.6775	1.45198e-06
20	214532_x_at	4.69556	1.3294e-06	20	219501_at	4.66015	1.57989e-06
20	215947_s_at	4.69556	1.3294e-06	21	1559966_a_at	4.65944	1.58536e-06
20	217972_at	4.69556	1.3294e-06	21	1565681_s_at	4.65944	1.58536e-06
20	218738_s_at	4.69556	1.3294e-06	21	200972_at	4.65944	1.58536e-06
20	218967_s_at	4.69556	1.3294e-06	21	201426_s_at	4.65944	1.58536e-06
20	219368_at	4.69556	1.3294e-06	21	202381_at	4.65944	1.58536e-06
20	219650_at	4.69556	1.3294e-06	21	205280_at	4.65944	1.58536e-06
20	222700_at	4.69556	1.3294e-06	21	206330_s_at	4.65944	1.58536e-06
20	223311_s_at	4.69556	1.3294e-06	21	209243_s_at	4.65944	1.58536e-06
20	223423_at	4.69556	1.3294e-06	21	212070_at	4.65944	1.58536e-06
20	224918_x_at	4.69556	1.3294e-06	21	212811_x_at	4.65944	1.58536e-06
20	225155_at	4.69556	1.3294e-06	21	212897_at	4.65944	1.58536e-06
20	225439_at	4.69556	1.3294e-06	21	213405_at	4.65944	1.58536e-06
20	227928_at	4.69556	1.3294e-06	21	213712_at	4.65944	1.58536e-06
20	227973_at	4.69556	1.3294e-06	21	223159_s_at	4.65944	1.58536e-06
20	228415_at	4.69556	1.3294e-06	21	223214_s_at	4.65944	1.58536e-06
20	228785_at	4.69556	1.3294e-06	21	223228_at	4.65944	1.58536e-06
20	231690_at	4.69556	1.3294e-06	21	223673_at	4.65944	1.58536e-06
20	235955_at	4.69556	1.3294e-06	21	224796_at	4.65944	1.58536e-06
21	200630_x_at	4.68724	1.38454e-06	21	224952_at	4.65944	1.58536e-06
22	1556429_a_at	4.6775	1.45198e-06	21	225185_at	4.65944	1.58536e-06
22	201689_s_at	4.6775	1.45198e-06	21	225529_at	4.65944	1.58536e-06
22	202330_s_at	4.6775	1.45198e-06	21	227440_at	4.65944	1.58536e-06
22	202790_at	4.6775	1.45198e-06	21	228131_at	4.65944	1.58536e-06
22	202854_at	4.6775	1.45198e-06	21	229975_at	4.65944	1.58536e-06
22	203359_s_at	4.6775	1.45198e-06	22	230002_at	4.65112	1.65069e-06
22	203386_at	4.6775	1.45198e-06	23	208534_s_at	4.64209	1.72453e-06
22	203593_at	4.6775	1.45198e-06	24	1555471_a_at	4.64138	1.73046e-06
22	203945_at	4.6775	1.45198e-06	24	200745_s_at	4.64138	1.73046e-06
22	205190_at	4.6775	1.45198e-06	24	201734_at	4.64138	1.73046e-06
22	205486_at	4.6775	1.45198e-06	24	202130_at	4.64138	1.73046e-06
22	206296_x_at	4.6775	1.45198e-06	24	202850_at	4.64138	1.73046e-06
22	212876_at	4.6775	1.45198e-06	24	203595_s_at	4.64138	1.73046e-06
22	213225_at	4.6775	1.45198e-06	24	204159_at	4.64138	1.73046e-06
22	218379_at	4.6775	1.45198e-06	24	208533_at	4.64138	1.73046e-06
22	219305_x_at	4.6775	1.45198e-06	24	209789_at	4.64138	1.73046e-06
22	219326_s_at	4.6775	1.45198e-06	24	209987_s_at	4.64138	1.73046e-06
22	219649_at	4.6775	1.45198e-06	24	214046_at	4.64138	1.73046e-06
22	222619_at	4.6775	1.45198e-06	24	225056_at	4.64138	1.73046e-06
22	222798_at	4.6775	1.45198e-06	24	225383_at	4.64138	1.73046e-06
22	223177_at	4.6775	1.45198e-06	24	226252_at	4.64138	1.73046e-06
22	223361_at	4.6775	1.45198e-06	24	226623_at	4.64138	1.73046e-06
22	227220_at	4.6775	1.45198e-06	24	226712_at	4.64138	1.73046e-06
22	227551_at	4.6775	1.45198e-06	24	227049_at	4.64138	1.73046e-06
22	228906_at	4.6775	1.45198e-06	24	227554_at	4.64138	1.73046e-06
22	229355_at	4.6775	1.45198e-06	24	228679_at	4.64138	1.73046e-06
22	229874_x_at	4.6775	1.45198e-06	24	229461_x_at	4.64138	1.73046e-06
22	231736_x_at	4.6775	1.45198e-06	24	232125_at	4.64138	1.73046e-06
22	232060_at	4.6775	1.45198e-06	25	209840_s_at	4.63306	1.80153e-06
22	238778_at	4.6775	1.45198e-06	25	227394_at	4.63306	1.80153e-06
22	239072_at	4.6775	1.45198e-06	26	209883_at	4.62403	1.88182e-06
22	242422_at	4.6775	1.45198e-06	27	202975_s_at	4.62332	1.88824e-06
23	229390_at	4.66015	1.57989e-06	27	205279_s_at	4.62332	1.88824e-06
24	200726_at	4.65944	1.58536e-06	27	206724_at	4.62332	1.88824e-06
24	201317_s_at	4.65944	1.58536e-06	27	209074_s_at	4.62332	1.88824e-06
24	201503_at	4.65944	1.58536e-06	27	209859_at	4.62332	1.88824e-06
24	201641_at	4.65944	1.58536e-06	27	210138_at	4.62332	1.88824e-06
24	201688_s_at	4.65944	1.58536e-06	27	212195_at	4.62332	1.88824e-06
24	202231_at	4.65944	1.58536e-06	27	214334_x_at	4.62332	1.88824e-06
24	203345_s_at	4.65944	1.58536e-06	27	215000_s_at	4.62332	1.88824e-06
24	203714_s_at	4.65944	1.58536e-06	27	222437_s_at	4.62332	1.88824e-06
24	204905_s_at	4.65944	1.58536e-06	27	225144_at	4.62332	1.88824e-06
24	205126_at	4.65944	1.58536e-06	27	228551_at	4.62332	1.88824e-06
24	206550_s_at	4.65944	1.58536e-06	27	235164_at	4.62332	1.88824e-06
24	209772_s_at	4.65944	1.58536e-06	27	239650_at	4.62332	1.88824e-06
24	209925_at	4.65944	1.58536e-06	27	52975_at	4.62332	1.88824e-06
24	210265_x_at	4.65944	1.58536e-06	28	200958_s_at	4.60526	2.05976e-06
24	212247_at	4.65944	1.58536e-06	28	201207_at	4.60526	2.05976e-06
24	212999_x_at	4.65944	1.58536e-06	28	201669_s_at	4.60526	2.05976e-06
24	213136_at	4.65944	1.58536e-06	28	203989_x_at	4.60526	2.05976e-06
24	213201_s_at	4.65944	1.58536e-06	28	205933_at	4.60526	2.05976e-06
24	213518_at	4.65944	1.58536e-06	28	209522_s_at	4.60526	2.05976e-06
24	214519_s_at	4.65944	1.58536e-06	28	209610_s_at	4.60526	2.05976e-06
24	217738_at	4.65944	1.58536e-06	28	211488_s_at	4.60526	2.05976e-06
24	218195_at	4.65944	1.58536e-06	28	212726_at	4.60526	2.05976e-06
24	220184_at	4.65944	1.58536e-06	28	212899_at	4.60526	2.05976e-06
24	220230_s_at	4.65944	1.58536e-06	28	212936_at	4.60526	2.05976e-06
24	221690_s_at	4.65944	1.58536e-06	28	218892_at	4.60526	2.05976e-06
24	228189_at	4.65944	1.58536e-06	28	220029_at	4.60526	2.05976e-06
24	238632_at	4.65944	1.58536e-06	28	221012_s_at	4.60526	2.05976e-06
24	242053_at	4.65944	1.58536e-06	28	221858_at	4.60526	2.05976e-06
25	204727_at	4.64422	1.70686e-06	28	223269_at	4.60526	2.05976e-06
26	1553180_at	4.64138	1.73046e-06	28	223865_at	4.60526	2.05976e-06
26	202847_at	4.64138	1.73046e-06	28	224999_at	4.60526	2.05976e-06
26	203298_s_at	4.64138	1.73046e-06	28	225282_at	4.60526	2.05976e-06
26	203819_s_at	4.64138	1.73046e-06	28	225491_at	4.60526	2.05976e-06
26	205805_s_at	4.64138	1.73046e-06	28	227082_at	4.60526	2.05976e-06
26	207379_at	4.64138	1.73046e-06	28	227439_at	4.60526	2.05976e-06
26	208456_s_at	4.64138	1.73046e-06	28	228461_at	4.60526	2.05976e-06
26	208642_s_at	4.64138	1.73046e-06	28	236446_at	4.60526	2.05976e-06
26	209238_at	4.64138	1.73046e-06	29	242134_at	4.5879	2.23864e-06
26	213572_s_at	4.64138	1.73046e-06	30	1558801_at	4.5872	2.24616e-06
26	218162_at	4.64138	1.73046e-06	30	200953_s_at	4.5872	2.24616e-06
26	221970_s_at	4.64138	1.73046e-06	30	201152_s_at	4.5872	2.24616e-06
26	222701_s_at	4.64138	1.73046e-06	30	203548_s_at	4.5872	2.24616e-06
26	225792_at	4.64138	1.73046e-06	30	203845_at	4.5872	2.24616e-06
26	228370_at	4.64138	1.73046e-06	30	205143_at	4.5872	2.24616e-06
26	229016_s_at	4.64138	1.73046e-06	30	208073_x_at	4.5872	2.24616e-06
26	229018_at	4.64138	1.73046e-06	30	208425_s_at	4.5872	2.24616e-06
26	240181_at	4.64138	1.73046e-06	30	211066_x_at	4.5872	2.24616e-06
26	240681_at	4.64138	1.73046e-06	30	212163_at	4.5872	2.24616e-06
26	243347_at	4.64138	1.73046e-06	30	216352_x_at	4.5872	2.24616e-06
27	216985_s_at	4.62614	1.86268e-06	30	219205_at	4.5872	2.24616e-06
28	219474_at	4.62403	1.88182e-06	30	223499_at	4.5872	2.24616e-06
28	225275_at	4.62403	1.88182e-06	30	224784_at	4.5872	2.24616e-06
29	1554283_at	4.62332	1.88824e-06	30	225717_at	4.5872	2.24616e-06
29	1557954_at	4.62332	1.88824e-06	30	226018_at	4.5872	2.24616e-06
29	1558233_s_at	4.62332	1.88824e-06	30	226134_s_at	4.5872	2.24616e-06
29	203387_s_at	4.62332	1.88824e-06	30	226433_at	4.5872	2.24616e-06
29	203650_at	4.62332	1.88824e-06	30	226534_at	4.5872	2.24616e-06
29	204616_at	4.62332	1.88824e-06	30	227321_at	4.5872	2.24616e-06
29	206757_at	4.62332	1.88824e-06	30	228185_at	4.5872	2.24616e-06
29	208758_at	4.62332	1.88824e-06	30	229126_at	4.5872	2.24616e-06
29	209015_s_at	4.62332	1.88824e-06	30	235264_at	4.5872	2.24616e-06
29	209434_s_at	4.62332	1.88824e-06	30	244741_s_at	4.5872	2.24616e-06
29	209771_x_at	4.62332	1.88824e-06	30	635_s_at	4.5872	2.24616e-06
29	211781_x_at	4.62332	1.88824e-06	31	201185_at	4.56914	2.44865e-06
29	216515_x_at	4.62332	1.88824e-06	31	201876_at	4.56914	2.44865e-06
29	218186_at	4.62332	1.88824e-06	31	202668_at	4.56914	2.44865e-06
29	218334_at	4.62332	1.88824e-06	31	203030_s_at	4.56914	2.44865e-06
29	218622_at	4.62332	1.88824e-06	31	203518_at	4.56914	2.44865e-06
29	222088_s_at	4.62332	1.88824e-06	31	205889_s_at	4.56914	2.44865e-06
29	223631_s_at	4.62332	1.88824e-06	31	209118_s_at	4.56914	2.44865e-06
29	225398_at	4.62332	1.88824e-06	31	209617_s_at	4.56914	2.44865e-06
29	226846_at	4.62332	1.88824e-06	31	211876_x_at	4.56914	2.44865e-06
29	234994_at	4.62332	1.88824e-06	31	213587_s_at	4.56914	2.44865e-06
29	235088_at	4.62332	1.88824e-06	31	217800_s_at	4.56914	2.44865e-06
30	205538_at	4.61499	1.96554e-06	31	218613_at	4.56914	2.44865e-06
30	212268_at	4.61499	1.96554e-06	31	219415_at	4.56914	2.44865e-06
30	218313_s_at	4.61499	1.96554e-06	31	222719_s_at	4.56914	2.44865e-06
31	1553179_at	4.60526	2.05976e-06	31	223366_at	4.56914	2.44865e-06
31	1554776_at	4.60526	2.05976e-06	31	224644_at	4.56914	2.44865e-06
31	1562484_at	4.60526	2.05976e-06	31	224674_at	4.56914	2.44865e-06
31	200627_at	4.60526	2.05976e-06	31	226907_at	4.56914	2.44865e-06
31	200773_x_at	4.60526	2.05976e-06	31	227035_x_at	4.56914	2.44865e-06
31	201131_s_at	4.60526	2.05976e-06	31	228315_at	4.56914	2.44865e-06
31	201327_s_at	4.60526	2.05976e-06	31	229127_at	4.56914	2.44865e-06
31	201385_at	4.60526	2.05976e-06	31	235489_at	4.56914	2.44865e-06
31	201623_s_at	4.60526	2.05976e-06	31	235494_at	4.56914	2.44865e-06
31	201690_s_at	4.60526	2.05976e-06	31	236029_at	4.56914	2.44865e-06
31	202232_s_at	4.60526	2.05976e-06	31	236358_at	4.56914	2.44865e-06
31	203347_s_at	4.60526	2.05976e-06	31	244680_at	4.56914	2.44865e-06
31	205100_at	4.60526	2.05976e-06	31	36129_at	4.56914	2.44865e-06
31	205742_at	4.60526	2.05976e-06	32	209379_s_at	4.55177	2.65976e-06
31	206654_s_at	4.60526	2.05976e-06	33	1557433_at	4.55108	2.66856e-06
31	208152_s_at	4.60526	2.05976e-06	33	201307_at	4.55108	2.66856e-06
31	209677_at	4.60526	2.05976e-06	33	202080_s_at	4.55108	2.66856e-06
31	213647_at	4.60526	2.05976e-06	33	202284_s_at	4.55108	2.66856e-06
31	218454_at	4.60526	2.05976e-06	33	202508_s_at	4.55108	2.66856e-06
31	219178_at	4.60526	2.05976e-06	33	203151_at	4.55108	2.66856e-06
31	219615_s_at	4.60526	2.05976e-06	33	205475_at	4.55108	2.66856e-06
31	221540_x_at	4.60526	2.05976e-06	33	205931_s_at	4.55108	2.66856e-06
31	221691_x_at	4.60526	2.05976e-06	33	209094_at	4.55108	2.66856e-06
31	225407_at	4.60526	2.05976e-06	33	209112_at	4.55108	2.66856e-06
31	228441_s_at	4.60526	2.05976e-06	33	212845_at	4.55108	2.66856e-06
31	230563_at	4.60526	2.05976e-06	33	212923_s_at	4.55108	2.66856e-06
31	231022_at	4.60526	2.05976e-06	33	214023_x_at	4.55108	2.66856e-06
31	235358_at	4.60526	2.05976e-06	33	217941_s_at	4.55108	2.66856e-06
31	239202_at	4.60526	2.05976e-06	33	218032_at	4.55108	2.66856e-06
31	240342_at	4.60526	2.05976e-06	33	218048_at	4.55108	2.66856e-06
31	241574_s_at	4.60526	2.05976e-06	33	218902_at	4.55108	2.66856e-06
32	206600_s_at	4.5879	2.23864e-06	33	219511_s_at	4.55108	2.66856e-06
32	209312_x_at	4.5879	2.23864e-06	33	222156_x_at	4.55108	2.66856e-06
33	1555137_a_at	4.5872	2.24616e-06	33	222462_s_at	4.55108	2.66856e-06
33	201487_at	4.5872	2.24616e-06	33	222488_s_at	4.55108	2.66856e-06
33	201930_at	4.5872	2.24616e-06	33	222517_at	4.55108	2.66856e-06
33	202922_at	4.5872	2.24616e-06	33	224560_at	4.55108	2.66856e-06
33	203297_s_at	4.5872	2.24616e-06	33	224591_at	4.55108	2.66856e-06
33	203361_s_at	4.5872	2.24616e-06	33	225912_at	4.55108	2.66856e-06
33	205036_at	4.5872	2.24616e-06	33	226715_at	4.55108	2.66856e-06
33	205053_at	4.5872	2.24616e-06	33	227084_at	4.55108	2.66856e-06
33	205063_at	4.5872	2.24616e-06	33	227251_at	4.55108	2.66856e-06
33	205980_s_at	4.5872	2.24616e-06	33	227610_at	4.55108	2.66856e-06
33	209723_at	4.5872	2.24616e-06	33	228628_at	4.55108	2.66856e-06
33	212590_at	4.5872	2.24616e-06	33	228791_at	4.55108	2.66856e-06
33	212998_x_at	4.5872	2.24616e-06	33	233496_s_at	4.55108	2.66856e-06
33	218594_at	4.5872	2.24616e-06	33	233587_s_at	4.55108	2.66856e-06
33	218605_at	4.5872	2.24616e-06	33	238782_at	4.55108	2.66856e-06
33	219786_at	4.5872	2.24616e-06	33	238905_at	4.55108	2.66856e-06
33	219901_at	4.5872	2.24616e-06	34	235775_at	4.53371	2.8978e-06
33	219926_at	4.5872	2.24616e-06	35	1555602_a_at	4.53302	2.90731e-06
33	220060_s_at	4.5872	2.24616e-06	35	201103_x_at	4.53302	2.90731e-06
33	220144_s_at	4.5872	2.24616e-06	35	201104_x_at	4.53302	2.90731e-06
33	221761_at	4.5872	2.24616e-06	35	201153_s_at	4.53302	2.90731e-06
33	223245_at	4.5872	2.24616e-06	35	201321_s_at	4.53302	2.90731e-06
33	223541_at	4.5872	2.24616e-06	35	201983_s_at	4.53302	2.90731e-06
33	225260_s_at	4.5872	2.24616e-06	35	205277_at	4.53302	2.90731e-06
33	226538_at	4.5872	2.24616e-06	35	208933_s_at	4.53302	2.90731e-06
33	227177_at	4.5872	2.24616e-06	35	209079_x_at	4.53302	2.90731e-06
33	227371_at	4.5872	2.24616e-06	35	210645_s_at	4.53302	2.90731e-06
33	229267_at	4.5872	2.24616e-06	35	211984_at	4.53302	2.90731e-06
33	229661_at	4.5872	2.24616e-06	35	212595_s_at	4.53302	2.90731e-06
33	229813_x_at	4.5872	2.24616e-06	35	213156_at	4.53302	2.90731e-06
33	230423_at	4.5872	2.24616e-06	35	214541_s_at	4.53302	2.90731e-06
33	231817_at	4.5872	2.24616e-06	35	216331_at	4.53302	2.90731e-06
33	232164_s_at	4.5872	2.24616e-06	35	225129_at	4.53302	2.90731e-06
33	235177_at	4.5872	2.24616e-06	35	225198_at	4.53302	2.90731e-06
33	236471_at	4.5872	2.24616e-06	35	225752_at	4.53302	2.90731e-06
33	237810_at	4.5872	2.24616e-06	35	225996_at	4.53302	2.90731e-06
33	238075_at	4.5872	2.24616e-06	35	226189_at	4.53302	2.90731e-06
33	238513_at	4.5872	2.24616e-06	35	226679_at	4.53302	2.90731e-06
34	205440_s_at	4.56984	2.44051e-06	35	226709_at	4.53302	2.90731e-06
34	224523_s_at	4.56984	2.44051e-06	35	226810_at	4.53302	2.90731e-06
35	1569906_s_at	4.56914	2.44865e-06	35	227562_at	4.53302	2.90731e-06
35	200063_s_at	4.56914	2.44865e-06	35	227977_at	4.53302	2.90731e-06
35	201691_s_at	4.56914	2.44865e-06	35	229228_at	4.53302	2.90731e-06
35	203397_s_at	4.56914	2.44865e-06	35	230419_at	4.53302	2.90731e-06
35	204765_at	4.56914	2.44865e-06	35	231579_s_at	4.53302	2.90731e-06
35	205083_at	4.56914	2.44865e-06	35	235606_at	4.53302	2.90731e-06
35	205153_s_at	4.56914	2.44865e-06	35	236170_x_at	4.53302	2.90731e-06
35	205394_at	4.56914	2.44865e-06	35	244040_at	4.53302	2.90731e-06
35	206336_at	4.56914	2.44865e-06	35	87100_at	4.53302	2.90731e-06
35	212919_at	4.56914	2.44865e-06	36	1554474_a_at	4.51496	3.16643e-06
35	213523_at	4.56914	2.44865e-06	36	202364_at	4.51496	3.16643e-06
35	214710_s_at	4.56914	2.44865e-06	36	202594_at	4.51496	3.16643e-06
35	215722_s_at	4.56914	2.44865e-06	36	203132_at	4.51496	3.16643e-06
35	216379_x_at	4.56914	2.44865e-06	36	209834_at	4.51496	3.16643e-06
35	216384_x_at	4.56914	2.44865e-06	36	210432_s_at	4.51496	3.16643e-06
35	218470_at	4.56914	2.44865e-06	36	210830_s_at	4.51496	3.16643e-06
35	219202_at	4.56914	2.44865e-06	36	212854_x_at	4.51496	3.16643e-06
35	219823_at	4.56914	2.44865e-06	36	213233_s_at	4.51496	3.16643e-06
35	220474_at	4.56914	2.44865e-06	36	213274_s_at	4.51496	3.16643e-06
35	222290_at	4.56914	2.44865e-06	36	222654_at	4.51496	3.16643e-06
35	222939_s_at	4.56914	2.44865e-06	36	225116_at	4.51496	3.16643e-06
35	223239_at	4.56914	2.44865e-06	36	226186_at	4.51496	3.16643e-06
35	224252_s_at	4.56914	2.44865e-06	36	226760_at	4.51496	3.16643e-06
35	224841_x_at	4.56914	2.44865e-06	36	226805_at	4.51496	3.16643e-06
35	225359_at	4.56914	2.44865e-06	36	228857_at	4.51496	3.16643e-06
35	225438_at	4.56914	2.44865e-06	36	228900_at	4.51496	3.16643e-06
35	225580_at	4.56914	2.44865e-06	36	230042_at	4.51496	3.16643e-06
35	226276_at	4.56914	2.44865e-06	36	231967_at	4.51496	3.16643e-06
35	227245_at	4.56914	2.44865e-06	36	37408_at	4.51496	3.16643e-06
35	231609_at	4.56914	2.44865e-06	37	203185_at	4.50662	3.29345e-06
35	231628_s_at	4.56914	2.44865e-06	38	1555233_at	4.4969	3.44756e-06
35	235020_at	4.56914	2.44865e-06	38	201236_s_at	4.4969	3.44756e-06
36	206567_s_at	4.55177	2.65976e-06	38	201466_s_at	4.4969	3.44756e-06
37	1555762_s_at	4.55108	2.66856e-06	38	204591_at	4.4969	3.44756e-06
37	1555950_a_at	4.55108	2.66856e-06	38	210015_s_at	4.4969	3.44756e-06
37	200772_x_at	4.55108	2.66856e-06	38	211985_s_at	4.4969	3.44756e-06
37	201479_at	4.55108	2.66856e-06	38	212144_at	4.4969	3.44756e-06
37	201560_at	4.55108	2.66856e-06	38	212334_at	4.4969	3.44756e-06
37	201613_s_at	4.55108	2.66856e-06	38	212670_at	4.4969	3.44756e-06
37	202884_s_at	4.55108	2.66856e-06	38	218714_at	4.4969	3.44756e-06
37	203721_s_at	4.55108	2.66856e-06	38	219628_at	4.4969	3.44756e-06
37	205603_s_at	4.55108	2.66856e-06	38	220227_at	4.4969	3.44756e-06
37	205769_at	4.55108	2.66856e-06	38	222101_s_at	4.4969	3.44756e-06
37	208651_x_at	4.55108	2.66856e-06	38	223183_at	4.4969	3.44756e-06
37	209615_s_at	4.55108	2.66856e-06	38	223945_x_at	4.4969	3.44756e-06
37	210905_x_at	4.55108	2.66856e-06	38	224759_s_at	4.4969	3.44756e-06
37	211921_x_at	4.55108	2.66856e-06	38	225085_at	4.4969	3.44756e-06
37	213010_at	4.55108	2.66856e-06	38	225381_at	4.4969	3.44756e-06
37	218133_s_at	4.55108	2.66856e-06	38	225560_at	4.4969	3.44756e-06
37	218256_s_at	4.55108	2.66856e-06	38	225718_at	4.4969	3.44756e-06
37	219002_at	4.55108	2.66856e-06	38	227612_at	4.4969	3.44756e-06
37	219347_at	4.55108	2.66856e-06	38	229626_at	4.4969	3.44756e-06
37	220214_at	4.55108	2.66856e-06	38	230482_at	4.4969	3.44756e-06
37	221963_x_at	4.55108	2.66856e-06	38	231411_at	4.4969	3.44756e-06
37	222103_at	4.55108	2.66856e-06	38	231873_at	4.4969	3.44756e-06
37	222361_at	4.55108	2.66856e-06	38	235248_at	4.4969	3.44756e-06
37	226150_at	4.55108	2.66856e-06	38	238877_at	4.4969	3.44756e-06
37	226498_at	4.55108	2.66856e-06	38	240292_x_at	4.4969	3.44756e-06
37	226521_s_at	4.55108	2.66856e-06	38	244370_at	4.4969	3.44756e-06
37	226591_at	4.55108	2.66856e-06	39	201751_at	4.47884	3.75248e-06
37	226803_at	4.55108	2.66856e-06	39	202032_s_at	4.47884	3.75248e-06
37	230185_at	4.55108	2.66856e-06	39	203929_s_at	4.47884	3.75248e-06
37	232202_at	4.55108	2.66856e-06	39	206443_at	4.47884	3.75248e-06
37	235149_at	4.55108	2.66856e-06	39	206582_s_at	4.47884	3.75248e-06
37	244774_at	4.55108	2.66856e-06	39	208662_s_at	4.47884	3.75248e-06
37	34210_at	4.55108	2.66856e-06	39	212730_at	4.47884	3.75248e-06
37	40189_at	4.55108	2.66856e-06	39	213288_at	4.47884	3.75248e-06
37	41577_at	4.55108	2.66856e-06	39	213628_at	4.47884	3.75248e-06
38	219577_s_at	4.54274	2.77634e-06	39	218874_s_at	4.47884	3.75248e-06
38	238451_at	4.54274	2.77634e-06	39	221307_at	4.47884	3.75248e-06
39	216226_at	4.53648	2.86e-06	39	221687_s_at	4.47884	3.75248e-06
40	225820_at	4.53371	2.8978e-06	39	221834_at	4.47884	3.75248e-06
41	1556012_at	4.53302	2.90731e-06	39	221922_at	4.47884	3.75248e-06
41	1564360_a_at	4.53302	2.90731e-06	39	222761_at	4.47884	3.75248e-06
41	201532_at	4.53302	2.90731e-06	39	225016_at	4.47884	3.75248e-06
41	202883_s_at	4.53302	2.90731e-06	39	225242_s_at	4.47884	3.75248e-06
41	203379_at	4.53302	2.90731e-06	39	227823_at	4.47884	3.75248e-06
41	203510_at	4.53302	2.90731e-06	39	228218_at	4.47884	3.75248e-06
41	204224_s_at	4.53302	2.90731e-06	39	228254_at	4.47884	3.75248e-06
41	204416_x_at	4.53302	2.90731e-06	39	229414_at	4.47884	3.75248e-06
41	204500_s_at	4.53302	2.90731e-06	39	230144_at	4.47884	3.75248e-06
41	205052_at	4.53302	2.90731e-06	39	230454_at	4.47884	3.75248e-06
41	205217_at	4.53302	2.90731e-06	39	231847_at	4.47884	3.75248e-06
41	205361_s_at	4.53302	2.90731e-06	39	235174_s_at	4.47884	3.75248e-06
41	212449_s_at	4.53302	2.90731e-06	39	238432_at	4.47884	3.75248e-06
41	214397_at	4.53302	2.90731e-06	40	221039_s_at	4.47049	3.90197e-06
41	215193_x_at	4.53302	2.90731e-06	40	228443_s_at	4.47049	3.90197e-06
41	217744_s_at	4.53302	2.90731e-06	41	1555326_a_at	4.46078	4.08308e-06
41	218715_at	4.53302	2.90731e-06	41	1569607_s_at	4.46078	4.08308e-06
41	219295_s_at	4.53302	2.90731e-06	41	200746_s_at	4.46078	4.08308e-06
41	222392_x_at	4.53302	2.90731e-06	41	200787_s_at	4.46078	4.08308e-06
41	222587_s_at	4.53302	2.90731e-06	41	202669_s_at	4.46078	4.08308e-06
41	223258_s_at	4.53302	2.90731e-06	41	203723_at	4.46078	4.08308e-06
41	223490_s_at	4.53302	2.90731e-06	41	204600_at	4.46078	4.08308e-06
41	223599_at	4.53302	2.90731e-06	41	205433_at	4.46078	4.08308e-06
41	225977_at	4.53302	2.90731e-06	41	205737_at	4.46078	4.08308e-06
41	226456_at	4.53302	2.90731e-06	41	209684_at	4.46078	4.08308e-06
41	227569_at	4.53302	2.90731e-06	41	209988_s_at	4.46078	4.08308e-06
41	227846_at	4.53302	2.90731e-06	41	212508_at	4.46078	4.08308e-06
41	232596_at	4.53302	2.90731e-06	41	213509_x_at	4.46078	4.08308e-06
41	233543_s_at	4.53302	2.90731e-06	41	213768_s_at	4.46078	4.08308e-06
41	236451_at	4.53302	2.90731e-06	41	218678_at	4.46078	4.08308e-06
41	242070_at	4.53302	2.90731e-06	41	219148_at	4.46078	4.08308e-06
41	243643_x_at	4.53302	2.90731e-06	41	219639_x_at	4.46078	4.08308e-06
41	37117_at	4.53302	2.90731e-06	41	221511_x_at	4.46078	4.08308e-06
42	204048_s_at	4.52468	3.02434e-06	41	222391_at	4.46078	4.08308e-06
42	235468_at	4.52468	3.02434e-06	41	223204_at	4.46078	4.08308e-06
43	218854_at	4.51565	3.15615e-06	41	224983_at	4.46078	4.08308e-06
43	235704_at	4.51565	3.15615e-06	41	225118_at	4.46078	4.08308e-06
44	200873_s_at	4.51496	3.16643e-06	41	225146_at	4.46078	4.08308e-06
44	201329_s_at	4.51496	3.16643e-06	41	225182_at	4.46078	4.08308e-06
44	201574_at	4.51496	3.16643e-06	41	225927_at	4.46078	4.08308e-06
44	202498_s_at	4.51496	3.16643e-06	41	226479_at	4.46078	4.08308e-06
44	205135_s_at	4.51496	3.16643e-06	41	227178_at	4.46078	4.08308e-06
44	205953_at	4.51496	3.16643e-06	41	228495_at	4.46078	4.08308e-06
44	206696_at	4.51496	3.16643e-06	41	229447_x_at	4.46078	4.08308e-06
44	208306_x_at	4.51496	3.16643e-06	41	231793_s_at	4.46078	4.08308e-06
44	209507_at	4.51496	3.16643e-06	41	35846_at	4.46078	4.08308e-06
44	209739_s_at	4.51496	3.16643e-06	41	63825_at	4.46078	4.08308e-06
44	211762_s_at	4.51496	3.16643e-06	42	203217_s_at	4.4434	4.42743e-06
44	212110_at	4.51496	3.16643e-06	42	211684_s_at	4.4434	4.42743e-06
44	212709_at	4.51496	3.16643e-06	42	219738_s_at	4.4434	4.42743e-06
44	213571_s_at	4.51496	3.16643e-06	43	1553971_a_at	4.44272	4.44142e-06
44	213599_at	4.51496	3.16643e-06	43	201208_s_at	4.44272	4.44142e-06
44	214143_x_at	4.51496	3.16643e-06	43	202092_s_at	4.44272	4.44142e-06
44	216565_x_at	4.51496	3.16643e-06	43	202443_x_at	4.44272	4.44142e-06
44	217883_at	4.51496	3.16643e-06	43	202584_at	4.44272	4.44142e-06
44	221881_s_at	4.51496	3.16643e-06	43	203348_s_at	4.44272	4.44142e-06
44	222351_at	4.51496	3.16643e-06	43	203906_at	4.44272	4.44142e-06
44	223993_s_at	4.51496	3.16643e-06	43	205103_at	4.44272	4.44142e-06
44	223996_s_at	4.51496	3.16643e-06	43	205413_at	4.44272	4.44142e-06
44	224721_at	4.51496	3.16643e-06	43	212503_s_at	4.44272	4.44142e-06
44	226329_s_at	4.51496	3.16643e-06	43	214293_at	4.44272	4.44142e-06
44	227628_at	4.51496	3.16643e-06	43	217226_s_at	4.44272	4.44142e-06
44	227933_at	4.51496	3.16643e-06	43	218648_at	4.44272	4.44142e-06
44	228153_at	4.51496	3.16643e-06	43	219430_at	4.44272	4.44142e-06
44	235141_at	4.51496	3.16643e-06	43	222871_at	4.44272	4.44142e-06
44	235830_at	4.51496	3.16643e-06	43	223158_s_at	4.44272	4.44142e-06
44	242690_at	4.51496	3.16643e-06	43	224790_at	4.44272	4.44142e-06
44	244246_at	4.51496	3.16643e-06	43	225097_at	4.44272	4.44142e-06
44	244261_at	4.51496	3.16643e-06	43	225241_at	4.44272	4.44142e-06
44	244777_at	4.51496	3.16643e-06	43	225661_at	4.44272	4.44142e-06
45	242905_at	4.50662	3.29345e-06	43	226740_x_at	4.44272	4.44142e-06
46	205024_s_at	4.49759	3.43645e-06	43	227221_at	4.44272	4.44142e-06
46	209823_x_at	4.49759	3.43645e-06	43	227640_s_at	4.44272	4.44142e-06
47	1554887_at	4.4969	3.44756e-06	43	228932_at	4.44272	4.44142e-06
47	202470_s_at	4.4969	3.44756e-06	43	229376_at	4.44272	4.44142e-06
47	202746_at	4.4969	3.44756e-06	43	235457_at	4.44272	4.44142e-06
47	202886_s_at	4.4969	3.44756e-06	43	236229_at	4.44272	4.44142e-06
47	203126_at	4.4969	3.44756e-06	43	238166_s_at	4.44272	4.44142e-06
47	204407_at	4.4969	3.44756e-06	44	224965_at	4.42736	4.76957e-06
47	204675_at	4.4969	3.44756e-06	44	239581_at	4.42736	4.76957e-06
47	204977_at	4.4969	3.44756e-06	45	202459_s_at	4.42534	4.8146e-06
47	207153_s_at	4.4969	3.44756e-06	45	242579_at	4.42534	4.8146e-06
47	209176_at	4.4969	3.44756e-06	46	1554547_at	4.42466	4.82969e-06
47	212471_at	4.4969	3.44756e-06	46	200847_s_at	4.42466	4.82969e-06
47	216493_s_at	4.4969	3.44756e-06	46	201320_at	4.42466	4.82969e-06
47	216506_x_at	4.4969	3.44756e-06	46	201334_s_at	4.42466	4.82969e-06
47	218341_at	4.4969	3.44756e-06	46	201464_x_at	4.42466	4.82969e-06
47	218872_at	4.4969	3.44756e-06	46	202967_at	4.42466	4.82969e-06
47	218911_at	4.4969	3.44756e-06	46	203868_s_at	4.42466	4.82969e-06
47	220992_s_at	4.4969	3.44756e-06	46	204301_at	4.42466	4.82969e-06
47	221193_s_at	4.4969	3.44756e-06	46	205112_at	4.42466	4.82969e-06
47	221593_s_at	4.4969	3.44756e-06	46	205781_at	4.42466	4.82969e-06
47	221790_s_at	4.4969	3.44756e-06	46	206655_s_at	4.42466	4.82969e-06
47	222466_s_at	4.4969	3.44756e-06	46	209002_s_at	4.42466	4.82969e-06
47	223556_at	4.4969	3.44756e-06	46	209046_s_at	4.42466	4.82969e-06
47	224129_s_at	4.4969	3.44756e-06	46	212958_x_at	4.42466	4.82969e-06
47	225614_at	4.4969	3.44756e-06	46	214043_at	4.42466	4.82969e-06
47	227088_at	4.4969	3.44756e-06	46	215836_s_at	4.42466	4.82969e-06
47	228283_at	4.4969	3.44756e-06	46	218086_at	4.42466	4.82969e-06
47	228773_at	4.4969	3.44756e-06	46	220979_s_at	4.42466	4.82969e-06
47	229406_at	4.4969	3.44756e-06	46	222388_s_at	4.42466	4.82969e-06
47	235126_at	4.4969	3.44756e-06	46	223184_s_at	4.42466	4.82969e-06
47	237203_at	4.4969	3.44756e-06	46	224791_at	4.42466	4.82969e-06
48	204228_at	4.48856	3.58538e-06	46	226114_at	4.42466	4.82969e-06
49	240301_at	4.48158	3.70467e-06	46	227567_at	4.42466	4.82969e-06
50	227244_s_at	4.47952	3.74048e-06	46	228121_at	4.42466	4.82969e-06
50	232180_at	4.47952	3.74048e-06	46	228630_at	4.42466	4.82969e-06
50	232191_at	4.47952	3.74048e-06	46	228790_at	4.42466	4.82969e-06
51	200829_x_at	4.47884	3.75248e-06	46	228843_at	4.42466	4.82969e-06
51	203407_at	4.47884	3.75248e-06	46	229653_at	4.42466	4.82969e-06
51	203545_at	4.47884	3.75248e-06	46	230104_s_at	4.42466	4.82969e-06
51	203820_s_at	4.47884	3.75248e-06	46	238041_at	4.42466	4.82969e-06
51	204047_s_at	4.47884	3.75248e-06	46	238850_at	4.42466	4.82969e-06
51	204670_x_at	4.47884	3.75248e-06	47	228886_at	4.40929	5.18541e-06
51	205414_s_at	4.47884	3.75248e-06	48	202478_at	4.40727	5.23399e-06
51	205909_at	4.47884	3.75248e-06	49	1555894_s_at	4.4066	5.25026e-06
51	205930_at	4.47884	3.75248e-06	49	201053_s_at	4.4066	5.25026e-06
51	210946_at	4.47884	3.75248e-06	49	202554_s_at	4.4066	5.25026e-06
51	212168_at	4.47884	3.75248e-06	49	203336_s_at	4.4066	5.25026e-06
51	212627_s_at	4.47884	3.75248e-06	49	203685_at	4.4066	5.25026e-06
51	214219_x_at	4.47884	3.75248e-06	49	204343_at	4.4066	5.25026e-06
51	215011_at	4.47884	3.75248e-06	49	205271_s_at	4.4066	5.25026e-06
51	216387_x_at	4.47884	3.75248e-06	49	205376_at	4.4066	5.25026e-06
51	216954_x_at	4.47884	3.75248e-06	49	207147_at	4.4066	5.25026e-06
51	218084_x_at	4.47884	3.75248e-06	49	208664_s_at	4.4066	5.25026e-06
51	218339_at	4.47884	3.75248e-06	49	209590_at	4.4066	5.25026e-06
51	218728_s_at	4.47884	3.75248e-06	49	209708_at	4.4066	5.25026e-06
51	219418_at	4.47884	3.75248e-06	49	210139_s_at	4.4066	5.25026e-06
51	220295_x_at	4.47884	3.75248e-06	49	212486_s_at	4.4066	5.25026e-06
51	220941_s_at	4.47884	3.75248e-06	49	212758_s_at	4.4066	5.25026e-06
51	222382_x_at	4.47884	3.75248e-06	49	213612_x_at	4.4066	5.25026e-06
51	222819_at	4.47884	3.75248e-06	49	214247_s_at	4.4066	5.25026e-06
51	223397_s_at	4.47884	3.75248e-06	49	215233_at	4.4066	5.25026e-06
51	223611_s_at	4.47884	3.75248e-06	49	216375_s_at	4.4066	5.25026e-06
51	223689_at	4.47884	3.75248e-06	49	218024_at	4.4066	5.25026e-06
51	225232_at	4.47884	3.75248e-06	49	218242_s_at	4.4066	5.25026e-06
51	225647_s_at	4.47884	3.75248e-06	49	218611_at	4.4066	5.25026e-06
51	225862_at	4.47884	3.75248e-06	49	218625_at	4.4066	5.25026e-06
51	226994_at	4.47884	3.75248e-06	49	221815_at	4.4066	5.25026e-06
51	227110_at	4.47884	3.75248e-06	49	223362_s_at	4.4066	5.25026e-06
51	227224_at	4.47884	3.75248e-06	49	224519_at	4.4066	5.25026e-06
51	230623_x_at	4.47884	3.75248e-06	49	225163_at	4.4066	5.25026e-06
51	234304_s_at	4.47884	3.75248e-06	49	231898_x_at	4.4066	5.25026e-06
51	234672_s_at	4.47884	3.75248e-06	49	235046_at	4.4066	5.25026e-06
51	236655_at	4.47884	3.75248e-06	49	239068_at	4.4066	5.25026e-06
51	242560_at	4.47884	3.75248e-06	49	242964_at	4.4066	5.25026e-06
51	244669_at	4.47884	3.75248e-06	49	243481_at	4.4066	5.25026e-06
52	223551_at	4.47049	3.90197e-06	49	53991_at	4.4066	5.25026e-06
52	239127_at	4.47049	3.90197e-06	50	209793_at	4.39824	5.45655e-06
53	210178_x_at	4.46146	4.07012e-06	51	202061_s_at	4.38854	5.70567e-06
53	214355_x_at	4.46146	4.07012e-06	51	204364_s_at	4.38854	5.70567e-06
53	231466_at	4.46146	4.07012e-06	51	208806_at	4.38854	5.70567e-06
53	239697_x_at	4.46146	4.07012e-06	51	208920_at	4.38854	5.70567e-06
54	1553105_s_at	4.46078	4.08308e-06	51	209447_at	4.38854	5.70567e-06
54	1555292_at	4.46078	4.08308e-06	51	210105_s_at	4.38854	5.70567e-06
54	1555845_at	4.46078	4.08308e-06	51	212169_at	4.38854	5.70567e-06
54	201573_s_at	4.46078	4.08308e-06	51	214778_at	4.38854	5.70567e-06
54	202209_at	4.46078	4.08308e-06	51	216048_s_at	4.38854	5.70567e-06
54	202673_at	4.46078	4.08308e-06	51	217757_at	4.38854	5.70567e-06
54	203418_at	4.46078	4.08308e-06	51	219181_at	4.38854	5.70567e-06
54	203494_s_at	4.46078	4.08308e-06	51	221261_x_at	4.38854	5.70567e-06
54	203743_s_at	4.46078	4.08308e-06	51	221885_at	4.38854	5.70567e-06
54	203889_at	4.46078	4.08308e-06	51	221886_at	4.38854	5.70567e-06
54	204891_s_at	4.46078	4.08308e-06	51	222709_at	4.38854	5.70567e-06
54	206062_at	4.46078	4.08308e-06	51	224872_at	4.38854	5.70567e-06
54	206214_at	4.46078	4.08308e-06	51	225327_at	4.38854	5.70567e-06
54	208117_s_at	4.46078	4.08308e-06	51	225469_at	4.38854	5.70567e-06
54	209480_at	4.46078	4.08308e-06	51	225617_at	4.38854	5.70567e-06
54	210038_at	4.46078	4.08308e-06	51	225732_at	4.38854	5.70567e-06
54	212415_at	4.46078	4.08308e-06	51	226101_at	4.38854	5.70567e-06
54	212865_s_at	4.46078	4.08308e-06	51	226183_at	4.38854	5.70567e-06
54	214846_s_at	4.46078	4.08308e-06	51	226425_at	4.38854	5.70567e-06
54	215913_s_at	4.46078	4.08308e-06	51	226831_at	4.38854	5.70567e-06
54	217919_s_at	4.46078	4.08308e-06	51	227156_at	4.38854	5.70567e-06
54	218575_at	4.46078	4.08308e-06	51	227441_s_at	4.38854	5.70567e-06
54	218919_at	4.46078	4.08308e-06	51	227704_at	4.38854	5.70567e-06
54	219006_at	4.46078	4.08308e-06	51	230272_at	4.38854	5.70567e-06
54	221437_s_at	4.46078	4.08308e-06	51	231259_s_at	4.38854	5.70567e-06
54	221974_at	4.46078	4.08308e-06	51	236207_at	4.38854	5.70567e-06
54	224326_s_at	4.46078	4.08308e-06	51	37860_at	4.38854	5.70567e-06
54	225817_at	4.46078	4.08308e-06	51	49329_at	4.38854	5.70567e-06
54	226784_at	4.46078	4.08308e-06	52	229912_at	4.38018	5.92906e-06
54	227167_s_at	4.46078	4.08308e-06	52	242138_at	4.38018	5.92906e-06
54	227520_at	4.46078	4.08308e-06	53	200816_s_at	4.37048	6.19864e-06
54	227702_at	4.46078	4.08308e-06	53	200821_at	4.37048	6.19864e-06
54	227854_at	4.46078	4.08308e-06	53	200973_s_at	4.37048	6.19864e-06
54	228565_at	4.46078	4.08308e-06	53	202088_at	4.37048	6.19864e-06
54	235241_at	4.46078	4.08308e-06	53	202202_s_at	4.37048	6.19864e-06
54	235245_at	4.46078	4.08308e-06	53	202336_s_at	4.37048	6.19864e-06
54	238122_at	4.46078	4.08308e-06	53	202749_at	4.37048	6.19864e-06
54	242629_at	4.46078	4.08308e-06	53	202783_at	4.37048	6.19864e-06
54	58916_at	4.46078	4.08308e-06	53	205111_s_at	4.37048	6.19864e-06
55	226213_at	4.45243	4.24519e-06	53	210073_at	4.37048	6.19864e-06
56	224279_s_at	4.44544	4.3857e-06	53	210933_s_at	4.37048	6.19864e-06
57	1553799_at	4.4434	4.42743e-06	53	212567_s_at	4.37048	6.19864e-06
57	222606_at	4.4434	4.42743e-06	53	213656_s_at	4.37048	6.19864e-06
57	225577_at	4.4434	4.42743e-06	53	218062_x_at	4.37048	6.19864e-06
58	1564155_x_at	4.44272	4.44142e-06	53	220607_x_at	4.37048	6.19864e-06
58	200631_s_at	4.44272	4.44142e-06	53	223227_at	4.37048	6.19864e-06
58	201682_at	4.44272	4.44142e-06	53	223313_s_at	4.37048	6.19864e-06
58	203914_x_at	4.44272	4.44142e-06	53	223340_at	4.37048	6.19864e-06
58	204485_s_at	4.44272	4.44142e-06	53	225308_s_at	4.37048	6.19864e-06
58	208165_s_at	4.44272	4.44142e-06	53	226084_at	4.37048	6.19864e-06
58	209016_s_at	4.44272	4.44142e-06	53	227231_at	4.37048	6.19864e-06
58	209388_at	4.44272	4.44142e-06	53	227667_at	4.37048	6.19864e-06
58	212673_at	4.44272	4.44142e-06	53	227996_at	4.37048	6.19864e-06
58	213412_at	4.44272	4.44142e-06	53	228574_at	4.37048	6.19864e-06
58	218443_s_at	4.44272	4.44142e-06	53	230071_at	4.37048	6.19864e-06
58	218538_s_at	4.44272	4.44142e-06	53	230198_at	4.37048	6.19864e-06
58	219286_s_at	4.44272	4.44142e-06	53	231117_at	4.37048	6.19864e-06
58	220993_s_at	4.44272	4.44142e-06	53	236035_at	4.37048	6.19864e-06
58	221051_s_at	4.44272	4.44142e-06	53	241091_at	4.37048	6.19864e-06
58	221381_s_at	4.44272	4.44142e-06	53	242385_at	4.37048	6.19864e-06
58	221957_at	4.44272	4.44142e-06	54	229537_at	4.36212	6.44048e-06
58	223681_s_at	4.44272	4.44142e-06	54	238955_at	4.36212	6.44048e-06
58	223837_at	4.44272	4.44142e-06	55	213437_at	4.35309	6.71172e-06
58	225362_at	4.44272	4.44142e-06	55	233825_s_at	4.35309	6.71172e-06
58	226165_at	4.44272	4.44142e-06	56	1438_at	4.35242	6.7321e-06
58	228291_s_at	4.44272	4.44142e-06	56	1552733_at	4.35242	6.7321e-06
58	228342_s_at	4.44272	4.44142e-06	56	200810_s_at	4.35242	6.7321e-06
58	228543_at	4.44272	4.44142e-06	56	201312_s_at	4.35242	6.7321e-06
58	229796_at	4.44272	4.44142e-06	56	201825_s_at	4.35242	6.7321e-06
58	232001_at	4.44272	4.44142e-06	56	202460_s_at	4.35242	6.7321e-06
58	235103_at	4.44272	4.44142e-06	56	202479_s_at	4.35242	6.7321e-06
58	235244_at	4.44272	4.44142e-06	56	203855_at	4.35242	6.7321e-06
58	235904_at	4.44272	4.44142e-06	56	205492_s_at	4.35242	6.7321e-06
58	239552_at	4.44272	4.44142e-06	56	207327_at	4.35242	6.7321e-06
58	243610_at	4.44272	4.44142e-06	56	208878_s_at	4.35242	6.7321e-06
59	222794_x_at	4.43437	4.61714e-06	56	212335_at	4.35242	6.7321e-06
59	239835_at	4.43437	4.61714e-06	56	222805_at	4.35242	6.7321e-06
60	211615_s_at	4.42534	4.8146e-06	56	226766_at	4.35242	6.7321e-06
60	219291_at	4.42534	4.8146e-06	56	228391_at	4.35242	6.7321e-06
61	1552477_a_at	4.42466	4.82969e-06	56	228943_at	4.35242	6.7321e-06
61	200017_at	4.42466	4.82969e-06	56	229705_at	4.35242	6.7321e-06
61	200669_s_at	4.42466	4.82969e-06	56	230776_at	4.35242	6.7321e-06
61	200715_x_at	4.42466	4.82969e-06	56	233234_at	4.35242	6.7321e-06
61	200876_s_at	4.42466	4.82969e-06	56	235118_at	4.35242	6.7321e-06
61	201925_s_at	4.42466	4.82969e-06	56	236812_at	4.35242	6.7321e-06
61	202138_x_at	4.42466	4.82969e-06	56	238462_at	4.35242	6.7321e-06
61	203211_s_at	4.42466	4.82969e-06	56	239848_at	4.35242	6.7321e-06
61	203346_s_at	4.42466	4.82969e-06	56	240425_x_at	4.35242	6.7321e-06
61	204172_at	4.42466	4.82969e-06	56	243521_at	4.35242	6.7321e-06
61	204294_at	4.42466	4.82969e-06	56	45687_at	4.35242	6.7321e-06
61	204728_s_at	4.42466	4.82969e-06	57	228639_at	4.34405	6.99383e-06
61	205129_at	4.42466	4.82969e-06	58	1557132_at	4.33436	7.30918e-06
61	205395_s_at	4.42466	4.82969e-06	58	1557953_at	4.33436	7.30918e-06
61	206891_at	4.42466	4.82969e-06	58	1558964_at	4.33436	7.30918e-06
61	208771_s_at	4.42466	4.82969e-06	58	201174_s_at	4.33436	7.30918e-06
61	209316_s_at	4.42466	4.82969e-06	58	203349_s_at	4.33436	7.30918e-06
61	209448_at	4.42466	4.82969e-06	58	203384_s_at	4.33436	7.30918e-06
61	211697_x_at	4.42466	4.82969e-06	58	204028_s_at	4.33436	7.30918e-06
61	213047_x_at	4.42466	4.82969e-06	58	205240_at	4.33436	7.30918e-06
61	213447_at	4.42466	4.82969e-06	58	205320_at	4.33436	7.30918e-06
61	215549_x_at	4.42466	4.82969e-06	58	208986_at	4.33436	7.30918e-06
61	216228_s_at	4.42466	4.82969e-06	58	209000_s_at	4.33436	7.30918e-06
61	216392_s_at	4.42466	4.82969e-06	58	209199_s_at	4.33436	7.30918e-06
61	217491_x_at	4.42466	4.82969e-06	58	211471_s_at	4.33436	7.30918e-06
61	217900_at	4.42466	4.82969e-06	58	212357_at	4.33436	7.30918e-06
61	218180_s_at	4.42466	4.82969e-06	58	212458_at	4.33436	7.30918e-06
61	218513_at	4.42466	4.82969e-06	58	217721_at	4.33436	7.30918e-06
61	219067_s_at	4.42466	4.82969e-06	58	219001_s_at	4.33436	7.30918e-06
61	219675_s_at	4.42466	4.82969e-06	58	222403_at	4.33436	7.30918e-06
61	220448_at	4.42466	4.82969e-06	58	223046_at	4.33436	7.30918e-06
61	220487_at	4.42466	4.82969e-06	58	224662_at	4.33436	7.30918e-06
61	220786_s_at	4.42466	4.82969e-06	58	226113_at	4.33436	7.30918e-06
61	222014_x_at	4.42466	4.82969e-06	58	228194_s_at	4.33436	7.30918e-06
61	222393_s_at	4.42466	4.82969e-06	58	228720_at	4.33436	7.30918e-06
61	224561_s_at	4.42466	4.82969e-06	58	235036_at	4.33436	7.30918e-06
61	224623_at	4.42466	4.82969e-06	58	235486_at	4.33436	7.30918e-06
61	224936_at	4.42466	4.82969e-06	58	236330_at	4.33436	7.30918e-06
61	225478_at	4.42466	4.82969e-06	58	244076_at	4.33436	7.30918e-06
61	225581_s_at	4.42466	4.82969e-06	58	244117_at	4.33436	7.30918e-06
61	226086_at	4.42466	4.82969e-06	58	244740_at	4.33436	7.30918e-06
61	227103_s_at	4.42466	4.82969e-06	59	237936_at	4.32599	7.59234e-06
61	228041_at	4.42466	4.82969e-06	60	231406_at	4.31696	7.90961e-06
61	228320_x_at	4.42466	4.82969e-06	61	1553139_s_at	4.3163	7.93324e-06
61	228463_at	4.42466	4.82969e-06	61	1556606_at	4.3163	7.93324e-06
61	232111_at	4.42466	4.82969e-06	61	1556646_at	4.3163	7.93324e-06
61	241535_at	4.42466	4.82969e-06	61	201029_s_at	4.3163	7.93324e-06
62	211227_s_at	4.41631	5.02011e-06	61	202898_at	4.3163	7.93324e-06
63	206095_s_at	4.40727	5.23399e-06	61	203257_s_at	4.3163	7.93324e-06
63	210530_s_at	4.40727	5.23399e-06	61	205902_at	4.3163	7.93324e-06
64	1553175_s_at	4.4066	5.25026e-06	61	206373_at	4.3163	7.93324e-06
64	200013_at	4.4066	5.25026e-06	61	208070_s_at	4.3163	7.93324e-06
64	202078_at	4.4066	5.25026e-06	61	208359_s_at	4.3163	7.93324e-06
64	203177_x_at	4.4066	5.25026e-06	61	208786_s_at	4.3163	7.93324e-06
64	203405_at	4.4066	5.25026e-06	61	209668_x_at	4.3163	7.93324e-06
64	203892_at	4.4066	5.25026e-06	61	214717_at	4.3163	7.93324e-06
64	208787_at	4.4066	5.25026e-06	61	218573_at	4.3163	7.93324e-06
64	210115_at	4.4066	5.25026e-06	61	218603_at	4.3163	7.93324e-06
64	211237_s_at	4.4066	5.25026e-06	61	218974_at	4.3163	7.93324e-06
64	215346_at	4.4066	5.25026e-06	61	224636_at	4.3163	7.93324e-06
64	218077_s_at	4.4066	5.25026e-06	61	224743_at	4.3163	7.93324e-06
64	218239_s_at	4.4066	5.25026e-06	61	225368_at	4.3163	7.93324e-06
64	218350_s_at	4.4066	5.25026e-06	61	226177_at	4.3163	7.93324e-06
64	218558_s_at	4.4066	5.25026e-06	61	226736_at	4.3163	7.93324e-06
64	221666_s_at	4.4066	5.25026e-06	61	227713_at	4.3163	7.93324e-06
64	223270_at	4.4066	5.25026e-06	61	228718_at	4.3163	7.93324e-06
64	223480_s_at	4.4066	5.25026e-06	61	230578_at	4.3163	7.93324e-06
64	223700_at	4.4066	5.25026e-06	61	231166_at	4.3163	7.93324e-06
64	225179_at	4.4066	5.25026e-06	61	235561_at	4.3163	7.93324e-06
64	225301_s_at	4.4066	5.25026e-06	61	235655_at	4.3163	7.93324e-06
64	225687_at	4.4066	5.25026e-06	61	235829_at	4.3163	7.93324e-06
64	225953_at	4.4066	5.25026e-06	61	237472_at	4.3163	7.93324e-06
64	227134_at	4.4066	5.25026e-06	61	239320_at	4.3163	7.93324e-06
64	227598_at	4.4066	5.25026e-06	61	241698_at	4.3163	7.93324e-06
64	227916_x_at	4.4066	5.25026e-06	61	242063_s_at	4.3163	7.93324e-06
64	232976_at	4.4066	5.25026e-06	61	242807_at	4.3163	7.93324e-06
64	236090_at	4.4066	5.25026e-06	62	212573_at	4.30793	8.23949e-06
64	241887_at	4.4066	5.25026e-06	62	233058_at	4.30793	8.23949e-06
64	41037_at	4.4066	5.25026e-06	63	205823_at	4.2989	8.58246e-06
65	1554006_a_at	4.39824	5.45655e-06	64	1555900_at	4.29824	8.6079e-06
66	204446_s_at	4.38921	5.68812e-06	64	1558626_at	4.29824	8.6079e-06
66	213280_at	4.38921	5.68812e-06	64	200015_s_at	4.29824	8.6079e-06
67	1554415_at	4.38854	5.70567e-06	64	201308_s_at	4.29824	8.6079e-06
67	1563357_at	4.38854	5.70567e-06	64	201668_x_at	4.29824	8.6079e-06
67	1564154_at	4.38854	5.70567e-06	64	201864_at	4.29824	8.6079e-06
67	201926_s_at	4.38854	5.70567e-06	64	202359_s_at	4.29824	8.6079e-06
67	202085_at	4.38854	5.70567e-06	64	202741_at	4.29824	8.6079e-06
67	202911_at	4.38854	5.70567e-06	64	204099_at	4.29824	8.6079e-06
67	203007_x_at	4.38854	5.70567e-06	64	204860_s_at	4.29824	8.6079e-06
67	203492_x_at	4.38854	5.70567e-06	64	205717_x_at	4.29824	8.6079e-06
67	203830_at	4.38854	5.70567e-06	64	206527_at	4.29824	8.6079e-06
67	203872_at	4.38854	5.70567e-06	64	207839_s_at	4.29824	8.6079e-06
67	203913_s_at	4.38854	5.70567e-06	64	209497_s_at	4.29824	8.6079e-06
67	204744_s_at	4.38854	5.70567e-06	64	210006_at	4.29824	8.6079e-06
67	205051_s_at	4.38854	5.70567e-06	64	213178_s_at	4.29824	8.6079e-06
67	205393_s_at	4.38854	5.70567e-06	64	214620_x_at	4.29824	8.6079e-06
67	205474_at	4.38854	5.70567e-06	64	216247_at	4.29824	8.6079e-06
67	205924_at	4.38854	5.70567e-06	64	217529_at	4.29824	8.6079e-06
67	209585_s_at	4.38854	5.70567e-06	64	221833_at	4.29824	8.6079e-06
67	209685_s_at	4.38854	5.70567e-06	64	225112_at	4.29824	8.6079e-06
67	209891_at	4.38854	5.70567e-06	64	225237_s_at	4.29824	8.6079e-06
67	211115_x_at	4.38854	5.70567e-06	64	225504_at	4.29824	8.6079e-06
67	211990_at	4.38854	5.70567e-06	64	225622_at	4.29824	8.6079e-06
67	212149_at	4.38854	5.70567e-06	64	226191_at	4.29824	8.6079e-06
67	215022_x_at	4.38854	5.70567e-06	64	227203_at	4.29824	8.6079e-06
67	218049_s_at	4.38854	5.70567e-06	64	229480_at	4.29824	8.6079e-06
67	218566_s_at	4.38854	5.70567e-06	64	230496_at	4.29824	8.6079e-06
67	219741_x_at	4.38854	5.70567e-06	64	230836_at	4.29824	8.6079e-06
67	219969_at	4.38854	5.70567e-06	64	233364_s_at	4.29824	8.6079e-06
67	222490_at	4.38854	5.70567e-06	64	235438_at	4.29824	8.6079e-06
67	223130_s_at	4.38854	5.70567e-06	64	235676_at	4.29824	8.6079e-06
67	223255_at	4.38854	5.70567e-06	64	235712_at	4.29824	8.6079e-06
67	223256_at	4.38854	5.70567e-06	64	239611_at	4.29824	8.6079e-06
67	225583_at	4.38854	5.70567e-06	64	241922_at	4.29824	8.6079e-06
67	225871_at	4.38854	5.70567e-06	64	244788_at	4.29824	8.6079e-06
67	226512_at	4.38854	5.70567e-06	65	1556228_a_at	4.28987	8.93901e-06
67	228587_at	4.38854	5.70567e-06	65	208731_at	4.28987	8.93901e-06
67	229644_at	4.38854	5.70567e-06	65	212399_s_at	4.28987	8.93901e-06
67	229797_at	4.38854	5.70567e-06	65	219944_at	4.28987	8.93901e-06
67	231713_s_at	4.38854	5.70567e-06	65	239585_at	4.28987	8.93901e-06
67	232165_at	4.38854	5.70567e-06	66	1553720_a_at	4.28018	9.33701e-06
67	242727_at	4.38854	5.70567e-06	66	1558009_at	4.28018	9.33701e-06
68	1555136_at	4.38018	5.92906e-06	66	200952_s_at	4.28018	9.33701e-06
68	214636_at	4.38018	5.92906e-06	66	202784_s_at	4.28018	9.33701e-06
68	234976_x_at	4.38018	5.92906e-06	66	203354_s_at	4.28018	9.33701e-06
69	1553798_a_at	4.37048	6.19864e-06	66	205304_s_at	4.28018	9.33701e-06
69	1558643_s_at	4.37048	6.19864e-06	66	208671_at	4.28018	9.33701e-06
69	1561101_at	4.37048	6.19864e-06	66	210943_s_at	4.28018	9.33701e-06
69	1564907_s_at	4.37048	6.19864e-06	66	212223_at	4.28018	9.33701e-06
69	201209_at	4.37048	6.19864e-06	66	212736_at	4.28018	9.33701e-06
69	201297_s_at	4.37048	6.19864e-06	66	219331_s_at	4.28018	9.33701e-06
69	203351_s_at	4.37048	6.19864e-06	66	224184_s_at	4.28018	9.33701e-06
69	204049_s_at	4.37048	6.19864e-06	66	226288_s_at	4.28018	9.33701e-06
69	204681_s_at	4.37048	6.19864e-06	66	226633_at	4.28018	9.33701e-06
69	205531_s_at	4.37048	6.19864e-06	66	226751_at	4.28018	9.33701e-06
69	208290_s_at	4.37048	6.19864e-06	66	227264_at	4.28018	9.33701e-06
69	208937_s_at	4.37048	6.19864e-06	66	227558_at	4.28018	9.33701e-06
69	209545_s_at	4.37048	6.19864e-06	66	227984_at	4.28018	9.33701e-06
69	212220_at	4.37048	6.19864e-06	66	228028_at	4.28018	9.33701e-06
69	212499_s_at	4.37048	6.19864e-06	66	230343_at	4.28018	9.33701e-06
69	214823_at	4.37048	6.19864e-06	66	230589_at	4.28018	9.33701e-06
69	216977_x_at	4.37048	6.19864e-06	66	234985_at	4.28018	9.33701e-06
69	218517_at	4.37048	6.19864e-06	66	235532_at	4.28018	9.33701e-06
69	218878_s_at	4.37048	6.19864e-06	66	235782_at	4.28018	9.33701e-06
69	219545_at	4.37048	6.19864e-06	66	237008_at	4.28018	9.33701e-06
69	221610_s_at	4.37048	6.19864e-06	66	239995_at	4.28018	9.33701e-06
69	223335_at	4.37048	6.19864e-06	67	1552430_at	4.26212	1.01247e-05
69	223414_s_at	4.37048	6.19864e-06	67	200731_s_at	4.26212	1.01247e-05
69	224654_at	4.37048	6.19864e-06	67	202423_at	4.26212	1.01247e-05
69	225195_at	4.37048	6.19864e-06	67	202756_s_at	4.26212	1.01247e-05
69	226129_at	4.37048	6.19864e-06	67	203264_s_at	4.26212	1.01247e-05
69	227027_at	4.37048	6.19864e-06	67	203904_x_at	4.26212	1.01247e-05
69	227123_at	4.37048	6.19864e-06	67	205888_s_at	4.26212	1.01247e-05
69	228726_at	4.37048	6.19864e-06	67	208877_at	4.26212	1.01247e-05
69	229064_s_at	4.37048	6.19864e-06	67	209099_x_at	4.26212	1.01247e-05
69	229097_at	4.37048	6.19864e-06	67	209618_at	4.26212	1.01247e-05
69	230788_at	4.37048	6.19864e-06	67	209637_s_at	4.26212	1.01247e-05
69	236817_at	4.37048	6.19864e-06	67	209711_at	4.26212	1.01247e-05
69	240261_at	4.37048	6.19864e-06	67	211919_s_at	4.26212	1.01247e-05
69	244396_at	4.37048	6.19864e-06	67	212062_at	4.26212	1.01247e-05
70	203124_s_at	4.36212	6.44048e-06	67	212631_at	4.26212	1.01247e-05
70	206299_at	4.36212	6.44048e-06	67	212774_at	4.26212	1.01247e-05
70	209646_x_at	4.36212	6.44048e-06	67	213455_at	4.26212	1.01247e-05
70	212692_s_at	4.36212	6.44048e-06	67	224814_at	4.26212	1.01247e-05
70	214109_at	4.36212	6.44048e-06	67	225585_at	4.26212	1.01247e-05
71	1255_g_at	4.35242	6.7321e-06	67	225949_at	4.26212	1.01247e-05
71	1554341_a_at	4.35242	6.7321e-06	67	226224_at	4.26212	1.01247e-05
71	200038_s_at	4.35242	6.7321e-06	67	226519_s_at	4.26212	1.01247e-05
71	200806_s_at	4.35242	6.7321e-06	67	227252_at	4.26212	1.01247e-05
71	202277_at	4.35242	6.7321e-06	67	227626_at	4.26212	1.01247e-05
71	202446_s_at	4.35242	6.7321e-06	67	228240_at	4.26212	1.01247e-05
71	202722_s_at	4.35242	6.7321e-06	67	228605_at	4.26212	1.01247e-05
71	203946_s_at	4.35242	6.7321e-06	67	228816_at	4.26212	1.01247e-05
71	203991_s_at	4.35242	6.7321e-06	67	229380_at	4.26212	1.01247e-05
71	204370_at	4.35242	6.7321e-06	67	229743_at	4.26212	1.01247e-05
71	205768_s_at	4.35242	6.7321e-06	67	230184_at	4.26212	1.01247e-05
71	206055_s_at	4.35242	6.7321e-06	67	230968_at	4.26212	1.01247e-05
71	206267_s_at	4.35242	6.7321e-06	67	231650_s_at	4.26212	1.01247e-05
71	207845_s_at	4.35242	6.7321e-06	67	231773_at	4.26212	1.01247e-05
71	209735_at	4.35242	6.7321e-06	67	234321_x_at	4.26212	1.01247e-05
71	211376_s_at	4.35242	6.7321e-06	67	234977_at	4.26212	1.01247e-05
71	211548_s_at	4.35242	6.7321e-06	67	235635_at	4.26212	1.01247e-05
71	214356_s_at	4.35242	6.7321e-06	67	236153_at	4.26212	1.01247e-05
71	214705_at	4.35242	6.7321e-06	67	239762_at	4.26212	1.01247e-05
71	214800_x_at	4.35242	6.7321e-06	67	244797_at	4.26212	1.01247e-05
71	217901_at	4.35242	6.7321e-06	68	211665_s_at	4.25374	1.05114e-05
71	218276_s_at	4.35242	6.7321e-06	69	213444_at	4.24471	1.09438e-05
71	218404_at	4.35242	6.7321e-06	69	222129_at	4.24471	1.09438e-05
71	218764_at	4.35242	6.7321e-06	69	224818_at	4.24471	1.09438e-05
71	219007_at	4.35242	6.7321e-06	69	238008_at	4.24471	1.09438e-05
71	219296_at	4.35242	6.7321e-06	70	200732_s_at	4.24406	1.09755e-05
71	219959_at	4.35242	6.7321e-06	70	202507_s_at	4.24406	1.09755e-05
71	221570_s_at	4.35242	6.7321e-06	70	202629_at	4.24406	1.09755e-05
71	222659_at	4.35242	6.7321e-06	70	204045_at	4.24406	1.09755e-05
71	222839_s_at	4.35242	6.7321e-06	70	205130_at	4.24406	1.09755e-05
71	224407_s_at	4.35242	6.7321e-06	70	207765_s_at	4.24406	1.09755e-05
71	224800_at	4.35242	6.7321e-06	70	208978_at	4.24406	1.09755e-05
71	225309_at	4.35242	6.7321e-06	70	209198_s_at	4.24406	1.09755e-05
71	227560_at	4.35242	6.7321e-06	70	209201_x_at	4.24406	1.09755e-05
71	227936_at	4.35242	6.7321e-06	70	209625_at	4.24406	1.09755e-05
71	228750_at	4.35242	6.7321e-06	70	209712_at	4.24406	1.09755e-05
71	228952_at	4.35242	6.7321e-06	70	209985_s_at	4.24406	1.09755e-05
71	229519_at	4.35242	6.7321e-06	70	211520_s_at	4.24406	1.09755e-05
71	230083_at	4.35242	6.7321e-06	70	212639_x_at	4.24406	1.09755e-05
72	1564906_at	4.34405	6.99383e-06	70	213066_at	4.24406	1.09755e-05
72	212461_at	4.34405	6.99383e-06	70	213411_at	4.24406	1.09755e-05
72	214154_s_at	4.34405	6.99383e-06	70	214330_at	4.24406	1.09755e-05
73	226878_at	4.33701	7.22169e-06	70	216017_s_at	4.24406	1.09755e-05
74	209642_at	4.33502	7.28723e-06	70	217897_at	4.24406	1.09755e-05
74	219119_at	4.33502	7.28723e-06	70	219468_s_at	4.24406	1.09755e-05
75	1554762_a_at	4.33436	7.30918e-06	70	219999_at	4.24406	1.09755e-05
75	1555878_at	4.33436	7.30918e-06	70	225167_at	4.24406	1.09755e-05
75	200840_at	4.33436	7.30918e-06	70	225276_at	4.24406	1.09755e-05
75	201134_x_at	4.33436	7.30918e-06	70	225803_at	4.24406	1.09755e-05
75	202499_s_at	4.33436	7.30918e-06	70	226198_at	4.24406	1.09755e-05
75	202712_s_at	4.33436	7.30918e-06	70	228656_at	4.24406	1.09755e-05
75	203715_at	4.33436	7.30918e-06	70	236132_at	4.24406	1.09755e-05
75	204170_s_at	4.33436	7.30918e-06	70	241392_at	4.24406	1.09755e-05
75	204421_s_at	4.33436	7.30918e-06	70	244433_at	4.24406	1.09755e-05
75	205947_s_at	4.33436	7.30918e-06	70	36612_at	4.24406	1.09755e-05
75	206102_at	4.33436	7.30918e-06	71	200762_at	4.23568	1.13931e-05
75	209862_s_at	4.33436	7.30918e-06	71	217870_s_at	4.23568	1.13931e-05
75	210001_s_at	4.33436	7.30918e-06	72	214152_at	4.22665	1.18599e-05
75	210231_x_at	4.33436	7.30918e-06	72	230657_at	4.22665	1.18599e-05
75	211267_at	4.33436	7.30918e-06	73	1557064_s_at	4.226	1.1894e-05
75	212044_s_at	4.33436	7.30918e-06	73	1557133_at	4.226	1.1894e-05
75	213506_at	4.33436	7.30918e-06	73	202245_at	4.226	1.1894e-05
75	214047_s_at	4.33436	7.30918e-06	73	202708_s_at	4.226	1.1894e-05
75	218768_at	4.33436	7.30918e-06	73	205358_at	4.226	1.1894e-05
75	222640_at	4.33436	7.30918e-06	73	207443_at	4.226	1.1894e-05
75	222951_s_at	4.33436	7.30918e-06	73	208890_s_at	4.226	1.1894e-05
75	223915_at	4.33436	7.30918e-06	73	209402_s_at	4.226	1.1894e-05
75	224857_s_at	4.33436	7.30918e-06	73	209441_at	4.226	1.1894e-05
75	225584_at	4.33436	7.30918e-06	73	211000_s_at	4.226	1.1894e-05
75	226496_at	4.33436	7.30918e-06	73	212112_s_at	4.226	1.1894e-05
75	226963_at	4.33436	7.30918e-06	73	212386_at	4.226	1.1894e-05
75	227947_at	4.33436	7.30918e-06	73	212442_s_at	4.226	1.1894e-05
75	228082_at	4.33436	7.30918e-06	73	212646_at	4.226	1.1894e-05
75	229391_s_at	4.33436	7.30918e-06	73	212706_at	4.226	1.1894e-05
75	230466_s_at	4.33436	7.30918e-06	73	217033_x_at	4.226	1.1894e-05
75	231991_at	4.33436	7.30918e-06	73	217122_s_at	4.226	1.1894e-05
75	236125_at	4.33436	7.30918e-06	73	221792_at	4.226	1.1894e-05
75	238584_at	4.33436	7.30918e-06	73	226656_at	4.226	1.1894e-05
75	242890_at	4.33436	7.30918e-06	73	226861_at	4.226	1.1894e-05
76	213590_at	4.32599	7.59234e-06	73	227021_at	4.226	1.1894e-05
77	216604_s_at	4.31762	7.88603e-06	73	229939_at	4.226	1.1894e-05
78	204812_at	4.31696	7.90961e-06	73	230026_at	4.226	1.1894e-05
78	219544_at	4.31696	7.90961e-06	73	235193_at	4.226	1.1894e-05
78	233241_at	4.31696	7.90961e-06	73	235238_at	4.226	1.1894e-05
79	1555962_at	4.3163	7.93324e-06	74	201412_at	4.21762	1.23449e-05
79	201478_s_at	4.3163	7.93324e-06	74	206076_at	4.21762	1.23449e-05
79	203200_s_at	4.3163	7.93324e-06	75	213103_at	4.21051	1.27395e-05
79	203706_s_at	4.3163	7.93324e-06	76	229999_at	4.20923	1.28122e-05
79	203797_at	4.3163	7.93324e-06	77	209878_s_at	4.20859	1.28487e-05
79	204092_s_at	4.3163	7.93324e-06	78	1558147_a_at	4.20794	1.28853e-05
79	205920_at	4.3163	7.93324e-06	78	1560779_a_at	4.20794	1.28853e-05
79	205925_s_at	4.3163	7.93324e-06	78	200605_s_at	4.20794	1.28853e-05
79	207717_s_at	4.3163	7.93324e-06	78	200839_s_at	4.20794	1.28853e-05
79	208546_x_at	4.3163	7.93324e-06	78	201816_s_at	4.20794	1.28853e-05
79	208673_s_at	4.3163	7.93324e-06	78	204202_at	4.20794	1.28853e-05
79	208697_s_at	4.3163	7.93324e-06	78	204850_s_at	4.20794	1.28853e-05
79	208913_at	4.3163	7.93324e-06	78	205088_at	4.20794	1.28853e-05
79	210766_s_at	4.3163	7.93324e-06	78	205405_at	4.20794	1.28853e-05
79	211450_s_at	4.3163	7.93324e-06	78	207023_x_at	4.20794	1.28853e-05
79	212637_s_at	4.3163	7.93324e-06	78	208865_at	4.20794	1.28853e-05
79	214662_at	4.3163	7.93324e-06	78	212124_at	4.20794	1.28853e-05
79	214829_at	4.3163	7.93324e-06	78	213394_at	4.20794	1.28853e-05
79	216421_at	4.3163	7.93324e-06	78	213766_x_at	4.20794	1.28853e-05
79	219004_s_at	4.3163	7.93324e-06	78	216028_at	4.20794	1.28853e-05
79	222675_s_at	4.3163	7.93324e-06	78	222469_s_at	4.20794	1.28853e-05
79	223249_at	4.3163	7.93324e-06	78	224018_s_at	4.20794	1.28853e-05
79	224308_s_at	4.3163	7.93324e-06	78	224212_s_at	4.20794	1.28853e-05
79	225975_at	4.3163	7.93324e-06	78	224975_at	4.20794	1.28853e-05
79	226936_at	4.3163	7.93324e-06	78	225168_at	4.20794	1.28853e-05
79	228707_at	4.3163	7.93324e-06	78	225435_at	4.20794	1.28853e-05
79	228875_at	4.3163	7.93324e-06	78	227412_at	4.20794	1.28853e-05
79	233252_s_at	4.3163	7.93324e-06	78	227870_at	4.20794	1.28853e-05
80	1568593_a_at	4.30793	8.23949e-06	78	232377_at	4.20794	1.28853e-05
80	211656_x_at	4.30793	8.23949e-06	78	236644_at	4.20794	1.28853e-05
80	217266_at	4.30793	8.23949e-06	78	238823_at	4.20794	1.28853e-05
80	238848_at	4.30793	8.23949e-06	78	242272_at	4.20794	1.28853e-05
81	227053_at	4.2989	8.58246e-06	78	242985_x_at	4.20794	1.28853e-05
81	227276_at	4.2989	8.58246e-06	78	36030_at	4.20794	1.28853e-05
82	1553096_s_at	4.29824	8.6079e-06	79	1560792_at	4.19955	1.33721e-05
82	1562133_x_at	4.29824	8.6079e-06	80	220200_s_at	4.19244	1.37983e-05
82	1563315_s_at	4.29824	8.6079e-06	81	217377_x_at	4.19052	1.39156e-05
82	200750_s_at	4.29824	8.6079e-06	82	1007_s_at	4.18988	1.39549e-05
82	201112_s_at	4.29824	8.6079e-06	82	1554239_s_at	4.18988	1.39549e-05
82	201650_at	4.29824	8.6079e-06	82	1555595_at	4.18988	1.39549e-05
82	201827_at	4.29824	8.6079e-06	82	201360_at	4.18988	1.39549e-05
82	201833_at	4.29824	8.6079e-06	82	201395_at	4.18988	1.39549e-05
82	202723_s_at	4.29824	8.6079e-06	82	201645_at	4.18988	1.39549e-05
82	203028_s_at	4.29824	8.6079e-06	82	202500_at	4.18988	1.39549e-05
82	204237_at	4.29824	8.6079e-06	82	203131_at	4.18988	1.39549e-05
82	204405_x_at	4.29824	8.6079e-06	82	203485_at	4.18988	1.39549e-05
82	205628_at	4.29824	8.6079e-06	82	203950_s_at	4.18988	1.39549e-05
82	206673_at	4.29824	8.6079e-06	82	204273_at	4.18988	1.39549e-05
82	208249_s_at	4.29824	8.6079e-06	82	204365_s_at	4.18988	1.39549e-05
82	208778_s_at	4.29824	8.6079e-06	82	204743_at	4.18988	1.39549e-05
82	209679_s_at	4.29824	8.6079e-06	82	204863_s_at	4.18988	1.39549e-05
82	210691_s_at	4.29824	8.6079e-06	82	210261_at	4.18988	1.39549e-05
82	211712_s_at	4.29824	8.6079e-06	82	212249_at	4.18988	1.39549e-05
82	212371_at	4.29824	8.6079e-06	82	213609_s_at	4.18988	1.39549e-05
82	212428_at	4.29824	8.6079e-06	82	214204_at	4.18988	1.39549e-05
82	217461_x_at	4.29824	8.6079e-06	82	214726_x_at	4.18988	1.39549e-05
82	217915_s_at	4.29824	8.6079e-06	82	215767_at	4.18988	1.39549e-05
82	218343_s_at	4.29824	8.6079e-06	82	217028_at	4.18988	1.39549e-05
82	219162_s_at	4.29824	8.6079e-06	82	218675_at	4.18988	1.39549e-05
82	219588_s_at	4.29824	8.6079e-06	82	219521_at	4.18988	1.39549e-05
82	220289_s_at	4.29824	8.6079e-06	82	221959_at	4.18988	1.39549e-05
82	220360_at	4.29824	8.6079e-06	82	223118_s_at	4.18988	1.39549e-05
82	223907_s_at	4.29824	8.6079e-06	82	223176_at	4.18988	1.39549e-05
82	225295_at	4.29824	8.6079e-06	82	225089_at	4.18988	1.39549e-05
82	225866_at	4.29824	8.6079e-06	82	225334_at	4.18988	1.39549e-05
82	226187_at	4.29824	8.6079e-06	82	226275_at	4.18988	1.39549e-05
82	226686_at	4.29824	8.6079e-06	82	226309_at	4.18988	1.39549e-05
82	227727_at	4.29824	8.6079e-06	82	226446_at	4.18988	1.39549e-05
82	227801_at	4.29824	8.6079e-06	82	226721_at	4.18988	1.39549e-05
82	228654_at	4.29824	8.6079e-06	82	227712_at	4.18988	1.39549e-05
82	228754_at	4.29824	8.6079e-06	82	227847_at	4.18988	1.39549e-05
82	228959_at	4.29824	8.6079e-06	82	229029_at	4.18988	1.39549e-05
82	230519_at	4.29824	8.6079e-06	82	230176_at	4.18988	1.39549e-05
82	233589_x_at	4.29824	8.6079e-06	82	231123_at	4.18988	1.39549e-05
82	234653_at	4.29824	8.6079e-06	82	231251_at	4.18988	1.39549e-05
82	235937_at	4.29824	8.6079e-06	82	231430_at	4.18988	1.39549e-05
82	236122_at	4.29824	8.6079e-06	82	231980_at	4.18988	1.39549e-05
82	236519_at	4.29824	8.6079e-06	82	235131_at	4.18988	1.39549e-05
82	238156_at	4.29824	8.6079e-06	82	235289_at	4.18988	1.39549e-05
82	239155_at	4.29824	8.6079e-06	82	236453_at	4.18988	1.39549e-05
82	239752_at	4.29824	8.6079e-06	82	33850_at	4.18988	1.39549e-05
82	241820_at	4.29824	8.6079e-06	83	229876_at	4.17437	1.49404e-05
83	212626_x_at	4.28987	8.93901e-06	84	201080_at	4.17246	1.50664e-05
84	1564359_a_at	4.28084	9.30964e-06	85	1556216_s_at	4.17182	1.51086e-05
84	207400_at	4.28084	9.30964e-06	85	200677_at	4.17182	1.51086e-05
84	243395_at	4.28084	9.30964e-06	85	200927_s_at	4.17182	1.51086e-05
85	1553874_a_at	4.28018	9.33701e-06	85	201133_s_at	4.17182	1.51086e-05
85	1569468_at	4.28018	9.33701e-06	85	202172_at	4.17182	1.51086e-05
85	203659_s_at	4.28018	9.33701e-06	85	203708_at	4.17182	1.51086e-05
85	204023_at	4.28018	9.33701e-06	85	204011_at	4.17182	1.51086e-05
85	204349_at	4.28018	9.33701e-06	85	204105_s_at	4.17182	1.51086e-05
85	204487_s_at	4.28018	9.33701e-06	85	205034_at	4.17182	1.51086e-05
85	204867_at	4.28018	9.33701e-06	85	209908_s_at	4.17182	1.51086e-05
85	209175_at	4.28018	9.33701e-06	85	212221_x_at	4.17182	1.51086e-05
85	211764_s_at	4.28018	9.33701e-06	85	212240_s_at	4.17182	1.51086e-05
85	212219_at	4.28018	9.33701e-06	85	212271_at	4.17182	1.51086e-05
85	212603_at	4.28018	9.33701e-06	85	212298_at	4.17182	1.51086e-05
85	213285_at	4.28018	9.33701e-06	85	213055_at	4.17182	1.51086e-05
85	214339_s_at	4.28018	9.33701e-06	85	214500_at	4.17182	1.51086e-05
85	214737_x_at	4.28018	9.33701e-06	85	214564_s_at	4.17182	1.51086e-05
85	217287_s_at	4.28018	9.33701e-06	85	214577_at	4.17182	1.51086e-05
85	217905_at	4.28018	9.33701e-06	85	214670_at	4.17182	1.51086e-05
85	218737_at	4.28018	9.33701e-06	85	217762_s_at	4.17182	1.51086e-05
85	221522_at	4.28018	9.33701e-06	85	217764_s_at	4.17182	1.51086e-05
85	222464_s_at	4.28018	9.33701e-06	85	220633_s_at	4.17182	1.51086e-05
85	222759_at	4.28018	9.33701e-06	85	224891_at	4.17182	1.51086e-05
85	224444_s_at	4.28018	9.33701e-06	85	225430_at	4.17182	1.51086e-05
85	224618_at	4.28018	9.33701e-06	85	225505_s_at	4.17182	1.51086e-05
85	225646_at	4.28018	9.33701e-06	85	225733_at	4.17182	1.51086e-05
85	225698_at	4.28018	9.33701e-06	85	226641_at	4.17182	1.51086e-05
85	225739_at	4.28018	9.33701e-06	85	227259_at	4.17182	1.51086e-05
85	225831_at	4.28018	9.33701e-06	85	227978_s_at	4.17182	1.51086e-05
85	226497_s_at	4.28018	9.33701e-06	85	231034_s_at	4.17182	1.51086e-05
85	226507_at	4.28018	9.33701e-06	85	240898_at	4.17182	1.51086e-05
85	228190_at	4.28018	9.33701e-06	85	243931_at	4.17182	1.51086e-05
85	230708_at	4.28018	9.33701e-06	85	244414_at	4.17182	1.51086e-05
85	231953_at	4.28018	9.33701e-06	85	49049_at	4.17182	1.51086e-05
85	232881_at	4.28018	9.33701e-06	86	226919_at	4.16343	1.56752e-05
85	234332_at	4.28018	9.33701e-06	86	227179_at	4.16343	1.56752e-05
85	235423_at	4.28018	9.33701e-06	86	229244_at	4.16343	1.56752e-05
85	235848_x_at	4.28018	9.33701e-06	86	240339_at	4.16343	1.56752e-05
85	243252_at	4.28018	9.33701e-06	87	201646_at	4.1544	1.63073e-05
86	229587_at	4.2718	9.69488e-06	87	225006_x_at	4.1544	1.63073e-05
86	233878_s_at	4.2718	9.69488e-06	88	1556808_at	4.15376	1.63526e-05
87	224329_s_at	4.26277	1.00953e-05	88	201151_s_at	4.15376	1.63526e-05
88	1555846_a_at	4.26212	1.01247e-05	88	202098_s_at	4.15376	1.63526e-05
88	201094_at	4.26212	1.01247e-05	88	203156_at	4.15376	1.63526e-05
88	203880_at	4.26212	1.01247e-05	88	203170_at	4.15376	1.63526e-05
88	204146_at	4.26212	1.01247e-05	88	205652_s_at	4.15376	1.63526e-05
88	204207_s_at	4.26212	1.01247e-05	88	207672_at	4.15376	1.63526e-05
88	208696_at	4.26212	1.01247e-05	88	209200_at	4.15376	1.63526e-05
88	208805_at	4.26212	1.01247e-05	88	209416_s_at	4.15376	1.63526e-05
88	209433_s_at	4.26212	1.01247e-05	88	209460_at	4.15376	1.63526e-05
88	209536_s_at	4.26212	1.01247e-05	88	209944_at	4.15376	1.63526e-05
88	211015_s_at	4.26212	1.01247e-05	88	212509_s_at	4.15376	1.63526e-05
88	211796_s_at	4.26212	1.01247e-05	88	212947_at	4.15376	1.63526e-05
88	213553_x_at	4.26212	1.01247e-05	88	213480_at	4.15376	1.63526e-05
88	216945_x_at	4.26212	1.01247e-05	88	213825_at	4.15376	1.63526e-05
88	217313_at	4.26212	1.01247e-05	88	214703_s_at	4.15376	1.63526e-05
88	219927_at	4.26212	1.01247e-05	88	215115_x_at	4.15376	1.63526e-05
88	220085_at	4.26212	1.01247e-05	88	215616_s_at	4.15376	1.63526e-05
88	221434_s_at	4.26212	1.01247e-05	88	216264_s_at	4.15376	1.63526e-05
88	222636_at	4.26212	1.01247e-05	88	221836_s_at	4.15376	1.63526e-05
88	225082_at	4.26212	1.01247e-05	88	222302_at	4.15376	1.63526e-05
88	225154_at	4.26212	1.01247e-05	88	222453_at	4.15376	1.63526e-05
88	225947_at	4.26212	1.01247e-05	88	223194_s_at	4.15376	1.63526e-05
88	226161_at	4.26212	1.01247e-05	88	224875_at	4.15376	1.63526e-05
88	226620_x_at	4.26212	1.01247e-05	88	226106_at	4.15376	1.63526e-05
88	227829_at	4.26212	1.01247e-05	88	226542_at	4.15376	1.63526e-05
88	228098_s_at	4.26212	1.01247e-05	88	227889_at	4.15376	1.63526e-05
88	228782_at	4.26212	1.01247e-05	88	229994_at	4.15376	1.63526e-05
88	232083_at	4.26212	1.01247e-05	88	232015_at	4.15376	1.63526e-05
88	240944_at	4.26212	1.01247e-05	88	235378_at	4.15376	1.63526e-05
88	241386_at	4.26212	1.01247e-05	88	236290_at	4.15376	1.63526e-05
88	243804_at	4.26212	1.01247e-05	88	239632_at	4.15376	1.63526e-05
89	219045_at	4.25374	1.05114e-05	88	242762_s_at	4.15376	1.63526e-05
89	221868_at	4.25374	1.05114e-05	89	239407_at	4.14537	1.69635e-05
89	231003_at	4.25374	1.05114e-05	90	1554586_a_at	4.13633	1.76448e-05
90	226720_at	4.24666	1.08492e-05	90	1559412_at	4.13633	1.76448e-05
91	1554342_s_at	4.24471	1.09438e-05	90	230450_at	4.13633	1.76448e-05
92	1554060_s_at	4.24406	1.09755e-05	91	1552658_a_at	4.1357	1.76934e-05
92	1555241_at	4.24406	1.09755e-05	91	1558010_s_at	4.1357	1.76934e-05
92	1558116_x_at	4.24406	1.09755e-05	91	202616_s_at	4.1357	1.76934e-05
92	1563614_at	4.24406	1.09755e-05	91	203231_s_at	4.1357	1.76934e-05
92	201555_at	4.24406	1.09755e-05	91	203940_s_at	4.1357	1.76934e-05
92	203322_at	4.24406	1.09755e-05	91	204131_s_at	4.1357	1.76934e-05
92	203705_s_at	4.24406	1.09755e-05	91	206866_at	4.1357	1.76934e-05
92	204558_at	4.24406	1.09755e-05	91	208661_s_at	4.1357	1.76934e-05
92	204866_at	4.24406	1.09755e-05	91	209291_at	4.1357	1.76934e-05
92	205072_s_at	4.24406	1.09755e-05	91	210222_s_at	4.1357	1.76934e-05
92	205133_s_at	4.24406	1.09755e-05	91	211075_s_at	4.1357	1.76934e-05
92	209276_s_at	4.24406	1.09755e-05	91	212803_at	4.1357	1.76934e-05
92	211114_x_at	4.24406	1.09755e-05	91	212912_at	4.1357	1.76934e-05
92	213235_at	4.24406	1.09755e-05	91	214004_s_at	4.1357	1.76934e-05
92	213927_at	4.24406	1.09755e-05	91	214679_x_at	4.1357	1.76934e-05
92	217725_x_at	4.24406	1.09755e-05	91	216724_at	4.1357	1.76934e-05
92	217850_at	4.24406	1.09755e-05	91	218007_s_at	4.1357	1.76934e-05
92	218129_s_at	4.24406	1.09755e-05	91	218723_s_at	4.1357	1.76934e-05
92	219320_at	4.24406	1.09755e-05	91	218751_s_at	4.1357	1.76934e-05
92	221880_s_at	4.24406	1.09755e-05	91	219627_at	4.1357	1.76934e-05
92	222500_at	4.24406	1.09755e-05	91	222436_s_at	4.1357	1.76934e-05
92	222573_s_at	4.24406	1.09755e-05	91	222605_at	4.1357	1.76934e-05
92	222609_s_at	4.24406	1.09755e-05	91	222797_at	4.1357	1.76934e-05
92	222637_at	4.24406	1.09755e-05	91	223024_at	4.1357	1.76934e-05
92	224779_s_at	4.24406	1.09755e-05	91	223044_at	4.1357	1.76934e-05
92	224935_at	4.24406	1.09755e-05	91	225416_at	4.1357	1.76934e-05
92	225190_x_at	4.24406	1.09755e-05	91	225542_at	4.1357	1.76934e-05
92	225644_at	4.24406	1.09755e-05	91	226500_at	4.1357	1.76934e-05
92	225649_s_at	4.24406	1.09755e-05	91	226932_at	4.1357	1.76934e-05
92	226421_at	4.24406	1.09755e-05	91	227268_at	4.1357	1.76934e-05
92	227386_s_at	4.24406	1.09755e-05	91	227407_at	4.1357	1.76934e-05
92	228357_at	4.24406	1.09755e-05	91	229654_at	4.1357	1.76934e-05
92	228771_at	4.24406	1.09755e-05	91	232095_at	4.1357	1.76934e-05
92	229429_x_at	4.24406	1.09755e-05	91	236666_s_at	4.1357	1.76934e-05
92	230139_at	4.24406	1.09755e-05	91	238115_at	4.1357	1.76934e-05
92	231511_at	4.24406	1.09755e-05	91	238466_at	4.1357	1.76934e-05
92	231973_s_at	4.24406	1.09755e-05	91	239313_at	4.1357	1.76934e-05
92	236214_at	4.24406	1.09755e-05	92	206730_at	4.1273	1.83521e-05
92	238751_at	4.24406	1.09755e-05	92	238530_at	4.1273	1.83521e-05
92	242283_at	4.24406	1.09755e-05	93	225704_at	4.12016	1.89305e-05
92	244264_at	4.24406	1.09755e-05	94	1557720_s_at	4.11827	1.90862e-05
93	212750_at	4.23568	1.13931e-05	94	212561_at	4.11827	1.90862e-05
93	219448_at	4.23568	1.13931e-05	94	220173_at	4.11827	1.90862e-05
94	229814_at	4.23247	1.15571e-05	94	229347_at	4.11827	1.90862e-05
95	205542_at	4.22923	1.17245e-05	95	1554472_a_at	4.11764	1.91383e-05
96	214763_at	4.22859	1.17583e-05	95	1558388_a_at	4.11764	1.91383e-05
97	1552938_at	4.226	1.1894e-05	95	1568957_x_at	4.11764	1.91383e-05
97	1562848_at	4.226	1.1894e-05	95	202047_s_at	4.11764	1.91383e-05
97	201274_at	4.226	1.1894e-05	95	202517_at	4.11764	1.91383e-05
97	201319_at	4.226	1.1894e-05	95	203482_at	4.11764	1.91383e-05
97	202144_s_at	4.226	1.1894e-05	95	204081_at	4.11764	1.91383e-05
97	204749_at	4.226	1.1894e-05	95	204100_at	4.11764	1.91383e-05
97	204873_at	4.226	1.1894e-05	95	204995_at	4.11764	1.91383e-05
97	208079_s_at	4.226	1.1894e-05	95	205160_at	4.11764	1.91383e-05
97	208910_s_at	4.226	1.1894e-05	95	206249_at	4.11764	1.91383e-05
97	209080_x_at	4.226	1.1894e-05	95	210415_s_at	4.11764	1.91383e-05
97	209141_at	4.226	1.1894e-05	95	212377_s_at	4.11764	1.91383e-05
97	214396_s_at	4.226	1.1894e-05	95	213429_at	4.11764	1.91383e-05
97	215590_x_at	4.226	1.1894e-05	95	215290_at	4.11764	1.91383e-05
97	216915_s_at	4.226	1.1894e-05	95	217763_s_at	4.11764	1.91383e-05
97	217057_s_at	4.226	1.1894e-05	95	218234_at	4.11764	1.91383e-05
97	218117_at	4.226	1.1894e-05	95	219182_at	4.11764	1.91383e-05
97	222452_s_at	4.226	1.1894e-05	95	223070_at	4.11764	1.91383e-05
97	223803_s_at	4.226	1.1894e-05	95	224435_at	4.11764	1.91383e-05
97	225164_s_at	4.226	1.1894e-05	95	224628_at	4.11764	1.91383e-05
97	225802_at	4.226	1.1894e-05	95	225055_at	4.11764	1.91383e-05
97	226099_at	4.226	1.1894e-05	95	225098_at	4.11764	1.91383e-05
97	227131_at	4.226	1.1894e-05	95	225115_at	4.11764	1.91383e-05
97	228468_at	4.226	1.1894e-05	95	226607_at	4.11764	1.91383e-05
97	228787_s_at	4.226	1.1894e-05	95	227067_x_at	4.11764	1.91383e-05
97	230467_at	4.226	1.1894e-05	95	228228_at	4.11764	1.91383e-05
97	238035_at	4.226	1.1894e-05	95	228299_at	4.11764	1.91383e-05
97	238478_at	4.226	1.1894e-05	95	228873_at	4.11764	1.91383e-05
97	240781_x_at	4.226	1.1894e-05	95	228953_at	4.11764	1.91383e-05
97	242519_at	4.226	1.1894e-05	95	229173_at	4.11764	1.91383e-05
98	1555355_a_at	4.20859	1.28487e-05	95	229739_s_at	4.11764	1.91383e-05
98	201298_s_at	4.20859	1.28487e-05	95	230280_at	4.11764	1.91383e-05
99	200088_x_at	4.20794	1.28853e-05	95	231042_s_at	4.11764	1.91383e-05
99	200807_s_at	4.20794	1.28853e-05	95	231861_at	4.11764	1.91383e-05
99	201188_s_at	4.20794	1.28853e-05	95	232350_x_at	4.11764	1.91383e-05
99	201854_s_at	4.20794	1.28853e-05	95	232921_at	4.11764	1.91383e-05
99	204983_s_at	4.20794	1.28853e-05	95	233865_at	4.11764	1.91383e-05
99	209669_s_at	4.20794	1.28853e-05	95	233955_x_at	4.11764	1.91383e-05
99	210416_s_at	4.20794	1.28853e-05	95	235672_at	4.11764	1.91383e-05
99	211623_s_at	4.20794	1.28853e-05	95	235977_at	4.11764	1.91383e-05
99	212693_at	4.20794	1.28853e-05	95	238587_at	4.11764	1.91383e-05
99	213546_at	4.20794	1.28853e-05	95	238871_at	4.11764	1.91383e-05
99	214271_x_at	4.20794	1.28853e-05	95	241938_at	4.11764	1.91383e-05
99	218597_s_at	4.20794	1.28853e-05	95	243629_x_at	4.11764	1.91383e-05
99	219149_x_at	4.20794	1.28853e-05	96	205462_s_at	4.10924	1.98481e-05
99	219185_at	4.20794	1.28853e-05	96	205903_s_at	4.10924	1.98481e-05
99	219192_at	4.20794	1.28853e-05	96	218691_s_at	4.10924	1.98481e-05
99	220588_at	4.20794	1.28853e-05	96	230668_at	4.10924	1.98481e-05
99	221637_s_at	4.20794	1.28853e-05	97	209597_s_at	4.10586	2.01411e-05
99	222958_s_at	4.20794	1.28853e-05	98	224889_at	4.10021	2.06388e-05
99	223331_s_at	4.20794	1.28853e-05	99	1553194_at	4.09958	2.06947e-05
99	227006_at	4.20794	1.28853e-05	99	201116_s_at	4.09958	2.06947e-05
99	228853_at	4.20794	1.28853e-05	99	201540_at	4.09958	2.06947e-05
99	232568_at	4.20794	1.28853e-05	99	201828_x_at	4.09958	2.06947e-05
99	242328_at	4.20794	1.28853e-05	99	203029_s_at	4.09958	2.06947e-05
99	243745_at	4.20794	1.28853e-05	99	204793_at	4.09958	2.06947e-05
99	243782_at	4.20794	1.28853e-05	99	204851_s_at	4.09958	2.06947e-05
99	35148_at	4.20794	1.28853e-05	99	205447_s_at	4.09958	2.06947e-05
100	1552740_at	4.19955	1.33721e-05	99	205675_at	4.09958	2.06947e-05
100	211470_s_at	4.19955	1.33721e-05	99	209090_s_at	4.09958	2.06947e-05
100	220840_s_at	4.19955	1.33721e-05	99	209909_s_at	4.09958	2.06947e-05
100	230687_at	4.19955	1.33721e-05	99	210980_s_at	4.09958	2.06947e-05
100	239209_at	4.19955	1.33721e-05	99	211597_s_at	4.09958	2.06947e-05
101	220195_at	4.19244	1.37983e-05	99	212162_at	4.09958	2.06947e-05
102	1564662_at	4.19052	1.39156e-05	99	212831_at	4.09958	2.06947e-05
102	204183_s_at	4.19052	1.39156e-05	99	212878_s_at	4.09958	2.06947e-05
102	219166_at	4.19052	1.39156e-05	99	213474_at	4.09958	2.06947e-05
102	223129_x_at	4.19052	1.39156e-05	99	213624_at	4.09958	2.06947e-05
102	240304_s_at	4.19052	1.39156e-05	99	213750_at	4.09958	2.06947e-05
103	1569030_s_at	4.18988	1.39549e-05	99	214762_at	4.09958	2.06947e-05
103	201667_at	4.18988	1.39549e-05	99	216033_s_at	4.09958	2.06947e-05
103	203491_s_at	4.18988	1.39549e-05	99	217367_s_at	4.09958	2.06947e-05
103	204025_s_at	4.18988	1.39549e-05	99	218065_s_at	4.09958	2.06947e-05
103	205060_at	4.18988	1.39549e-05	99	220494_s_at	4.09958	2.06947e-05
103	205061_s_at	4.18988	1.39549e-05	99	221528_s_at	4.09958	2.06947e-05
103	206712_at	4.18988	1.39549e-05	99	223203_at	4.09958	2.06947e-05
103	207335_x_at	4.18988	1.39549e-05	99	224993_at	4.09958	2.06947e-05
103	208190_s_at	4.18988	1.39549e-05	99	225521_at	4.09958	2.06947e-05
103	208847_s_at	4.18988	1.39549e-05	99	225865_x_at	4.09958	2.06947e-05
103	208939_at	4.18988	1.39549e-05	99	226696_at	4.09958	2.06947e-05
103	209619_at	4.18988	1.39549e-05	99	226742_at	4.09958	2.06947e-05
103	209620_s_at	4.18988	1.39549e-05	99	226796_at	4.09958	2.06947e-05
103	210540_s_at	4.18988	1.39549e-05	99	227155_at	4.09958	2.06947e-05
103	210759_s_at	4.18988	1.39549e-05	99	232145_at	4.09958	2.06947e-05
103	213025_at	4.18988	1.39549e-05	99	235106_at	4.09958	2.06947e-05
103	214649_s_at	4.18988	1.39549e-05	99	235224_s_at	4.09958	2.06947e-05
103	217329_x_at	4.18988	1.39549e-05	99	235465_at	4.09958	2.06947e-05
103	217925_s_at	4.18988	1.39549e-05	99	238590_x_at	4.09958	2.06947e-05
103	219176_at	4.18988	1.39549e-05	99	240095_at	4.09958	2.06947e-05
103	219979_s_at	4.18988	1.39549e-05	99	242405_at	4.09958	2.06947e-05
103	220194_at	4.18988	1.39549e-05	100	212972_x_at	4.09118	2.14593e-05
103	220319_s_at	4.18988	1.39549e-05	100	227100_at	4.09118	2.14593e-05
103	220817_at	4.18988	1.39549e-05	101	219900_s_at	4.08215	2.23108e-05
103	222465_at	4.18988	1.39549e-05	101	231614_at	4.08215	2.23108e-05
103	222583_s_at	4.18988	1.39549e-05	102	1552299_at	4.08152	2.23707e-05
103	223402_at	4.18988	1.39549e-05	102	1553193_at	4.08152	2.23707e-05
103	223665_at	4.18988	1.39549e-05	102	1555370_a_at	4.08152	2.23707e-05
103	224364_s_at	4.18988	1.39549e-05	102	200811_at	4.08152	2.23707e-05
103	224741_x_at	4.18988	1.39549e-05	102	201535_at	4.08152	2.23707e-05
103	224870_at	4.18988	1.39549e-05	102	201910_at	4.08152	2.23707e-05
103	225516_at	4.18988	1.39549e-05	102	202196_s_at	4.08152	2.23707e-05
103	226005_at	4.18988	1.39549e-05	102	202328_s_at	4.08152	2.23707e-05
103	226069_at	4.18988	1.39549e-05	102	202694_at	4.08152	2.23707e-05
103	226262_at	4.18988	1.39549e-05	102	202701_at	4.08152	2.23707e-05
103	226857_at	4.18988	1.39549e-05	102	202801_at	4.08152	2.23707e-05
103	227794_at	4.18988	1.39549e-05	102	204508_s_at	4.08152	2.23707e-05
103	228597_at	4.18988	1.39549e-05	102	205293_x_at	4.08152	2.23707e-05
103	229849_at	4.18988	1.39549e-05	102	211966_at	4.08152	2.23707e-05
103	233757_x_at	4.18988	1.39549e-05	102	212083_at	4.08152	2.23707e-05
103	235644_at	4.18988	1.39549e-05	102	212233_at	4.08152	2.23707e-05
103	236714_at	4.18988	1.39549e-05	102	212470_at	4.08152	2.23707e-05
103	236957_at	4.18988	1.39549e-05	102	213313_at	4.08152	2.23707e-05
103	242462_at	4.18988	1.39549e-05	102	214295_at	4.08152	2.23707e-05
103	244640_at	4.18988	1.39549e-05	102	215364_s_at	4.08152	2.23707e-05
104	229826_at	4.18149	1.44802e-05	102	215692_s_at	4.08152	2.23707e-05
105	203879_at	4.17246	1.50664e-05	102	216268_s_at	4.08152	2.23707e-05
105	229054_at	4.17246	1.50664e-05	102	217297_s_at	4.08152	2.23707e-05
106	1553810_a_at	4.17182	1.51086e-05	102	218500_at	4.08152	2.23707e-05
106	1553875_s_at	4.17182	1.51086e-05	102	218550_s_at	4.08152	2.23707e-05
106	1554661_s_at	4.17182	1.51086e-05	102	220769_s_at	4.08152	2.23707e-05
106	1556348_at	4.17182	1.51086e-05	102	220974_x_at	4.08152	2.23707e-05
106	1557014_a_at	4.17182	1.51086e-05	102	222784_at	4.08152	2.23707e-05
106	1558292_s_at	4.17182	1.51086e-05	102	224686_x_at	4.08152	2.23707e-05
106	1565951_s_at	4.17182	1.51086e-05	102	225337_at	4.08152	2.23707e-05
106	201559_s_at	4.17182	1.51086e-05	102	225633_at	4.08152	2.23707e-05
106	203269_at	4.17182	1.51086e-05	102	226615_at	4.08152	2.23707e-05
106	203480_s_at	4.17182	1.51086e-05	102	228093_at	4.08152	2.23707e-05
106	203934_at	4.17182	1.51086e-05	102	228973_at	4.08152	2.23707e-05
106	204235_s_at	4.17182	1.51086e-05	102	229456_s_at	4.08152	2.23707e-05
106	204751_x_at	4.17182	1.51086e-05	102	230008_at	4.08152	2.23707e-05
106	205505_at	4.17182	1.51086e-05	102	230495_at	4.08152	2.23707e-05
106	205780_at	4.17182	1.51086e-05	102	235068_at	4.08152	2.23707e-05
106	206002_at	4.17182	1.51086e-05	102	235273_at	4.08152	2.23707e-05
106	206173_x_at	4.17182	1.51086e-05	102	236875_at	4.08152	2.23707e-05
106	206429_at	4.17182	1.51086e-05	102	236896_at	4.08152	2.23707e-05
106	206698_at	4.17182	1.51086e-05	102	242569_at	4.08152	2.23707e-05
106	210242_x_at	4.17182	1.51086e-05	102	242943_at	4.08152	2.23707e-05
106	210587_at	4.17182	1.51086e-05	102	244779_at	4.08152	2.23707e-05
106	210802_s_at	4.17182	1.51086e-05	103	1556151_at	4.06595	2.39189e-05
106	213226_at	4.17182	1.51086e-05	104	203908_at	4.06408	2.41107e-05
106	214214_s_at	4.17182	1.51086e-05	105	1555579_s_at	4.06346	2.41749e-05
106	214288_s_at	4.17182	1.51086e-05	105	1557970_s_at	4.06346	2.41749e-05
106	216503_s_at	4.17182	1.51086e-05	105	201028_s_at	4.06346	2.41749e-05
106	216532_x_at	4.17182	1.51086e-05	105	201561_s_at	4.06346	2.41749e-05
106	218163_at	4.17182	1.51086e-05	105	201662_s_at	4.06346	2.41749e-05
106	219169_s_at	4.17182	1.51086e-05	105	201814_at	4.06346	2.41749e-05
106	219555_s_at	4.17182	1.51086e-05	105	202617_s_at	4.06346	2.41749e-05
106	219940_s_at	4.17182	1.51086e-05	105	203611_at	4.06346	2.41749e-05
106	224578_at	4.17182	1.51086e-05	105	203687_at	4.06346	2.41749e-05
106	226215_s_at	4.17182	1.51086e-05	105	205816_at	4.06346	2.41749e-05
106	226272_at	4.17182	1.51086e-05	105	206397_x_at	4.06346	2.41749e-05
106	226541_at	4.17182	1.51086e-05	105	207000_s_at	4.06346	2.41749e-05
106	226749_at	4.17182	1.51086e-05	105	209568_s_at	4.06346	2.41749e-05
106	227429_at	4.17182	1.51086e-05	105	209663_s_at	4.06346	2.41749e-05
106	227708_at	4.17182	1.51086e-05	105	211302_s_at	4.06346	2.41749e-05
106	228351_at	4.17182	1.51086e-05	105	212237_at	4.06346	2.41749e-05
106	230686_s_at	4.17182	1.51086e-05	105	212383_at	4.06346	2.41749e-05
106	232586_x_at	4.17182	1.51086e-05	105	213134_x_at	4.06346	2.41749e-05
106	238846_at	4.17182	1.51086e-05	105	214053_at	4.06346	2.41749e-05
106	240267_at	4.17182	1.51086e-05	105	215283_at	4.06346	2.41749e-05
107	205362_s_at	4.16343	1.56752e-05	105	217737_x_at	4.06346	2.41749e-05
107	216806_at	4.16343	1.56752e-05	105	217837_s_at	4.06346	2.41749e-05
108	1556469_s_at	4.15376	1.63526e-05	105	218477_at	4.06346	2.41749e-05
108	201483_s_at	4.15376	1.63526e-05	105	220260_at	4.06346	2.41749e-05
108	201705_at	4.15376	1.63526e-05	105	222898_s_at	4.06346	2.41749e-05
108	201880_at	4.15376	1.63526e-05	105	225261_x_at	4.06346	2.41749e-05
108	202071_at	4.15376	1.63526e-05	105	226347_at	4.06346	2.41749e-05
108	203493_s_at	4.15376	1.63526e-05	105	226490_at	4.06346	2.41749e-05
108	205512_s_at	4.15376	1.63526e-05	105	227081_at	4.06346	2.41749e-05
108	209369_at	4.15376	1.63526e-05	105	227580_s_at	4.06346	2.41749e-05
108	211955_at	4.15376	1.63526e-05	105	227839_at	4.06346	2.41749e-05
108	212728_at	4.15376	1.63526e-05	105	228170_at	4.06346	2.41749e-05
108	213237_at	4.15376	1.63526e-05	105	228384_s_at	4.06346	2.41749e-05
108	214698_at	4.15376	1.63526e-05	105	228393_s_at	4.06346	2.41749e-05
108	216274_s_at	4.15376	1.63526e-05	105	229715_at	4.06346	2.41749e-05
108	223275_at	4.15376	1.63526e-05	105	229838_at	4.06346	2.41749e-05
108	223403_s_at	4.15376	1.63526e-05	105	230538_at	4.06346	2.41749e-05
108	225265_at	4.15376	1.63526e-05	105	232600_at	4.06346	2.41749e-05
108	225520_at	4.15376	1.63526e-05	105	232997_at	4.06346	2.41749e-05
108	226065_at	4.15376	1.63526e-05	105	236660_at	4.06346	2.41749e-05
108	226649_at	4.15376	1.63526e-05	105	237384_x_at	4.06346	2.41749e-05
108	226785_at	4.15376	1.63526e-05	105	239221_at	4.06346	2.41749e-05
108	227352_at	4.15376	1.63526e-05	105	239833_at	4.06346	2.41749e-05
108	227871_at	4.15376	1.63526e-05	105	242033_at	4.06346	2.41749e-05
108	228408_s_at	4.15376	1.63526e-05	105	41386_i_at	4.06346	2.41749e-05
108	228970_at	4.15376	1.63526e-05	105	64900_at	4.06346	2.41749e-05
108	229061_s_at	4.15376	1.63526e-05	105	823_at	4.06346	2.41749e-05
108	229139_at	4.15376	1.63526e-05	106	209038_s_at	4.05505	2.50614e-05
108	229399_at	4.15376	1.63526e-05	107	223261_at	4.04602	2.60477e-05
108	231797_at	4.15376	1.63526e-05	107	225695_at	4.04602	2.60477e-05
108	234341_x_at	4.15376	1.63526e-05	108	1555705_a_at	4.0454	2.61164e-05
108	235165_at	4.15376	1.63526e-05	108	1555766_a_at	4.0454	2.61164e-05
108	241776_at	4.15376	1.63526e-05	108	1558795_at	4.0454	2.61164e-05
109	244052_at	4.14537	1.69635e-05	108	202218_s_at	4.0454	2.61164e-05
110	200809_x_at	4.13633	1.76448e-05	108	202695_s_at	4.0454	2.61164e-05
110	217580_x_at	4.13633	1.76448e-05	108	203368_at	4.0454	2.61164e-05
110	232811_x_at	4.13633	1.76448e-05	108	203907_s_at	4.0454	2.61164e-05
111	1554470_s_at	4.1357	1.76934e-05	108	204308_s_at	4.0454	2.61164e-05
111	1555971_s_at	4.1357	1.76934e-05	108	205493_s_at	4.0454	2.61164e-05
111	1557966_x_at	4.1357	1.76934e-05	108	206401_s_at	4.0454	2.61164e-05
111	201092_at	4.1357	1.76934e-05	108	207547_s_at	4.0454	2.61164e-05
111	202525_at	4.1357	1.76934e-05	108	207595_s_at	4.0454	2.61164e-05
111	204188_s_at	4.1357	1.76934e-05	108	209239_at	4.0454	2.61164e-05
111	204976_s_at	4.1357	1.76934e-05	108	209420_s_at	4.0454	2.61164e-05
111	205041_s_at	4.1357	1.76934e-05	108	209459_s_at	4.0454	2.61164e-05
111	205085_at	4.1357	1.76934e-05	108	209686_at	4.0454	2.61164e-05
111	205644_s_at	4.1357	1.76934e-05	108	210414_at	4.0454	2.61164e-05
111	206042_x_at	4.1357	1.76934e-05	108	212239_at	4.0454	2.61164e-05
111	206555_s_at	4.1357	1.76934e-05	108	213155_at	4.0454	2.61164e-05
111	206595_at	4.1357	1.76934e-05	108	214185_at	4.0454	2.61164e-05
111	208447_s_at	4.1357	1.76934e-05	108	214270_s_at	4.0454	2.61164e-05
111	209193_at	4.1357	1.76934e-05	108	215436_at	4.0454	2.61164e-05
111	209971_x_at	4.1357	1.76934e-05	108	219267_at	4.0454	2.61164e-05
111	210005_at	4.1357	1.76934e-05	108	222833_at	4.0454	2.61164e-05
111	210761_s_at	4.1357	1.76934e-05	108	222996_s_at	4.0454	2.61164e-05
111	211325_x_at	4.1357	1.76934e-05	108	223041_at	4.0454	2.61164e-05
111	211778_s_at	4.1357	1.76934e-05	108	223319_at	4.0454	2.61164e-05
111	211954_s_at	4.1357	1.76934e-05	108	223437_at	4.0454	2.61164e-05
111	212898_at	4.1357	1.76934e-05	108	224836_at	4.0454	2.61164e-05
111	214430_at	4.1357	1.76934e-05	108	224925_at	4.0454	2.61164e-05
111	216354_at	4.1357	1.76934e-05	108	225530_at	4.0454	2.61164e-05
111	217773_s_at	4.1357	1.76934e-05	108	226190_at	4.0454	2.61164e-05
111	218168_s_at	4.1357	1.76934e-05	108	226806_s_at	4.0454	2.61164e-05
111	218261_at	4.1357	1.76934e-05	108	226872_at	4.0454	2.61164e-05
111	218326_s_at	4.1357	1.76934e-05	108	226978_at	4.0454	2.61164e-05
111	218398_at	4.1357	1.76934e-05	108	227318_at	4.0454	2.61164e-05
111	219193_at	4.1357	1.76934e-05	108	229642_at	4.0454	2.61164e-05
111	219865_at	4.1357	1.76934e-05	108	230220_at	4.0454	2.61164e-05
111	222428_s_at	4.1357	1.76934e-05	108	230338_x_at	4.0454	2.61164e-05
111	225538_at	4.1357	1.76934e-05	108	231410_at	4.0454	2.61164e-05
111	225816_at	4.1357	1.76934e-05	108	235652_at	4.0454	2.61164e-05
111	226261_at	4.1357	1.76934e-05	108	235747_at	4.0454	2.61164e-05
111	226957_x_at	4.1357	1.76934e-05	108	236615_at	4.0454	2.61164e-05
111	227349_at	4.1357	1.76934e-05	108	240433_x_at	4.0454	2.61164e-05
111	230951_at	4.1357	1.76934e-05	108	241411_at	4.0454	2.61164e-05
111	232278_s_at	4.1357	1.76934e-05	109	1558387_at	4.03699	2.70706e-05
111	232549_at	4.1357	1.76934e-05	110	202548_s_at	4.02734	2.82052e-05
111	240513_at	4.1357	1.76934e-05	110	203420_at	4.02734	2.82052e-05
112	218733_at	4.1273	1.83521e-05	110	206414_s_at	4.02734	2.82052e-05
112	218905_at	4.1273	1.83521e-05	110	209649_at	4.02734	2.82052e-05
112	227803_at	4.1273	1.83521e-05	110	209870_s_at	4.02734	2.82052e-05
112	237054_at	4.1273	1.83521e-05	110	212772_s_at	4.02734	2.82052e-05
113	1566764_at	4.12016	1.89305e-05	110	217896_s_at	4.02734	2.82052e-05
114	220027_s_at	4.11827	1.90862e-05	110	218208_at	4.02734	2.82052e-05
115	1558236_at	4.11764	1.91383e-05	110	222566_at	4.02734	2.82052e-05
115	1564413_at	4.11764	1.91383e-05	110	223132_s_at	4.02734	2.82052e-05
115	200084_at	4.11764	1.91383e-05	110	223301_s_at	4.02734	2.82052e-05
115	200792_at	4.11764	1.91383e-05	110	225825_at	4.02734	2.82052e-05
115	200877_at	4.11764	1.91383e-05	110	226125_at	4.02734	2.82052e-05
115	201830_s_at	4.11764	1.91383e-05	110	226460_at	4.02734	2.82052e-05
115	201923_at	4.11764	1.91383e-05	110	226573_at	4.02734	2.82052e-05
115	202026_at	4.11764	1.91383e-05	110	227543_at	4.02734	2.82052e-05
115	203713_s_at	4.11764	1.91383e-05	110	228063_s_at	4.02734	2.82052e-05
115	204603_at	4.11764	1.91383e-05	110	228743_at	4.02734	2.82052e-05
115	205340_at	4.11764	1.91383e-05	110	228889_at	4.02734	2.82052e-05
115	205565_s_at	4.11764	1.91383e-05	110	230261_at	4.02734	2.82052e-05
115	206200_s_at	4.11764	1.91383e-05	110	231115_at	4.02734	2.82052e-05
115	206247_at	4.11764	1.91383e-05	110	231912_s_at	4.02734	2.82052e-05
115	208745_at	4.11764	1.91383e-05	110	233842_x_at	4.02734	2.82052e-05
115	211758_x_at	4.11764	1.91383e-05	110	235634_at	4.02734	2.82052e-05
115	212920_at	4.11764	1.91383e-05	110	235882_at	4.02734	2.82052e-05
115	213669_at	4.11764	1.91383e-05	110	236127_at	4.02734	2.82052e-05
115	214116_at	4.11764	1.91383e-05	110	238469_at	4.02734	2.82052e-05
115	214141_x_at	4.11764	1.91383e-05	110	239466_at	4.02734	2.82052e-05
115	216548_x_at	4.11764	1.91383e-05	110	244142_at	4.02734	2.82052e-05
115	218614_at	4.11764	1.91383e-05	111	201557_at	4.01893	2.92318e-05
115	222745_s_at	4.11764	1.91383e-05	111	203620_s_at	4.01893	2.92318e-05
115	223235_s_at	4.11764	1.91383e-05	111	218599_at	4.01893	2.92318e-05
115	223592_s_at	4.11764	1.91383e-05	111	228971_at	4.01893	2.92318e-05
115	225087_at	4.11764	1.91383e-05	112	212913_at	4.0099	3.03726e-05
115	225392_at	4.11764	1.91383e-05	112	235449_at	4.0099	3.03726e-05
115	225618_at	4.11764	1.91383e-05	113	1557137_at	4.00928	3.04515e-05
115	226370_at	4.11764	1.91383e-05	113	1558411_at	4.00928	3.04515e-05
115	227759_at	4.11764	1.91383e-05	113	1559397_s_at	4.00928	3.04515e-05
115	231955_s_at	4.11764	1.91383e-05	113	200911_s_at	4.00928	3.04515e-05
115	235373_at	4.11764	1.91383e-05	113	201783_s_at	4.00928	3.04515e-05
115	238205_at	4.11764	1.91383e-05	113	201853_s_at	4.00928	3.04515e-05
115	241968_at	4.11764	1.91383e-05	113	203456_at	4.00928	3.04515e-05
115	51158_at	4.11764	1.91383e-05	113	205095_s_at	4.00928	3.04515e-05
116	219599_at	4.10924	1.98481e-05	113	205548_s_at	4.00928	3.04515e-05
116	219863_at	4.10924	1.98481e-05	113	205574_x_at	4.00928	3.04515e-05
116	238805_at	4.10924	1.98481e-05	113	206470_at	4.00928	3.04515e-05
117	217496_s_at	4.10021	2.06388e-05	113	207163_s_at	4.00928	3.04515e-05
118	201331_s_at	4.09958	2.06947e-05	113	208140_s_at	4.00928	3.04515e-05
118	201400_at	4.09958	2.06947e-05	113	208430_s_at	4.00928	3.04515e-05
118	201657_at	4.09958	2.06947e-05	113	209255_at	4.00928	3.04515e-05
118	201761_at	4.09958	2.06947e-05	113	209384_at	4.00928	3.04515e-05
118	202235_at	4.09958	2.06947e-05	113	211019_s_at	4.00928	3.04515e-05
118	202697_at	4.09958	2.06947e-05	113	213702_x_at	4.00928	3.04515e-05
118	203434_s_at	4.09958	2.06947e-05	113	214760_at	4.00928	3.04515e-05
118	203832_at	4.09958	2.06947e-05	113	215253_s_at	4.00928	3.04515e-05
118	204004_at	4.09958	2.06947e-05	113	217819_at	4.00928	3.04515e-05
118	204750_s_at	4.09958	2.06947e-05	113	217852_s_at	4.00928	3.04515e-05
118	205229_s_at	4.09958	2.06947e-05	113	218191_s_at	4.00928	3.04515e-05
118	208814_at	4.09958	2.06947e-05	113	219076_s_at	4.00928	3.04515e-05
118	209057_x_at	4.09958	2.06947e-05	113	223435_s_at	4.00928	3.04515e-05
118	209442_x_at	4.09958	2.06947e-05	113	224909_s_at	4.00928	3.04515e-05
118	209586_s_at	4.09958	2.06947e-05	113	225352_at	4.00928	3.04515e-05
118	212244_at	4.09958	2.06947e-05	113	225440_at	4.00928	3.04515e-05
118	214729_at	4.09958	2.06947e-05	113	225483_at	4.00928	3.04515e-05
118	215101_s_at	4.09958	2.06947e-05	113	226423_at	4.00928	3.04515e-05
118	218111_s_at	4.09958	2.06947e-05	113	228017_s_at	4.00928	3.04515e-05
118	218128_at	4.09958	2.06947e-05	113	230596_at	4.00928	3.04515e-05
118	218403_at	4.09958	2.06947e-05	113	232113_at	4.00928	3.04515e-05
118	219617_at	4.09958	2.06947e-05	113	232224_at	4.00928	3.04515e-05
118	219806_s_at	4.09958	2.06947e-05	113	232590_at	4.00928	3.04515e-05
118	219932_at	4.09958	2.06947e-05	113	232792_at	4.00928	3.04515e-05
118	221243_s_at	4.09958	2.06947e-05	113	234710_s_at	4.00928	3.04515e-05
118	222479_s_at	4.09958	2.06947e-05	113	235205_at	4.00928	3.04515e-05
118	222685_at	4.09958	2.06947e-05	113	239450_at	4.00928	3.04515e-05
118	223516_s_at	4.09958	2.06947e-05	113	65884_at	4.00928	3.04515e-05
118	223898_at	4.09958	2.06947e-05	114	210756_s_at	4.00087	3.15556e-05
118	226145_s_at	4.09958	2.06947e-05	114	215399_s_at	4.00087	3.15556e-05
118	226600_at	4.09958	2.06947e-05	115	204964_s_at	3.99183	3.27821e-05
118	227291_s_at	4.09958	2.06947e-05	115	213146_at	3.99183	3.27821e-05
118	227322_s_at	4.09958	2.06947e-05	115	224335_s_at	3.99183	3.27821e-05
118	229582_at	4.09958	2.06947e-05	115	228548_at	3.99183	3.27821e-05
118	231271_x_at	4.09958	2.06947e-05	115	236231_at	3.99183	3.27821e-05
118	237932_at	4.09958	2.06947e-05	116	1560023_x_at	3.99122	3.28665e-05
118	238599_at	4.09958	2.06947e-05	116	1563629_a_at	3.99122	3.28665e-05
118	239715_at	4.09958	2.06947e-05	116	200831_s_at	3.99122	3.28665e-05
118	241772_at	4.09958	2.06947e-05	116	201142_at	3.99122	3.28665e-05
118	242073_at	4.09958	2.06947e-05	116	201311_s_at	3.99122	3.28665e-05
119	201430_s_at	4.09118	2.14593e-05	116	201661_s_at	3.99122	3.28665e-05
119	204927_at	4.09118	2.14593e-05	116	201745_at	3.99122	3.28665e-05
119	232017_at	4.09118	2.14593e-05	116	201957_at	3.99122	3.28665e-05
120	202899_s_at	4.08215	2.23108e-05	116	202767_at	3.99122	3.28665e-05
120	205226_at	4.08215	2.23108e-05	116	205760_s_at	3.99122	3.28665e-05
120	225113_at	4.08215	2.23108e-05	116	209148_at	3.99122	3.28665e-05
121	1557429_s_at	4.08152	2.23707e-05	116	212171_x_at	3.99122	3.28665e-05
121	201829_at	4.08152	2.23707e-05	116	212343_at	3.99122	3.28665e-05
121	202295_s_at	4.08152	2.23707e-05	116	212387_at	3.99122	3.28665e-05
121	203360_s_at	4.08152	2.23707e-05	116	212850_s_at	3.99122	3.28665e-05
121	203869_at	4.08152	2.23707e-05	116	212988_x_at	3.99122	3.28665e-05
121	204679_at	4.08152	2.23707e-05	116	213383_at	3.99122	3.28665e-05
121	204984_at	4.08152	2.23707e-05	116	213531_s_at	3.99122	3.28665e-05
121	206308_at	4.08152	2.23707e-05	116	213785_at	3.99122	3.28665e-05
121	209157_at	4.08152	2.23707e-05	116	215058_at	3.99122	3.28665e-05
121	209393_s_at	4.08152	2.23707e-05	116	218502_s_at	3.99122	3.28665e-05
121	209440_at	4.08152	2.23707e-05	116	218812_s_at	3.99122	3.28665e-05
121	209533_s_at	4.08152	2.23707e-05	116	220122_at	3.99122	3.28665e-05
121	209893_s_at	4.08152	2.23707e-05	116	220999_s_at	3.99122	3.28665e-05
121	210445_at	4.08152	2.23707e-05	116	221478_at	3.99122	3.28665e-05
121	213671_s_at	4.08152	2.23707e-05	116	221482_s_at	3.99122	3.28665e-05
121	213907_at	4.08152	2.23707e-05	116	222473_s_at	3.99122	3.28665e-05
121	214106_s_at	4.08152	2.23707e-05	116	222524_s_at	3.99122	3.28665e-05
121	214240_at	4.08152	2.23707e-05	116	223321_s_at	3.99122	3.28665e-05
121	216212_s_at	4.08152	2.23707e-05	116	223407_at	3.99122	3.28665e-05
121	218127_at	4.08152	2.23707e-05	116	224764_at	3.99122	3.28665e-05
121	218349_s_at	4.08152	2.23707e-05	116	224820_at	3.99122	3.28665e-05
121	219212_at	4.08152	2.23707e-05	116	225339_at	3.99122	3.28665e-05
121	219557_s_at	4.08152	2.23707e-05	116	225473_at	3.99122	3.28665e-05
121	223068_at	4.08152	2.23707e-05	116	227476_at	3.99122	3.28665e-05
121	224675_at	4.08152	2.23707e-05	116	227522_at	3.99122	3.28665e-05
121	224812_at	4.08152	2.23707e-05	116	227720_at	3.99122	3.28665e-05
121	225563_at	4.08152	2.23707e-05	116	228525_at	3.99122	3.28665e-05
121	225822_at	4.08152	2.23707e-05	116	228849_at	3.99122	3.28665e-05
121	227521_at	4.08152	2.23707e-05	116	229067_at	3.99122	3.28665e-05
121	227790_at	4.08152	2.23707e-05	116	229881_at	3.99122	3.28665e-05
121	227835_at	4.08152	2.23707e-05	116	230152_at	3.99122	3.28665e-05
121	228810_at	4.08152	2.23707e-05	116	231859_at	3.99122	3.28665e-05
121	230903_s_at	4.08152	2.23707e-05	116	232676_x_at	3.99122	3.28665e-05
121	231234_at	4.08152	2.23707e-05	116	233888_s_at	3.99122	3.28665e-05
121	232069_at	4.08152	2.23707e-05	116	235074_at	3.99122	3.28665e-05
121	235148_at	4.08152	2.23707e-05	116	237365_at	3.99122	3.28665e-05
121	237159_x_at	4.08152	2.23707e-05	116	238682_at	3.99122	3.28665e-05
121	238650_x_at	4.08152	2.23707e-05	116	239999_at	3.99122	3.28665e-05
121	242348_at	4.08152	2.23707e-05	116	48825_at	3.99122	3.28665e-05
121	242839_at	4.08152	2.23707e-05	116	51774_s_at	3.99122	3.28665e-05
121	46665_at	4.08152	2.23707e-05	117	202664_at	3.9828	3.40536e-05
122	216603_at	4.07312	2.31942e-05	118	210633_x_at	3.97377	3.53717e-05
123	1570253_a_at	4.06408	2.41107e-05	119	1554479_a_at	3.97317	3.54619e-05
123	229518_at	4.06408	2.41107e-05	119	1554712_a_at	3.97317	3.54619e-05
124	1556165_at	4.06346	2.41749e-05	119	1555441_at	3.97317	3.54619e-05
124	200042_at	4.06346	2.41749e-05	119	201117_s_at	3.97317	3.54619e-05
124	200071_at	4.06346	2.41749e-05	119	201760_s_at	3.97317	3.54619e-05
124	201326_at	4.06346	2.41749e-05	119	201908_at	3.97317	3.54619e-05
124	202028_s_at	4.06346	2.41749e-05	119	201991_s_at	3.97317	3.54619e-05
124	202752_x_at	4.06346	2.41749e-05	119	202866_at	3.97317	3.54619e-05
124	202797_at	4.06346	2.41749e-05	119	203853_s_at	3.97317	3.54619e-05
124	203008_x_at	4.06346	2.41749e-05	119	204452_s_at	3.97317	3.54619e-05
124	203517_at	4.06346	2.41749e-05	119	204612_at	3.97317	3.54619e-05
124	204661_at	4.06346	2.41749e-05	119	205728_at	3.97317	3.54619e-05
124	205339_at	4.06346	2.41749e-05	119	206045_s_at	3.97317	3.54619e-05
124	205667_at	4.06346	2.41749e-05	119	206070_s_at	3.97317	3.54619e-05
124	207735_at	4.06346	2.41749e-05	119	206846_s_at	3.97317	3.54619e-05
124	208803_s_at	4.06346	2.41749e-05	119	209051_s_at	3.97317	3.54619e-05
124	210053_at	4.06346	2.41749e-05	119	209098_s_at	3.97317	3.54619e-05
124	210093_s_at	4.06346	2.41749e-05	119	209159_s_at	3.97317	3.54619e-05
124	210613_s_at	4.06346	2.41749e-05	119	210869_s_at	3.97317	3.54619e-05
124	211016_x_at	4.06346	2.41749e-05	119	212358_at	3.97317	3.54619e-05
124	211057_at	4.06346	2.41749e-05	119	213891_s_at	3.97317	3.54619e-05
124	212686_at	4.06346	2.41749e-05	119	215010_s_at	3.97317	3.54619e-05
124	214097_at	4.06346	2.41749e-05	119	218175_at	3.97317	3.54619e-05
124	214395_x_at	4.06346	2.41749e-05	119	219325_s_at	3.97317	3.54619e-05
124	214590_s_at	4.06346	2.41749e-05	119	219746_at	3.97317	3.54619e-05
124	215783_s_at	4.06346	2.41749e-05	119	220407_s_at	3.97317	3.54619e-05
124	216092_s_at	4.06346	2.41749e-05	119	225384_at	3.97317	3.54619e-05
124	217106_x_at	4.06346	2.41749e-05	119	228476_at	3.97317	3.54619e-05
124	218729_at	4.06346	2.41749e-05	119	228573_at	3.97317	3.54619e-05
124	219125_s_at	4.06346	2.41749e-05	119	229034_at	3.97317	3.54619e-05
124	219556_at	4.06346	2.41749e-05	119	230210_at	3.97317	3.54619e-05
124	220381_at	4.06346	2.41749e-05	119	232272_at	3.97317	3.54619e-05
124	223305_at	4.06346	2.41749e-05	119	235122_at	3.97317	3.54619e-05
124	223753_s_at	4.06346	2.41749e-05	119	235195_at	3.97317	3.54619e-05
124	226834_at	4.06346	2.41749e-05	119	235267_at	3.97317	3.54619e-05
124	227494_at	4.06346	2.41749e-05	119	236224_at	3.97317	3.54619e-05
124	227677_at	4.06346	2.41749e-05	119	236837_x_at	3.97317	3.54619e-05
124	228075_x_at	4.06346	2.41749e-05	119	237314_at	3.97317	3.54619e-05
124	228238_at	4.06346	2.41749e-05	119	238080_at	3.97317	3.54619e-05
124	228894_at	4.06346	2.41749e-05	119	239236_at	3.97317	3.54619e-05
124	231195_at	4.06346	2.41749e-05	119	40562_at	3.97317	3.54619e-05
124	232149_s_at	4.06346	2.41749e-05	119	47773_at	3.97317	3.54619e-05
124	233268_s_at	4.06346	2.41749e-05	120	231055_at	3.96474	3.6738e-05
124	236598_at	4.06346	2.41749e-05	120	243579_at	3.96474	3.6738e-05
124	239355_at	4.06346	2.41749e-05	121	218636_s_at	3.95752	3.78657e-05
124	239781_at	4.06346	2.41749e-05	122	205860_x_at	3.95571	3.8154e-05
125	1552296_at	4.05505	2.50614e-05	123	1555234_a_at	3.95511	3.82505e-05
125	1553603_s_at	4.05505	2.50614e-05	123	201294_s_at	3.95511	3.82505e-05
125	208813_at	4.05505	2.50614e-05	123	202079_s_at	3.95511	3.82505e-05
125	218209_s_at	4.05505	2.50614e-05	123	202181_at	3.95511	3.82505e-05
126	203479_s_at	4.04602	2.60477e-05	123	202203_s_at	3.95511	3.82505e-05
126	207180_s_at	4.04602	2.60477e-05	123	203441_s_at	3.95511	3.82505e-05
127	201597_at	4.0454	2.61164e-05	123	203930_s_at	3.95511	3.82505e-05
127	201619_at	4.0454	2.61164e-05	123	204469_at	3.95511	3.82505e-05
127	202385_s_at	4.0454	2.61164e-05	123	204546_at	3.95511	3.82505e-05
127	202454_s_at	4.0454	2.61164e-05	123	205278_at	3.95511	3.82505e-05
127	202747_s_at	4.0454	2.61164e-05	123	205303_at	3.95511	3.82505e-05
127	204658_at	4.0454	2.61164e-05	123	206051_at	3.95511	3.82505e-05
127	204934_s_at	4.0454	2.61164e-05	123	207169_x_at	3.95511	3.82505e-05
127	205789_at	4.0454	2.61164e-05	123	208958_at	3.95511	3.82505e-05
127	206109_at	4.0454	2.61164e-05	123	209611_s_at	3.95511	3.82505e-05
127	206291_at	4.0454	2.61164e-05	123	211493_x_at	3.95511	3.82505e-05
127	207957_s_at	4.0454	2.61164e-05	123	212019_at	3.95511	3.82505e-05
127	208815_x_at	4.0454	2.61164e-05	123	212161_at	3.95511	3.82505e-05
127	211766_s_at	4.0454	2.61164e-05	123	212548_s_at	3.95511	3.82505e-05
127	212537_x_at	4.0454	2.61164e-05	123	216069_at	3.95511	3.82505e-05
127	213603_s_at	4.0454	2.61164e-05	123	218004_at	3.95511	3.82505e-05
127	214463_x_at	4.0454	2.61164e-05	123	219550_at	3.95511	3.82505e-05
127	217745_s_at	4.0454	2.61164e-05	123	221830_at	3.95511	3.82505e-05
127	218118_s_at	4.0454	2.61164e-05	123	223472_at	3.95511	3.82505e-05
127	218361_at	4.0454	2.61164e-05	123	224391_s_at	3.95511	3.82505e-05
127	219505_at	4.0454	2.61164e-05	123	224619_at	3.95511	3.82505e-05
127	219715_s_at	4.0454	2.61164e-05	123	224744_at	3.95511	3.82505e-05
127	219729_at	4.0454	2.61164e-05	123	225270_at	3.95511	3.82505e-05
127	220673_s_at	4.0454	2.61164e-05	123	225302_at	3.95511	3.82505e-05
127	221509_at	4.0454	2.61164e-05	123	226250_at	3.95511	3.82505e-05
127	222424_s_at	4.0454	2.61164e-05	123	226644_at	3.95511	3.82505e-05
127	222773_s_at	4.0454	2.61164e-05	123	227325_at	3.95511	3.82505e-05
127	222900_at	4.0454	2.61164e-05	123	227617_at	3.95511	3.82505e-05
127	223167_s_at	4.0454	2.61164e-05	123	229071_at	3.95511	3.82505e-05
127	223404_s_at	4.0454	2.61164e-05	123	232192_at	3.95511	3.82505e-05
127	224833_at	4.0454	2.61164e-05	123	235905_at	3.95511	3.82505e-05
127	225676_s_at	4.0454	2.61164e-05	123	237169_at	3.95511	3.82505e-05
127	226809_at	4.0454	2.61164e-05	123	238012_at	3.95511	3.82505e-05
127	227208_at	4.0454	2.61164e-05	123	241739_at	3.95511	3.82505e-05
127	229081_at	4.0454	2.61164e-05	123	241996_at	3.95511	3.82505e-05
127	229757_at	4.0454	2.61164e-05	123	242999_at	3.95511	3.82505e-05
127	230067_at	4.0454	2.61164e-05	124	224068_x_at	3.94668	3.96216e-05
127	230792_at	4.0454	2.61164e-05	124	224282_s_at	3.94668	3.96216e-05
127	231050_at	4.0454	2.61164e-05	124	235067_at	3.94668	3.96216e-05
127	232158_x_at	4.0454	2.61164e-05	124	236602_at	3.94668	3.96216e-05
127	233110_s_at	4.0454	2.61164e-05	125	200699_at	3.93705	4.12455e-05
127	234512_x_at	4.0454	2.61164e-05	125	200919_at	3.93705	4.12455e-05
127	235024_at	4.0454	2.61164e-05	125	202652_at	3.93705	4.12455e-05
127	235800_at	4.0454	2.61164e-05	125	202794_at	3.93705	4.12455e-05
128	210779_x_at	4.03699	2.70706e-05	125	202909_at	3.93705	4.12455e-05
128	228937_at	4.03699	2.70706e-05	125	203859_s_at	3.93705	4.12455e-05
128	239761_at	4.03699	2.70706e-05	125	203928_x_at	3.93705	4.12455e-05
129	239862_at	4.03351	2.74755e-05	125	204246_s_at	3.93705	4.12455e-05
130	1564911_at	4.02981	2.79115e-05	125	204525_at	3.93705	4.12455e-05
131	210076_x_at	4.02796	2.81315e-05	125	204672_s_at	3.93705	4.12455e-05
131	212886_at	4.02796	2.81315e-05	125	207144_s_at	3.93705	4.12455e-05
131	216383_at	4.02796	2.81315e-05	125	207809_s_at	3.93705	4.12455e-05
131	231871_at	4.02796	2.81315e-05	125	209221_s_at	3.93705	4.12455e-05
131	239319_at	4.02796	2.81315e-05	125	209683_at	3.93705	4.12455e-05
132	1555562_a_at	4.02734	2.82052e-05	125	209741_x_at	3.93705	4.12455e-05
132	1556009_at	4.02734	2.82052e-05	125	209983_s_at	3.93705	4.12455e-05
132	1562169_at	4.02734	2.82052e-05	125	209993_at	3.93705	4.12455e-05
132	201699_at	4.02734	2.82052e-05	125	210674_s_at	3.93705	4.12455e-05
132	201989_s_at	4.02734	2.82052e-05	125	212198_s_at	3.93705	4.12455e-05
132	202824_s_at	4.02734	2.82052e-05	125	212227_x_at	3.93705	4.12455e-05
132	203176_s_at	4.02734	2.82052e-05	125	212507_at	3.93705	4.12455e-05
132	203453_at	4.02734	2.82052e-05	125	212608_s_at	3.93705	4.12455e-05
132	203528_at	4.02734	2.82052e-05	125	213107_at	3.93705	4.12455e-05
132	203568_s_at	4.02734	2.82052e-05	125	213241_at	3.93705	4.12455e-05
132	203954_x_at	4.02734	2.82052e-05	125	213436_at	3.93705	4.12455e-05
132	204184_s_at	4.02734	2.82052e-05	125	213908_at	3.93705	4.12455e-05
132	204205_at	4.02734	2.82052e-05	125	218419_s_at	3.93705	4.12455e-05
132	204281_at	4.02734	2.82052e-05	125	219492_at	3.93705	4.12455e-05
132	204935_at	4.02734	2.82052e-05	125	221913_at	3.93705	4.12455e-05
132	205286_at	4.02734	2.82052e-05	125	221949_at	3.93705	4.12455e-05
132	205309_at	4.02734	2.82052e-05	125	223378_at	3.93705	4.12455e-05
132	206348_s_at	4.02734	2.82052e-05	125	223842_s_at	3.93705	4.12455e-05
132	206552_s_at	4.02734	2.82052e-05	125	226112_at	3.93705	4.12455e-05
132	208708_x_at	4.02734	2.82052e-05	125	226377_at	3.93705	4.12455e-05
132	209421_at	4.02734	2.82052e-05	125	226454_at	3.93705	4.12455e-05
132	209422_at	4.02734	2.82052e-05	125	227193_at	3.93705	4.12455e-05
132	209514_s_at	4.02734	2.82052e-05	125	227865_at	3.93705	4.12455e-05
132	211150_s_at	4.02734	2.82052e-05	125	229159_at	3.93705	4.12455e-05
132	212740_at	4.02734	2.82052e-05	125	229531_at	3.93705	4.12455e-05
132	213410_at	4.02734	2.82052e-05	125	232541_at	3.93705	4.12455e-05
132	213588_x_at	4.02734	2.82052e-05	125	233050_at	3.93705	4.12455e-05
132	214603_at	4.02734	2.82052e-05	125	242610_x_at	3.93705	4.12455e-05
132	215157_x_at	4.02734	2.82052e-05	125	37953_s_at	3.93705	4.12455e-05
132	215823_x_at	4.02734	2.82052e-05	126	205197_s_at	3.92862	4.27182e-05
132	217766_s_at	4.02734	2.82052e-05	126	224178_s_at	3.92862	4.27182e-05
132	217769_s_at	4.02734	2.82052e-05	127	1552375_at	3.91958	4.4351e-05
132	217812_at	4.02734	2.82052e-05	127	1555938_x_at	3.91958	4.4351e-05
132	219138_at	4.02734	2.82052e-05	127	200070_at	3.91958	4.4351e-05
132	219819_s_at	4.02734	2.82052e-05	127	205669_at	3.91958	4.4351e-05
132	220181_x_at	4.02734	2.82052e-05	127	222844_s_at	3.91958	4.4351e-05
132	221555_x_at	4.02734	2.82052e-05	127	230143_at	3.91958	4.4351e-05
132	223417_at	4.02734	2.82052e-05	128	1560021_at	3.91899	4.44612e-05
132	224702_at	4.02734	2.82052e-05	128	1561666_a_at	3.91899	4.44612e-05
132	224971_at	4.02734	2.82052e-05	128	1561956_at	3.91899	4.44612e-05
132	225320_at	4.02734	2.82052e-05	128	1569785_at	3.91899	4.44612e-05
132	225888_at	4.02734	2.82052e-05	128	1569872_a_at	3.91899	4.44612e-05
132	227674_at	4.02734	2.82052e-05	128	200838_at	3.91899	4.44612e-05
132	229620_at	4.02734	2.82052e-05	128	201564_s_at	3.91899	4.44612e-05
132	232065_x_at	4.02734	2.82052e-05	128	202254_at	3.91899	4.44612e-05
132	236597_at	4.02734	2.82052e-05	128	202718_at	3.91899	4.44612e-05
132	241612_at	4.02734	2.82052e-05	128	203188_at	3.91899	4.44612e-05
132	242277_at	4.02734	2.82052e-05	128	203247_s_at	3.91899	4.44612e-05
133	1558173_a_at	4.01893	2.92318e-05	128	203355_s_at	3.91899	4.44612e-05
133	228868_x_at	4.01893	2.92318e-05	128	203965_at	3.91899	4.44612e-05
133	229088_at	4.01893	2.92318e-05	128	204085_s_at	3.91899	4.44612e-05
133	235081_x_at	4.01893	2.92318e-05	128	205154_at	3.91899	4.44612e-05
134	226212_s_at	4.01173	3.01371e-05	128	205741_s_at	3.91899	4.44612e-05
135	214205_x_at	4.0099	3.03726e-05	128	209009_at	3.91899	4.44612e-05
136	1555923_a_at	4.00928	3.04515e-05	128	210406_s_at	3.91899	4.44612e-05
136	1556284_at	4.00928	3.04515e-05	128	211976_at	3.91899	4.44612e-05
136	1559548_at	4.00928	3.04515e-05	128	212248_at	3.91899	4.44612e-05
136	1568780_at	4.00928	3.04515e-05	128	212813_at	3.91899	4.44612e-05
136	200753_x_at	4.00928	3.04515e-05	128	213388_at	3.91899	4.44612e-05
136	200963_x_at	4.00928	3.04515e-05	128	213574_s_at	3.91899	4.44612e-05
136	201100_s_at	4.00928	3.04515e-05	128	213646_x_at	3.91899	4.44612e-05
136	201260_s_at	4.00928	3.04515e-05	128	214151_s_at	3.91899	4.44612e-05
136	201316_at	4.00928	3.04515e-05	128	214543_x_at	3.91899	4.44612e-05
136	202233_s_at	4.00928	3.04515e-05	128	215994_x_at	3.91899	4.44612e-05
136	202243_s_at	4.00928	3.04515e-05	128	220935_s_at	3.91899	4.44612e-05
136	202533_s_at	4.00928	3.04515e-05	128	221812_at	3.91899	4.44612e-05
136	202611_s_at	4.00928	3.04515e-05	128	223594_at	3.91899	4.44612e-05
136	203304_at	4.00928	3.04515e-05	128	225356_at	3.91899	4.44612e-05
136	203436_at	4.00928	3.04515e-05	128	225409_at	3.91899	4.44612e-05
136	203448_s_at	4.00928	3.04515e-05	128	225611_at	3.91899	4.44612e-05
136	204286_s_at	4.00928	3.04515e-05	128	225629_s_at	3.91899	4.44612e-05
136	204740_at	4.00928	3.04515e-05	128	226436_at	3.91899	4.44612e-05
136	205289_at	4.00928	3.04515e-05	128	226612_at	3.91899	4.44612e-05
136	206322_at	4.00928	3.04515e-05	128	227340_s_at	3.91899	4.44612e-05
136	207950_s_at	4.00928	3.04515e-05	128	227563_at	3.91899	4.44612e-05
136	208580_x_at	4.00928	3.04515e-05	128	227768_at	3.91899	4.44612e-05
136	208896_at	4.00928	3.04515e-05	128	228148_at	3.91899	4.44612e-05
136	209314_s_at	4.00928	3.04515e-05	128	229114_at	3.91899	4.44612e-05
136	209492_x_at	4.00928	3.04515e-05	128	229211_at	3.91899	4.44612e-05
136	211594_s_at	4.00928	3.04515e-05	128	229579_s_at	3.91899	4.44612e-05
136	212538_at	4.00928	3.04515e-05	128	229656_s_at	3.91899	4.44612e-05
136	212543_at	4.00928	3.04515e-05	128	229771_at	3.91899	4.44612e-05
136	213461_at	4.00928	3.04515e-05	128	232794_at	3.91899	4.44612e-05
136	213747_at	4.00928	3.04515e-05	128	234926_s_at	3.91899	4.44612e-05
136	214720_x_at	4.00928	3.04515e-05	128	239025_at	3.91899	4.44612e-05
136	216899_s_at	4.00928	3.04515e-05	128	239082_at	3.91899	4.44612e-05
136	216962_at	4.00928	3.04515e-05	128	239307_at	3.91899	4.44612e-05
136	217768_at	4.00928	3.04515e-05	128	244662_at	3.91899	4.44612e-05
136	217803_at	4.00928	3.04515e-05	129	213739_at	3.91055	4.60426e-05
136	218119_at	4.00928	3.04515e-05	129	228842_at	3.91055	4.60426e-05
136	218564_at	4.00928	3.04515e-05	130	222503_s_at	3.90331	4.74431e-05
136	218615_s_at	4.00928	3.04515e-05	131	228864_at	3.90152	4.7795e-05
136	218853_s_at	4.00928	3.04515e-05	132	1555268_a_at	3.90093	4.79128e-05
136	219143_s_at	4.00928	3.04515e-05	132	1556213_a_at	3.90093	4.79128e-05
136	219864_s_at	4.00928	3.04515e-05	132	1559822_s_at	3.90093	4.79128e-05
136	221543_s_at	4.00928	3.04515e-05	132	201090_x_at	3.90093	4.79128e-05
136	222936_s_at	4.00928	3.04515e-05	132	204276_at	3.90093	4.79128e-05
136	223257_at	4.00928	3.04515e-05	132	204363_at	3.90093	4.79128e-05
136	223304_at	4.00928	3.04515e-05	132	206157_at	3.90093	4.79128e-05
136	224486_s_at	4.00928	3.04515e-05	132	208072_s_at	3.90093	4.79128e-05
136	225314_at	4.00928	3.04515e-05	132	209045_at	3.90093	4.79128e-05
136	225422_at	4.00928	3.04515e-05	132	209184_s_at	3.90093	4.79128e-05
136	226282_at	4.00928	3.04515e-05	132	209195_s_at	3.90093	4.79128e-05
136	226896_at	4.00928	3.04515e-05	132	209234_at	3.90093	4.79128e-05
136	228120_at	4.00928	3.04515e-05	132	209293_x_at	3.90093	4.79128e-05
136	230087_at	4.00928	3.04515e-05	132	209372_x_at	3.90093	4.79128e-05
136	231772_x_at	4.00928	3.04515e-05	132	209667_at	3.90093	4.79128e-05
136	234491_s_at	4.00928	3.04515e-05	132	211316_x_at	3.90093	4.79128e-05
136	239208_s_at	4.00928	3.04515e-05	132	212440_at	3.90093	4.79128e-05
136	33778_at	4.00928	3.04515e-05	132	212566_at	3.90093	4.79128e-05
136	40612_at	4.00928	3.04515e-05	132	213221_s_at	3.90093	4.79128e-05
137	206729_at	3.99183	3.27821e-05	132	213269_at	3.90093	4.79128e-05
137	217362_x_at	3.99183	3.27821e-05	132	213433_at	3.90093	4.79128e-05
138	1555760_a_at	3.99122	3.28665e-05	132	215634_at	3.90093	4.79128e-05
138	1555976_s_at	3.99122	3.28665e-05	132	219213_at	3.90093	4.79128e-05
138	1559394_a_at	3.99122	3.28665e-05	132	221585_at	3.90093	4.79128e-05
138	1559399_s_at	3.99122	3.28665e-05	132	221756_at	3.90093	4.79128e-05
138	200860_s_at	3.99122	3.28665e-05	132	222614_at	3.90093	4.79128e-05
138	204185_x_at	3.99122	3.28665e-05	132	224280_s_at	3.90093	4.79128e-05
138	213350_at	3.99122	3.28665e-05	132	224496_s_at	3.90093	4.79128e-05
138	213479_at	3.99122	3.28665e-05	132	224995_at	3.90093	4.79128e-05
138	213594_x_at	3.99122	3.28665e-05	132	225092_at	3.90093	4.79128e-05
138	215603_x_at	3.99122	3.28665e-05	132	225221_at	3.90093	4.79128e-05
138	217092_x_at	3.99122	3.28665e-05	132	225562_at	3.90093	4.79128e-05
138	217772_s_at	3.99122	3.28665e-05	132	227091_at	3.90093	4.79128e-05
138	218342_s_at	3.99122	3.28665e-05	132	227418_at	3.90093	4.79128e-05
138	218710_at	3.99122	3.28665e-05	132	227961_at	3.90093	4.79128e-05
138	219344_at	3.99122	3.28665e-05	132	229523_at	3.90093	4.79128e-05
138	222690_s_at	3.99122	3.28665e-05	132	230102_at	3.90093	4.79128e-05
138	223416_at	3.99122	3.28665e-05	132	230640_at	3.90093	4.79128e-05
138	224046_s_at	3.99122	3.28665e-05	132	233852_at	3.90093	4.79128e-05
138	224479_s_at	3.99122	3.28665e-05	132	235433_at	3.90093	4.79128e-05
138	225194_at	3.99122	3.28665e-05	132	236640_at	3.90093	4.79128e-05
138	228778_at	3.99122	3.28665e-05	132	238569_at	3.90093	4.79128e-05
138	229377_at	3.99122	3.28665e-05	132	238885_at	3.90093	4.79128e-05
138	230434_at	3.99122	3.28665e-05	132	240236_at	3.90093	4.79128e-05
138	230696_at	3.99122	3.28665e-05	132	242089_at	3.90093	4.79128e-05
138	231995_at	3.99122	3.28665e-05	132	32541_at	3.90093	4.79128e-05
138	239973_at	3.99122	3.28665e-05	133	226343_at	3.89249	4.96103e-05
138	242887_at	3.99122	3.28665e-05	133	230580_at	3.89249	4.96103e-05
138	243295_at	3.99122	3.28665e-05	134	202340_x_at	3.88346	5.14905e-05
138	38290_at	3.99122	3.28665e-05	134	227255_at	3.88346	5.14905e-05
139	208736_at	3.9828	3.40536e-05	134	228480_at	3.88346	5.14905e-05
139	218451_at	3.9828	3.40536e-05	135	1553321_a_at	3.88287	5.16163e-05
139	219208_at	3.9828	3.40536e-05	135	1556067_a_at	3.88287	5.16163e-05
140	1555345_at	3.97559	3.51021e-05	135	1556629_a_at	3.88287	5.16163e-05
140	210827_s_at	3.97559	3.51021e-05	135	1557353_at	3.88287	5.16163e-05
140	219987_at	3.97559	3.51021e-05	135	201416_at	3.88287	5.16163e-05
141	208398_s_at	3.97377	3.53717e-05	135	201847_at	3.88287	5.16163e-05
141	217822_at	3.97377	3.53717e-05	135	201934_at	3.88287	5.16163e-05
141	242045_at	3.97377	3.53717e-05	135	201984_s_at	3.88287	5.16163e-05
142	1552633_at	3.97317	3.54619e-05	135	204703_at	3.88287	5.16163e-05
142	1555243_x_at	3.97317	3.54619e-05	135	205191_at	3.88287	5.16163e-05
142	201161_s_at	3.97317	3.54619e-05	135	205496_at	3.88287	5.16163e-05
142	201510_at	3.97317	3.54619e-05	135	209729_at	3.88287	5.16163e-05
142	201990_s_at	3.97317	3.54619e-05	135	212130_x_at	3.88287	5.16163e-05
142	203218_at	3.97317	3.54619e-05	135	212359_s_at	3.88287	5.16163e-05
142	204588_s_at	3.97317	3.54619e-05	135	213500_at	3.88287	5.16163e-05
142	204985_s_at	3.97317	3.54619e-05	135	213795_s_at	3.88287	5.16163e-05
142	206662_at	3.97317	3.54619e-05	135	214099_s_at	3.88287	5.16163e-05
142	209367_at	3.97317	3.54619e-05	135	214693_x_at	3.88287	5.16163e-05
142	209380_s_at	3.97317	3.54619e-05	135	214920_at	3.88287	5.16163e-05
142	209496_at	3.97317	3.54619e-05	135	214987_at	3.88287	5.16163e-05
142	209709_s_at	3.97317	3.54619e-05	135	215766_at	3.88287	5.16163e-05
142	210964_s_at	3.97317	3.54619e-05	135	218785_s_at	3.88287	5.16163e-05
142	212270_x_at	3.97317	3.54619e-05	135	218903_s_at	3.88287	5.16163e-05
142	212572_at	3.97317	3.54619e-05	135	219137_s_at	3.88287	5.16163e-05
142	214039_s_at	3.97317	3.54619e-05	135	221785_at	3.88287	5.16163e-05
142	214358_at	3.97317	3.54619e-05	135	221838_at	3.88287	5.16163e-05
142	217205_at	3.97317	3.54619e-05	135	222230_s_at	3.88287	5.16163e-05
142	217990_at	3.97317	3.54619e-05	135	222665_at	3.88287	5.16163e-05
142	219126_at	3.97317	3.54619e-05	135	223085_at	3.88287	5.16163e-05
142	219363_s_at	3.97317	3.54619e-05	135	225124_at	3.88287	5.16163e-05
142	219449_s_at	3.97317	3.54619e-05	135	225205_at	3.88287	5.16163e-05
142	222680_s_at	3.97317	3.54619e-05	135	225240_s_at	3.88287	5.16163e-05
142	223231_at	3.97317	3.54619e-05	135	225250_at	3.88287	5.16163e-05
142	223254_s_at	3.97317	3.54619e-05	135	225980_at	3.88287	5.16163e-05
142	224580_at	3.97317	3.54619e-05	135	226207_at	3.88287	5.16163e-05
142	225040_s_at	3.97317	3.54619e-05	135	226372_at	3.88287	5.16163e-05
142	225208_s_at	3.97317	3.54619e-05	135	226382_at	3.88287	5.16163e-05
142	225535_s_at	3.97317	3.54619e-05	135	227108_at	3.88287	5.16163e-05
142	226503_at	3.97317	3.54619e-05	135	227191_at	3.88287	5.16163e-05
142	227152_at	3.97317	3.54619e-05	135	227524_at	3.88287	5.16163e-05
142	228019_s_at	3.97317	3.54619e-05	135	229057_at	3.88287	5.16163e-05
142	228324_at	3.97317	3.54619e-05	135	229810_at	3.88287	5.16163e-05
142	229513_at	3.97317	3.54619e-05	135	230958_s_at	3.88287	5.16163e-05
142	229770_at	3.97317	3.54619e-05	135	231403_at	3.88287	5.16163e-05
142	230698_at	3.97317	3.54619e-05	135	232683_s_at	3.88287	5.16163e-05
142	231878_at	3.97317	3.54619e-05	135	232753_at	3.88287	5.16163e-05
142	235283_at	3.97317	3.54619e-05	135	235381_at	3.88287	5.16163e-05
142	235476_at	3.97317	3.54619e-05	135	236197_at	3.88287	5.16163e-05
142	235599_at	3.97317	3.54619e-05	135	236344_at	3.88287	5.16163e-05
142	235657_at	3.97317	3.54619e-05	135	236704_at	3.88287	5.16163e-05
142	237968_at	3.97317	3.54619e-05	135	237034_at	3.88287	5.16163e-05
142	239231_at	3.97317	3.54619e-05	135	238109_at	3.88287	5.16163e-05
142	64432_at	3.97317	3.54619e-05	135	238454_at	3.88287	5.16163e-05
143	233568_x_at	3.96474	3.6738e-05	135	239024_at	3.88287	5.16163e-05
144	217559_at	3.95752	3.78657e-05	135	239084_at	3.88287	5.16163e-05
144	243508_at	3.95752	3.78657e-05	135	241729_at	3.88287	5.16163e-05
145	1554155_at	3.95511	3.82505e-05	135	244689_at	3.88287	5.16163e-05
145	1554660_a_at	3.95511	3.82505e-05	135	35626_at	3.88287	5.16163e-05
145	1556242_a_at	3.95511	3.82505e-05	136	216399_s_at	3.87443	5.34379e-05
145	1557218_s_at	3.95511	3.82505e-05	136	228471_at	3.87443	5.34379e-05
145	200708_at	3.95511	3.82505e-05	136	231238_at	3.87443	5.34379e-05
145	201614_s_at	3.95511	3.82505e-05	136	236211_at	3.87443	5.34379e-05
145	202241_at	3.95511	3.82505e-05	136	236273_at	3.87443	5.34379e-05
145	202286_s_at	3.95511	3.82505e-05	136	240709_at	3.87443	5.34379e-05
145	203091_at	3.95511	3.82505e-05	137	204753_s_at	3.86717	5.50534e-05
145	203622_s_at	3.95511	3.82505e-05	138	235432_at	3.8654	5.54546e-05
145	203744_at	3.95511	3.82505e-05	139	1556821_x_at	3.86481	5.55888e-05
145	208113_x_at	3.95511	3.82505e-05	139	200698_at	3.86481	5.55888e-05
145	208761_s_at	3.95511	3.82505e-05	139	201007_at	3.86481	5.55888e-05
145	209681_at	3.95511	3.82505e-05	139	201169_s_at	3.86481	5.55888e-05
145	210008_s_at	3.95511	3.82505e-05	139	201733_at	3.86481	5.55888e-05
145	210567_s_at	3.95511	3.82505e-05	139	202021_x_at	3.86481	5.55888e-05
145	211746_x_at	3.95511	3.82505e-05	139	202561_at	3.86481	5.55888e-05
145	212203_x_at	3.95511	3.82505e-05	139	204341_at	3.86481	5.55888e-05
145	213760_s_at	3.95511	3.82505e-05	139	204484_at	3.86481	5.55888e-05
145	213846_at	3.95511	3.82505e-05	139	204906_at	3.86481	5.55888e-05
145	213929_at	3.95511	3.82505e-05	139	205500_at	3.86481	5.55888e-05
145	214690_at	3.95511	3.82505e-05	139	205656_at	3.86481	5.55888e-05
145	215182_x_at	3.95511	3.82505e-05	139	207043_s_at	3.86481	5.55888e-05
145	215386_at	3.95511	3.82505e-05	139	207996_s_at	3.86481	5.55888e-05
145	216822_x_at	3.95511	3.82505e-05	139	209037_s_at	3.86481	5.55888e-05
145	217363_x_at	3.95511	3.82505e-05	139	209818_s_at	3.86481	5.55888e-05
145	217478_s_at	3.95511	3.82505e-05	139	210749_x_at	3.86481	5.55888e-05
145	218090_s_at	3.95511	3.82505e-05	139	211964_at	3.86481	5.55888e-05
145	218984_at	3.95511	3.82505e-05	139	212090_at	3.86481	5.55888e-05
145	219311_at	3.95511	3.82505e-05	139	212447_at	3.86481	5.55888e-05
145	219740_at	3.95511	3.82505e-05	139	212558_at	3.86481	5.55888e-05
145	220792_at	3.95511	3.82505e-05	139	213017_at	3.86481	5.55888e-05
145	221832_s_at	3.95511	3.82505e-05	139	213117_at	3.86481	5.55888e-05
145	222360_at	3.95511	3.82505e-05	139	216963_s_at	3.86481	5.55888e-05
145	222589_at	3.95511	3.82505e-05	139	218337_at	3.86481	5.55888e-05
145	222604_at	3.95511	3.82505e-05	139	218414_s_at	3.86481	5.55888e-05
145	222946_s_at	3.95511	3.82505e-05	139	218516_s_at	3.86481	5.55888e-05
145	223251_s_at	3.95511	3.82505e-05	139	219726_at	3.86481	5.55888e-05
145	224147_at	3.95511	3.82505e-05	139	220324_at	3.86481	5.55888e-05
145	224679_at	3.95511	3.82505e-05	139	222651_s_at	3.86481	5.55888e-05
145	225152_at	3.95511	3.82505e-05	139	225921_at	3.86481	5.55888e-05
145	225551_at	3.95511	3.82505e-05	139	226941_at	3.86481	5.55888e-05
145	226462_at	3.95511	3.82505e-05	139	227573_s_at	3.86481	5.55888e-05
145	228010_at	3.95511	3.82505e-05	139	227816_at	3.86481	5.55888e-05
145	228440_at	3.95511	3.82505e-05	139	228801_at	3.86481	5.55888e-05
145	229349_at	3.95511	3.82505e-05	139	228880_at	3.86481	5.55888e-05
145	229930_at	3.95511	3.82505e-05	139	233255_s_at	3.86481	5.55888e-05
145	230835_at	3.95511	3.82505e-05	139	236223_s_at	3.86481	5.55888e-05
145	231982_at	3.95511	3.82505e-05	139	236585_at	3.86481	5.55888e-05
145	235025_at	3.95511	3.82505e-05	139	238944_at	3.86481	5.55888e-05
145	235515_at	3.95511	3.82505e-05	139	243690_at	3.86481	5.55888e-05
145	235931_at	3.95511	3.82505e-05	139	45653_at	3.86481	5.55888e-05
145	236220_at	3.95511	3.82505e-05	140	204719_at	3.85636	5.75429e-05
145	239007_at	3.95511	3.82505e-05	140	218416_s_at	3.85636	5.75429e-05
145	242871_at	3.95511	3.82505e-05	140	238999_at	3.85636	5.75429e-05
146	1555772_a_at	3.94668	3.96216e-05	141	1554017_at	3.84675	5.98484e-05
146	202267_at	3.94668	3.96216e-05	141	1554251_at	3.84675	5.98484e-05
146	228168_at	3.94668	3.96216e-05	141	1554355_a_at	3.84675	5.98484e-05
147	240189_at	3.93765	4.11424e-05	141	1557430_at	3.84675	5.98484e-05
148	1553979_at	3.93705	4.12455e-05	141	1558426_x_at	3.84675	5.98484e-05
148	1553987_at	3.93705	4.12455e-05	141	1558685_a_at	3.84675	5.98484e-05
148	1557455_s_at	3.93705	4.12455e-05	141	1565602_at	3.84675	5.98484e-05
148	1569023_a_at	3.93705	4.12455e-05	141	200714_x_at	3.84675	5.98484e-05
148	200931_s_at	3.93705	4.12455e-05	141	201813_s_at	3.84675	5.98484e-05
148	201973_s_at	3.93705	4.12455e-05	141	202128_at	3.84675	5.98484e-05
148	203023_at	3.93705	4.12455e-05	141	202169_s_at	3.84675	5.98484e-05
148	203606_at	3.93705	4.12455e-05	141	203206_at	3.84675	5.98484e-05
148	203649_s_at	3.93705	4.12455e-05	141	203459_s_at	3.84675	5.98484e-05
148	203663_s_at	3.93705	4.12455e-05	141	205875_s_at	3.84675	5.98484e-05
148	203798_s_at	3.93705	4.12455e-05	141	206502_s_at	3.84675	5.98484e-05
148	205698_s_at	3.93705	4.12455e-05	141	208779_x_at	3.84675	5.98484e-05
148	208648_at	3.93705	4.12455e-05	141	208881_x_at	3.84675	5.98484e-05
148	208672_s_at	3.93705	4.12455e-05	141	211034_s_at	3.84675	5.98484e-05
148	208863_s_at	3.93705	4.12455e-05	141	211750_x_at	3.84675	5.98484e-05
148	208915_s_at	3.93705	4.12455e-05	141	212319_at	3.84675	5.98484e-05
148	209137_s_at	3.93705	4.12455e-05	141	212352_s_at	3.84675	5.98484e-05
148	209313_at	3.93705	4.12455e-05	141	213001_at	3.84675	5.98484e-05
148	209445_x_at	3.93705	4.12455e-05	141	213238_at	3.84675	5.98484e-05
148	210658_s_at	3.93705	4.12455e-05	141	213258_at	3.84675	5.98484e-05
148	211078_s_at	3.93705	4.12455e-05	141	213362_at	3.84675	5.98484e-05
148	212145_at	3.93705	4.12455e-05	141	213448_at	3.84675	5.98484e-05
148	212829_at	3.93705	4.12455e-05	141	213464_at	3.84675	5.98484e-05
148	212894_at	3.93705	4.12455e-05	141	213476_x_at	3.84675	5.98484e-05
148	217877_s_at	3.93705	4.12455e-05	141	215785_s_at	3.84675	5.98484e-05
148	218217_at	3.93705	4.12455e-05	141	217317_s_at	3.84675	5.98484e-05
148	218499_at	3.93705	4.12455e-05	141	219643_at	3.84675	5.98484e-05
148	218779_x_at	3.93705	4.12455e-05	141	222119_s_at	3.84675	5.98484e-05
148	219118_at	3.93705	4.12455e-05	141	225773_at	3.84675	5.98484e-05
148	220994_s_at	3.93705	4.12455e-05	141	226368_at	3.84675	5.98484e-05
148	221821_s_at	3.93705	4.12455e-05	141	227572_at	3.84675	5.98484e-05
148	222144_at	3.93705	4.12455e-05	141	227746_at	3.84675	5.98484e-05
148	223413_s_at	3.93705	4.12455e-05	141	228448_at	3.84675	5.98484e-05
148	224395_s_at	3.93705	4.12455e-05	141	228835_at	3.84675	5.98484e-05
148	224427_s_at	3.93705	4.12455e-05	141	228977_at	3.84675	5.98484e-05
148	225281_at	3.93705	4.12455e-05	141	231044_at	3.84675	5.98484e-05
148	225486_at	3.93705	4.12455e-05	141	231867_at	3.84675	5.98484e-05
148	225601_at	3.93705	4.12455e-05	141	234300_s_at	3.84675	5.98484e-05
148	226587_at	3.93705	4.12455e-05	141	235079_at	3.84675	5.98484e-05
148	227070_at	3.93705	4.12455e-05	141	235427_at	3.84675	5.98484e-05
148	227447_at	3.93705	4.12455e-05	141	236897_at	3.84675	5.98484e-05
148	227856_at	3.93705	4.12455e-05	141	239034_at	3.84675	5.98484e-05
148	228437_at	3.93705	4.12455e-05	141	35685_at	3.84675	5.98484e-05
148	228706_s_at	3.93705	4.12455e-05	141	38340_at	3.84675	5.98484e-05
148	228881_at	3.93705	4.12455e-05	142	200645_at	3.8383	6.1944e-05
148	229095_s_at	3.93705	4.12455e-05	142	205893_at	3.8383	6.1944e-05
148	229420_at	3.93705	4.12455e-05	142	209251_x_at	3.8383	6.1944e-05
148	230208_at	3.93705	4.12455e-05	143	200884_at	3.82927	6.42618e-05
148	232251_at	3.93705	4.12455e-05	143	212632_at	3.82927	6.42618e-05
148	236037_at	3.93705	4.12455e-05	144	1556147_at	3.82869	6.44145e-05
148	237778_at	3.93705	4.12455e-05	144	1558796_a_at	3.82869	6.44145e-05
148	238752_at	3.93705	4.12455e-05	144	1569905_at	3.82869	6.44145e-05
148	238822_at	3.93705	4.12455e-05	144	201418_s_at	3.82869	6.44145e-05
148	240673_at	3.93705	4.12455e-05	144	201735_s_at	3.82869	6.44145e-05
148	242057_at	3.93705	4.12455e-05	144	202300_at	3.82869	6.44145e-05
148	242069_at	3.93705	4.12455e-05	144	203329_at	3.82869	6.44145e-05
148	52285_f_at	3.93705	4.12455e-05	144	203440_at	3.82869	6.44145e-05
149	223151_at	3.92862	4.27182e-05	144	204573_at	3.82869	6.44145e-05
149	240088_at	3.92862	4.27182e-05	144	204577_s_at	3.82869	6.44145e-05
150	207037_at	3.92138	4.40216e-05	144	205381_at	3.82869	6.44145e-05
150	232506_s_at	3.92138	4.40216e-05	144	205697_at	3.82869	6.44145e-05
150	237241_at	3.92138	4.40216e-05	144	206018_at	3.82869	6.44145e-05
151	205719_s_at	3.91958	4.4351e-05	144	206090_s_at	3.82869	6.44145e-05
151	209647_s_at	3.91958	4.4351e-05	144	207164_s_at	3.82869	6.44145e-05
151	213813_x_at	3.91958	4.4351e-05	144	207511_s_at	3.82869	6.44145e-05
151	227374_at	3.91958	4.4351e-05	144	208030_s_at	3.82869	6.44145e-05
151	233592_at	3.91958	4.4351e-05	144	208563_x_at	3.82869	6.44145e-05
152	1554057_at	3.91899	4.44612e-05	144	208977_x_at	3.82869	6.44145e-05
152	1554885_a_at	3.91899	4.44612e-05	144	209050_s_at	3.82869	6.44145e-05
152	1555963_x_at	3.91899	4.44612e-05	144	209185_s_at	3.82869	6.44145e-05
152	1557965_at	3.91899	4.44612e-05	144	210912_x_at	3.82869	6.44145e-05
152	201330_at	3.91899	4.44612e-05	144	213275_x_at	3.82869	6.44145e-05
152	201381_x_at	3.91899	4.44612e-05	144	214010_s_at	3.82869	6.44145e-05
152	202005_at	3.91899	4.44612e-05	144	214723_x_at	3.82869	6.44145e-05
152	202268_s_at	3.91899	4.44612e-05	144	214924_s_at	3.82869	6.44145e-05
152	203739_at	3.91899	4.44612e-05	144	215303_at	3.82869	6.44145e-05
152	204127_at	3.91899	4.44612e-05	144	217457_s_at	3.82869	6.44145e-05
152	205256_at	3.91899	4.44612e-05	144	217922_at	3.82869	6.44145e-05
152	205328_at	3.91899	4.44612e-05	144	218029_at	3.82869	6.44145e-05
152	205352_at	3.91899	4.44612e-05	144	218079_s_at	3.82869	6.44145e-05
152	205570_at	3.91899	4.44612e-05	144	218633_x_at	3.82869	6.44145e-05
152	205774_at	3.91899	4.44612e-05	144	219537_x_at	3.82869	6.44145e-05
152	205977_s_at	3.91899	4.44612e-05	144	220522_at	3.82869	6.44145e-05
152	206122_at	3.91899	4.44612e-05	144	221890_at	3.82869	6.44145e-05
152	206382_s_at	3.91899	4.44612e-05	144	222105_s_at	3.82869	6.44145e-05
152	207929_at	3.91899	4.44612e-05	144	224616_at	3.82869	6.44145e-05
152	208474_at	3.91899	4.44612e-05	144	224694_at	3.82869	6.44145e-05
152	209308_s_at	3.91899	4.44612e-05	144	224733_at	3.82869	6.44145e-05
152	209443_at	3.91899	4.44612e-05	144	226013_at	3.82869	6.44145e-05
152	209705_at	3.91899	4.44612e-05	144	227169_at	3.82869	6.44145e-05
152	210039_s_at	3.91899	4.44612e-05	144	227277_at	3.82869	6.44145e-05
152	211717_at	3.91899	4.44612e-05	144	227574_at	3.82869	6.44145e-05
152	211754_s_at	3.91899	4.44612e-05	144	228101_at	3.82869	6.44145e-05
152	212584_at	3.91899	4.44612e-05	144	229512_at	3.82869	6.44145e-05
152	214493_s_at	3.91899	4.44612e-05	144	229951_x_at	3.82869	6.44145e-05
152	214898_x_at	3.91899	4.44612e-05	144	230445_at	3.82869	6.44145e-05
152	217692_at	3.91899	4.44612e-05	144	230962_at	3.82869	6.44145e-05
152	218647_s_at	3.91899	4.44612e-05	144	231952_at	3.82869	6.44145e-05
152	218936_s_at	3.91899	4.44612e-05	144	232935_at	3.82869	6.44145e-05
152	219200_at	3.91899	4.44612e-05	144	235031_at	3.82869	6.44145e-05
152	219869_s_at	3.91899	4.44612e-05	144	235501_at	3.82869	6.44145e-05
152	219960_s_at	3.91899	4.44612e-05	144	237833_s_at	3.82869	6.44145e-05
152	220738_s_at	3.91899	4.44612e-05	144	241428_x_at	3.82869	6.44145e-05
152	222229_x_at	3.91899	4.44612e-05	145	210736_x_at	3.82024	6.66611e-05
152	222738_at	3.91899	4.44612e-05	146	214721_x_at	3.81295	6.86576e-05
152	223666_at	3.91899	4.44612e-05	146	218736_s_at	3.81295	6.86576e-05
152	224465_s_at	3.91899	4.44612e-05	146	241542_at	3.81295	6.86576e-05
152	225326_at	3.91899	4.44612e-05	147	1562288_at	3.81121	6.91446e-05
152	226105_at	3.91899	4.44612e-05	147	235901_at	3.81121	6.91446e-05
152	226350_at	3.91899	4.44612e-05	148	1556620_at	3.81063	6.93075e-05
152	226586_at	3.91899	4.44612e-05	148	1556888_at	3.81063	6.93075e-05
152	226635_at	3.91899	4.44612e-05	148	202154_x_at	3.81063	6.93075e-05
152	227496_at	3.91899	4.44612e-05	148	203683_s_at	3.81063	6.93075e-05
152	228503_at	3.91899	4.44612e-05	148	203900_at	3.81063	6.93075e-05
152	238346_s_at	3.91899	4.44612e-05	148	204069_at	3.81063	6.93075e-05
152	239823_at	3.91899	4.44612e-05	148	204303_s_at	3.81063	6.93075e-05
153	225691_at	3.90689	4.67452e-05	148	204396_s_at	3.81063	6.93075e-05
154	1552573_s_at	3.90331	4.74431e-05	148	204647_at	3.81063	6.93075e-05
155	232263_at	3.90152	4.7795e-05	148	204821_at	3.81063	6.93075e-05
156	1553219_a_at	3.90093	4.79128e-05	148	207261_at	3.81063	6.93075e-05
156	1556488_s_at	3.90093	4.79128e-05	148	209189_at	3.81063	6.93075e-05
156	1557167_at	3.90093	4.79128e-05	148	212050_at	3.81063	6.93075e-05
156	1559510_at	3.90093	4.79128e-05	148	212510_at	3.81063	6.93075e-05
156	1570153_at	3.90093	4.79128e-05	148	212517_at	3.81063	6.93075e-05
156	200668_s_at	3.90093	4.79128e-05	148	212616_at	3.81063	6.93075e-05
156	200828_s_at	3.90093	4.79128e-05	148	212786_at	3.81063	6.93075e-05
156	202077_at	3.90093	4.79128e-05	148	213296_at	3.81063	6.93075e-05
156	203234_at	3.90093	4.79128e-05	148	213734_at	3.81063	6.93075e-05
156	203374_s_at	3.90093	4.79128e-05	148	214164_x_at	3.81063	6.93075e-05
156	203430_at	3.90093	4.79128e-05	148	216005_at	3.81063	6.93075e-05
156	205040_at	3.90093	4.79128e-05	148	217130_at	3.81063	6.93075e-05
156	208009_s_at	3.90093	4.79128e-05	148	217501_at	3.81063	6.93075e-05
156	209143_s_at	3.90093	4.79128e-05	148	218218_at	3.81063	6.93075e-05
156	209792_s_at	3.90093	4.79128e-05	148	218793_s_at	3.81063	6.93075e-05
156	209930_s_at	3.90093	4.79128e-05	148	219872_at	3.81063	6.93075e-05
156	210092_at	3.90093	4.79128e-05	148	220926_s_at	3.81063	6.93075e-05
156	211549_s_at	3.90093	4.79128e-05	148	222020_s_at	3.81063	6.93075e-05
156	212544_at	3.90093	4.79128e-05	148	222138_s_at	3.81063	6.93075e-05
156	212729_at	3.90093	4.79128e-05	148	224489_at	3.81063	6.93075e-05
156	213203_at	3.90093	4.79128e-05	148	224597_at	3.81063	6.93075e-05
156	214001_x_at	3.90093	4.79128e-05	148	225379_at	3.81063	6.93075e-05
156	214624_at	3.90093	4.79128e-05	148	225723_at	3.81063	6.93075e-05
156	215165_x_at	3.90093	4.79128e-05	148	225951_s_at	3.81063	6.93075e-05
156	217010_s_at	3.90093	4.79128e-05	148	226120_at	3.81063	6.93075e-05
156	218295_s_at	3.90093	4.79128e-05	148	226160_at	3.81063	6.93075e-05
156	219513_s_at	3.90093	4.79128e-05	148	226344_at	3.81063	6.93075e-05
156	221008_s_at	3.90093	4.79128e-05	148	226959_at	3.81063	6.93075e-05
156	223246_s_at	3.90093	4.79128e-05	148	227124_at	3.81063	6.93075e-05
156	223613_at	3.90093	4.79128e-05	148	227198_at	3.81063	6.93075e-05
156	223824_at	3.90093	4.79128e-05	148	227776_at	3.81063	6.93075e-05
156	226064_s_at	3.90093	4.79128e-05	148	228310_at	3.81063	6.93075e-05
156	226148_at	3.90093	4.79128e-05	148	229334_at	3.81063	6.93075e-05
156	228418_at	3.90093	4.79128e-05	148	229335_at	3.81063	6.93075e-05
156	228799_at	3.90093	4.79128e-05	148	230932_at	3.81063	6.93075e-05
156	230406_at	3.90093	4.79128e-05	148	239128_at	3.81063	6.93075e-05
156	231470_at	3.90093	4.79128e-05	148	242239_at	3.81063	6.93075e-05
156	235343_at	3.90093	4.79128e-05	149	1558533_at	3.79488	7.38562e-05
156	236620_at	3.90093	4.79128e-05	149	206540_at	3.79488	7.38562e-05
[truncated: 52,616 more rows]

## Sheet: ESCN_Mod-M
ESCN: the Modified M statistic test
Descending			Ascending
Rank	probe_ID	Modified M value	Rank	probe_ID	Modified M value
1	229349_at	-47.3452	1	202800_at	25.6641
2	1559280_a_at	-32.4839	2	205029_s_at	25.6217
3	223427_s_at	-29.1572	3	225540_at	24.2916
4	237193_s_at	-29.146	4	205030_at	23.6514
5	219823_at	-27.9448	5	209470_s_at	23.2614
6	214974_x_at	-27.7695	6	213395_at	22.6514
7	229292_at	-26.3059	7	205103_at	22.4816
8	243161_x_at	-25.992	8	209469_at	21.4761
9	219121_s_at	-25.9055	9	213712_at	20.4853
10	203397_s_at	-25.8196	10	203908_at	19.7285
11	230195_at	-25.7532	11	236538_at	19.6831
12	213982_s_at	-25.2188	12	39966_at	19.0394
13	239975_at	-24.6609	13	202478_at	18.703
14	231310_at	-24.0328	14	223673_at	18.2931
15	212589_at	-23.77	15	209686_at	17.7966
16	201839_s_at	-23.1994	16	205358_at	17.5579
17	1554777_at	-22.6797	17	203963_at	17.271
18	224407_s_at	-21.9973	18	205143_at	16.9003
19	206268_at	-21.8809	19	212070_at	16.8633
20	225846_at	-21.3169	20	219778_at	16.5953
21	237911_at	-20.4599	21	209988_s_at	16.3473
22	231407_s_at	-20.4014	22	200788_s_at	16.331
23	218536_at	-20.2505	23	203724_s_at	16.1942
24	231381_at	-20.1896	24	212764_at	15.9763
25	231690_at	-20.0527	25	205152_at	15.9682
26	220668_s_at	-19.2398	26	203037_s_at	15.8022
27	1554776_at	-19.1255	27	202936_s_at	15.6878
28	1569023_a_at	-18.7284	28	213618_at	15.3892
29	1552897_a_at	-18.6694	29	224901_at	15.0994
30	237192_at	-18.5272	30	204508_s_at	15.0436
31	239823_at	-18.4897	31	228375_at	15.0227
32	210029_at	-17.9611	32	230291_s_at	14.9177
33	208286_x_at	-17.7318	33	209598_at	14.9058
34	209369_at	-17.2376	34	227498_at	14.9038
35	60474_at	-16.8235	35	219107_at	14.9018
36	240301_at	-16.7226	36	204030_s_at	14.6893
37	201926_s_at	-16.608	37	225897_at	14.5668
38	230951_at	-16.6034	38	222871_at	14.3113
39	212543_at	-16.5486	39	226623_at	14.2066
40	218796_at	-16.4098	40	212830_at	14.1026
41	211778_s_at	-16.193	41	209859_at	14.1019
42	213285_at	-16.0234	42	210735_s_at	14.088
43	226498_at	-16.007	43	225491_at	14.0865
44	1562226_at	-15.9771	44	201876_at	14.0836
45	231061_at	-15.9592	45	210383_at	14.0783
46	219651_at	-15.9313	46	209170_s_at	14.0771
47	201596_x_at	-15.8384	47	215867_x_at	14.0659
48	209723_at	-15.7849	48	211984_at	14.0445
49	243610_at	-15.7811	49	212923_s_at	13.892
50	203256_at	-15.7423	50	231430_at	13.8503
51	243221_at	-15.6754	51	1558101_at	13.7883
52	229661_at	-15.5541	52	224964_s_at	13.754
53	215101_s_at	-15.4004	53	229824_at	13.7131
54	214532_x_at	-15.3969	54	238850_at	13.6936
55	220275_at	-15.3323	55	221623_at	13.6806
56	202883_s_at	-15.2789	56	229281_at	13.68
57	208456_s_at	-15.2539	57	200953_s_at	13.6269
58	220065_at	-15.0642	58	225055_at	13.5202
59	206424_at	-14.9457	59	219737_s_at	13.4726
60	228596_at	-14.904	60	218718_at	13.4615
61	210265_x_at	-14.8732	61	209074_s_at	13.3497
62	206002_at	-14.7907	62	226281_at	13.335
63	206286_s_at	-14.776	63	214164_x_at	13.2544
64	235199_at	-14.719	64	227666_at	13.2232
65	202546_at	-14.5012	65	201670_s_at	13.2221
66	220161_s_at	-14.4771	66	219090_at	13.1992
67	241436_at	-14.4102	67	213939_s_at	13.1559
68	241981_at	-14.3204	68	237472_at	13.1103
69	221923_s_at	-14.2995	69	230412_at	12.9282
70	204684_at	-14.1896	70	213609_s_at	12.8308
71	202790_at	-14.1549	71	200794_x_at	12.8216
72	230423_at	-14.1447	72	225725_at	12.7052
73	224344_at	-14.1264	73	211985_s_at	12.7006
74	220184_at	-14.1088	74	210830_s_at	12.6756
75	237974_at	-13.7753	75	225019_at	12.665
76	224650_at	-13.7388	76	202935_s_at	12.6642
77	208937_s_at	-13.6401	77	210015_s_at	12.6588
78	1555950_a_at	-13.6161	78	202506_at	12.5225
79	240681_at	-13.4929	79	228214_at	12.441
80	221664_s_at	-13.3513	80	209197_at	12.4198
81	202889_x_at	-13.3499	81	205948_at	12.4006
82	224935_at	-13.2714	82	226043_at	12.3347
83	211654_x_at	-13.2574	83	230272_at	12.3335
84	239781_at	-13.19	84	225793_at	12.3096
85	241455_at	-13.1782	85	211597_s_at	12.2478
86	238513_at	-13.1413	86	205794_s_at	12.1816
87	221648_s_at	-13.0919	87	238532_at	12.1123
88	1564083_at	-13.0514	88	225202_at	12.0919
89	228782_at	-13.0275	89	36129_at	12.0871
90	203449_s_at	-12.9553	90	203596_s_at	12.053
91	1569886_a_at	-12.9398	91	209167_at	12.0393
92	231698_at	-12.9039	92	226143_at	12.0312
93	205066_s_at	-12.8611	93	242455_at	12.0304
94	236519_at	-12.7259	94	203185_at	12.0175
95	202890_at	-12.7217	95	234985_at	12.0156
96	235723_at	-12.7163	96	227452_at	11.9287
97	205105_at	-12.6995	97	206373_at	11.8635
98	231544_s_at	-12.3663	98	236442_at	11.8487
99	210905_x_at	-12.3657	99	201341_at	11.8319
100	223611_s_at	-12.3324	100	227439_at	11.8105
101	219959_at	-12.2706	101	209841_s_at	11.7919
102	231628_s_at	-12.2703	102	224876_at	11.6492
103	220317_at	-12.2524	103	206022_at	11.5428
104	224048_at	-12.2106	104	224909_s_at	11.489
105	219955_at	-12.1626	105	205475_at	11.4886
106	201100_s_at	-12.0556	106	204439_at	11.4582
107	1563357_at	-12.0536	107	205638_at	11.4105
108	200606_at	-12.043	108	230184_at	11.3968
109	1553991_s_at	-11.9898	109	228780_at	11.3668
110	229669_at	-11.946	110	52975_at	11.3101
111	206653_at	-11.9451	111	224925_at	11.2929
112	210946_at	-11.9358	112	229975_at	11.2762
113	228894_at	-11.9206	113	205344_at	11.2288
114	215471_s_at	-11.8831	114	203845_at	11.187
115	230563_at	-11.8627	115	243481_at	11.1682
116	217883_at	-11.8403	116	212636_at	11.0903
117	218162_at	-11.7988	117	209617_s_at	11.0503
118	232985_s_at	-11.77	118	202202_s_at	11.0488
119	226538_at	-11.7571	119	226372_at	11.0149
120	212590_at	-11.7569	120	212614_at	11.0117
121	227372_s_at	-11.7348	121	209987_s_at	10.9988
122	205309_at	-11.7338	122	217904_s_at	10.9729
123	218091_at	-11.646	123	227554_at	10.96
124	241535_at	-11.6301	124	227977_at	10.9347
125	242871_at	-11.6061	125	236761_at	10.9068
126	220147_s_at	-11.588	126	225185_at	10.8964
127	207717_s_at	-11.4055	127	1558388_a_at	10.8675
128	201578_at	-11.3744	128	224975_at	10.8208
129	232180_at	-11.3679	129	202976_s_at	10.7951
130	206062_at	-11.3622	130	212843_at	10.7802
131	1564359_a_at	-11.3618	131	239118_at	10.7619
132	201197_at	-11.3279	132	201464_x_at	10.7373
133	225314_at	-11.3216	133	238009_at	10.7258
134	201925_s_at	-11.2667	134	206140_at	10.6952
135	205968_at	-11.2414	135	226691_at	10.6684
136	204269_at	-11.2036	136	221236_s_at	10.6596
137	216319_at	-11.2005	137	226113_at	10.6596
138	215947_s_at	-11.1849	138	209243_s_at	10.6468
139	37117_at	-11.1838	139	227354_at	10.6413
140	232568_at	-11.1264	140	211467_s_at	10.491
141	207379_at	-11.0818	141	211066_x_at	10.4546
142	242348_at	-11.0747	142	226114_at	10.4406
143	202746_at	-11.0563	143	229380_at	10.3849
144	213136_at	-10.9981	144	35846_at	10.3775
145	203453_at	-10.9899	145	225146_at	10.3679
146	228565_at	-10.9643	146	224970_at	10.2744
147	221051_s_at	-10.946	147	224663_s_at	10.2719
148	205980_s_at	-10.916	148	232244_at	10.2469
149	1555829_at	-10.9142	149	227189_at	10.186
150	226497_s_at	-10.9133	150	204159_at	10.183
151	221761_at	-10.8772	151	210270_at	10.1819
152	238846_at	-10.871	152	228791_at	10.1787
153	229088_at	-10.8328	153	241998_at	10.1351
154	210074_at	-10.828	154	204591_at	10.1336
155	219395_at	-10.8169	155	238906_s_at	10.133
156	227180_at	-10.8107	156	224983_at	10.1297
157	220013_at	-10.8101	157	224994_at	10.1288
158	227985_at	-10.7952	158	230482_at	10.1063
159	205719_s_at	-10.7947	159	207168_s_at	10.0992
160	225792_at	-10.7707	160	229450_at	10.0717
161	239973_at	-10.7015	161	209389_x_at	10.0197
162	58916_at	-10.6955	162	207480_s_at	9.98772
163	229390_at	-10.585	163	238905_at	9.95481
164	201130_s_at	-10.5334	164	206018_at	9.94836
165	204679_at	-10.5259	165	213032_at	9.94182
166	216985_s_at	-10.505	166	204249_s_at	9.90287
167	223665_at	-10.4991	167	240713_s_at	9.88999
168	203407_at	-10.4797	168	227203_at	9.83735
169	1557369_a_at	-10.4782	169	240292_x_at	9.82647
170	219474_at	-10.4765	170	220316_at	9.82449
171	206336_at	-10.468	171	227061_at	9.74703
172	226926_at	-10.4513	172	212017_at	9.72197
173	226482_s_at	-10.4344	173	209883_at	9.71591
174	241574_s_at	-10.407	174	235798_at	9.70013
175	231192_at	-10.4021	175	228333_at	9.69597
176	201955_at	-10.3952	176	203217_s_at	9.67636
177	219926_at	-10.3743	177	202479_s_at	9.66916
178	205538_at	-10.3658	178	224976_at	9.65203
179	228875_at	-10.3434	179	202381_at	9.65154
180	205603_s_at	-10.3031	180	219331_s_at	9.64243
181	206675_s_at	-10.2663	181	239082_at	9.6364
182	212964_at	-10.2569	182	209840_s_at	9.60898
183	242245_at	-10.2513	183	225927_at	9.56701
184	225407_at	-10.245	184	209789_at	9.56392
185	204751_x_at	-10.2294	185	203595_s_at	9.55684
186	218826_at	-10.2145	186	217764_s_at	9.55241
187	203945_at	-10.1821	187	200958_s_at	9.46542
188	227236_at	-10.1782	188	225669_at	9.42049
189	221666_s_at	-10.153	189	226186_at	9.41158
190	202854_at	-10.1398	190	206582_s_at	9.40841
191	229796_at	-10.1391	191	207547_s_at	9.39335
192	1554887_at	-10.1275	192	210139_s_at	9.39019
193	210643_at	-10.1014	193	212510_at	9.37979
194	218538_s_at	-10.0896	194	223283_s_at	9.36669
195	214022_s_at	-10.0883	195	227261_at	9.36114
196	1564360_a_at	-10.052	196	226715_at	9.35711
197	201650_at	-10.0496	197	209793_at	9.35087
198	221841_s_at	-10.0126	198	226122_at	9.32954
199	205769_at	-10.0064	199	202484_s_at	9.31957
200	220230_s_at	-9.99811	200	236024_at	9.31369
201	209480_at	-9.9922	201	57588_at	9.30056
202	205780_at	-9.98559	202	1554027_a_at	9.29741
203	201998_at	-9.98531	203	202508_s_at	9.28871
204	226994_at	-9.97029	204	227394_at	9.266
205	204891_s_at	-9.96415	205	226189_at	9.26389
206	215193_x_at	-9.96146	206	214913_at	9.26379
207	228785_at	-9.95069	207	239935_at	9.25988
208	1554283_at	-9.91737	208	227440_at	9.23783
209	223000_s_at	-9.91277	209	202668_at	9.23077
210	231385_at	-9.88947	210	218611_at	9.21576
211	222819_at	-9.88502	211	209079_x_at	9.20477
212	219513_s_at	-9.85499	212	225214_at	9.20024
213	1255_g_at	-9.84737	213	239084_at	9.18873
214	219976_at	-9.84332	214	215836_s_at	9.18059
215	229016_s_at	-9.82337	215	203608_at	9.1805
216	226185_at	-9.81204	216	228630_at	9.12133
217	228141_at	-9.8076	217	211685_s_at	9.09589
218	230896_at	-9.79077	218	205279_s_at	9.07434
219	223631_s_at	-9.78533	219	214334_x_at	9.05979
220	218499_at	-9.78326	220	219093_at	9.03972
221	209704_at	-9.77891	221	201660_at	9.01716
222	208796_s_at	-9.77067	222	201734_at	9.01086
223	201601_x_at	-9.76613	223	226676_at	9.00748
224	232164_s_at	-9.76579	224	212970_at	8.99836
225	210038_at	-9.76082	225	204642_at	8.99424
226	223385_at	-9.69757	226	225241_at	8.98916
227	232191_at	-9.69304	227	211494_s_at	8.96899
228	213010_at	-9.68857	228	224641_at	8.9614
229	206600_s_at	-9.6729	229	226377_at	8.96073
230	206541_at	-9.66381	230	209568_s_at	8.9573
231	209496_at	-9.66111	231	201645_at	8.95418
232	220536_at	-9.65898	232	227049_at	8.94397
233	212876_at	-9.65241	233	238877_at	8.94277
234	219649_at	-9.64189	234	226806_s_at	8.93156
235	241829_at	-9.62367	235	244403_at	8.90802
236	205440_s_at	-9.61954	236	205278_at	8.88708
237	208841_s_at	-9.61483	237	223282_at	8.87731
238	202231_at	-9.61057	238	231166_at	8.87108
239	233305_at	-9.60176	239	228581_at	8.86774
240	223560_s_at	-9.57819	240	239952_at	8.86675
241	224097_s_at	-9.56985	241	225626_at	8.86598
242	204422_s_at	-9.56969	242	213436_at	8.86412
243	218595_s_at	-9.52699	243	202920_at	8.85854
244	210715_s_at	-9.51877	244	38340_at	8.85805
245	1553132_a_at	-9.5187	245	203440_at	8.8488
246	204702_s_at	-9.51608	246	214772_at	8.83676
247	202826_at	-9.51453	247	218224_at	8.82993
248	1561101_at	-9.49714	248	202986_at	8.82926
249	203298_s_at	-9.49516	249	221911_at	8.82448
250	230903_s_at	-9.49182	250	217762_s_at	8.8222
251	243347_at	-9.47817	251	224952_at	8.80415
252	223837_at	-9.47667	252	204451_at	8.80406
253	232111_at	-9.46817	253	226757_at	8.79837
254	228415_at	-9.45826	254	213029_at	8.79535
255	222496_s_at	-9.4366	255	231650_s_at	8.79356
256	204224_s_at	-9.39015	256	222423_at	8.77587
257	207180_s_at	-9.29014	257	224621_at	8.76946
258	202232_s_at	-9.23857	258	204014_at	8.76549
259	216405_at	-9.23466	259	235299_at	8.7573
260	217744_s_at	-9.2084	260	227401_at	8.74422
261	220446_s_at	-9.19709	261	212195_at	8.738
262	214240_at	-9.18123	262	91920_at	8.73503
263	225007_at	-9.14331	263	203603_s_at	8.72635
264	212268_at	-9.14126	264	219416_at	8.72516
265	223753_s_at	-9.13695	265	225440_at	8.71833
266	209176_at	-9.135	266	235489_at	8.70808
267	223311_s_at	-9.12089	267	206465_at	8.69885
268	202720_at	-9.10948	268	227124_at	8.69618
269	226778_at	-9.10269	269	215000_s_at	8.69357
270	210986_s_at	-9.10121	270	1554547_at	8.69289
271	208296_x_at	-9.0894	271	202500_at	8.68788
272	227377_at	-9.03992	272	226895_at	8.66497
273	205126_at	-9.01906	273	218032_at	8.66223
274	203913_s_at	-9.00822	274	235795_at	8.64104
275	226507_at	-9.00349	275	241484_x_at	8.63431
276	201099_at	-8.99318	276	228170_at	8.6321
277	241612_at	-8.99042	277	226766_at	8.62557
278	225295_at	-8.94953	278	223228_at	8.62051
279	223178_s_at	-8.94815	279	220460_at	8.59963
280	1564706_s_at	-8.92912	280	214046_at	8.59937
281	218885_s_at	-8.90937	281	228060_at	8.58119
282	223211_at	-8.90846	282	216331_at	8.58008
283	225739_at	-8.90144	283	238058_at	8.57591
284	219545_at	-8.88407	284	211070_x_at	8.55222
285	230597_at	-8.8762	285	202428_x_at	8.54824
286	204579_at	-8.87447	286	231040_at	8.54355
287	210136_at	-8.87007	287	220979_s_at	8.51592
288	236894_at	-8.86656	288	230144_at	8.5059
289	223729_at	-8.85904	289	205112_at	8.48929
290	203448_s_at	-8.84878	290	238663_x_at	8.48336
291	225227_at	-8.84462	291	41644_at	8.47627
292	244261_at	-8.83362	292	208817_at	8.47553
293	1568593_a_at	-8.8315	293	220115_s_at	8.47379
294	219142_at	-8.82279	294	227121_at	8.45879
295	212750_at	-8.81293	295	226368_at	8.45152
296	202923_s_at	-8.8015	296	204042_at	8.44339
297	217972_at	-8.80033	297	213405_at	8.42575
298	227551_at	-8.7972	298	233587_s_at	8.42212
299	209442_x_at	-8.78541	299	232195_at	8.41388
300	205190_at	-8.76719	300	202630_at	8.40886
301	227386_s_at	-8.71997	301	212985_at	8.40851
302	238778_at	-8.71187	302	227497_at	8.40714
303	230493_at	-8.70742	303	218692_at	8.40085
304	221963_x_at	-8.70207	304	210875_s_at	8.38498
305	202847_at	-8.7002	305	213768_s_at	8.36859
306	240267_at	-8.69177	306	213228_at	8.36836
307	1558643_s_at	-8.6896	307	226939_at	8.36523
308	241550_at	-8.67194	308	225661_at	8.35326
309	206654_s_at	-8.6622	309	202694_at	8.34985
310	219681_s_at	-8.66169	310	204105_s_at	8.34198
311	226789_at	-8.65715	311	218065_s_at	8.32928
312	223541_at	-8.65043	312	205646_s_at	8.325
313	210287_s_at	-8.62688	313	204966_at	8.30852
314	207850_at	-8.59627	314	227400_at	8.29965
315	212660_at	-8.59219	315	244741_s_at	8.29659
316	202575_at	-8.56334	316	242447_at	8.28555
317	65517_at	-8.55199	317	220405_at	8.27602
318	219118_at	-8.5508	318	213058_at	8.26876
319	209864_at	-8.54719	319	212486_s_at	8.25042
320	206117_at	-8.536	320	203348_s_at	8.23312
321	228959_at	-8.53415	321	235728_at	8.23061
322	205977_s_at	-8.52716	322	212419_at	8.21581
323	208025_s_at	-8.51945	323	202636_at	8.2135
324	236471_at	-8.51155	324	225056_at	8.20944
325	244650_at	-8.50092	325	212423_at	8.18222
326	235301_at	-8.49727	326	1558387_at	8.16004
327	218878_s_at	-8.4827	327	226034_at	8.1528
328	212873_at	-8.48068	328	209014_at	8.14587
329	204905_s_at	-8.47555	329	209290_s_at	8.13461
330	235955_at	-8.45631	330	230496_at	8.11511
331	228441_s_at	-8.45596	331	230958_s_at	8.0969
332	209739_s_at	-8.45238	332	223727_at	8.09237
333	205709_s_at	-8.45192	333	208370_s_at	8.08739
334	228320_x_at	-8.45062	334	203333_at	8.08415
335	203775_at	-8.44505	335	214453_s_at	8.08095
336	222939_s_at	-8.43109	336	222651_s_at	8.06987
337	232001_at	-8.42816	337	209834_at	8.06324
338	218454_at	-8.42626	338	224184_s_at	8.05456
339	204678_s_at	-8.38739	339	201426_s_at	8.04325
340	205480_s_at	-8.37278	340	220522_at	8.0258
341	210001_s_at	-8.36522	341	227155_at	8.012
342	208941_s_at	-8.365	342	204137_at	8.00505
343	226086_at	-8.34782	343	209118_s_at	7.9893
344	209015_s_at	-8.34018	344	235562_at	7.98897
345	225269_s_at	-8.33467	345	212870_at	7.97821
346	203946_s_at	-8.3326	346	225387_at	7.96324
347	209082_s_at	-8.33213	347	229537_at	7.95015
348	222870_s_at	-8.32871	348	235486_at	7.93692
349	41577_at	-8.31667	349	241809_at	7.93488
350	1556429_a_at	-8.30996	350	230026_at	7.92937
351	227202_at	-8.3088	351	225529_at	7.91536
352	201436_at	-8.29528	352	235127_at	7.91496
353	233064_at	-8.2938	353	209168_at	7.90617
354	219347_at	-8.29041	354	236644_at	7.89261
355	221245_s_at	-8.27801	355	200972_at	7.88569
356	205805_s_at	-8.26572	356	224592_x_at	7.87554
357	218261_at	-8.25607	357	1555233_at	7.87121
358	243299_at	-8.24073	358	231793_s_at	7.84617
359	237291_at	-8.22834	359	241698_at	7.81927
360	209900_s_at	-8.22723	360	209030_s_at	7.80526
361	205123_s_at	-8.22476	361	1552767_a_at	7.80485
362	205930_at	-8.21311	362	210138_at	7.80461
363	225817_at	-8.18379	363	218656_s_at	7.80409
364	217676_at	-8.16274	364	209159_s_at	7.7993
365	201328_at	-8.16238	365	225912_at	7.7823
366	208939_at	-8.15752	366	223214_s_at	7.78026
367	236214_at	-8.14814	367	225383_at	7.76211
368	202712_s_at	-8.14387	368	235131_at	7.75831
369	205372_at	-8.14175	369	217870_s_at	7.7581
370	201994_at	-8.13798	370	223269_at	7.75714
371	226817_at	-8.13754	371	238041_at	7.75653
372	223689_at	-8.1374	372	209618_at	7.75475
373	210987_x_at	-8.13696	373	225246_at	7.74744
374	230356_at	-8.13266	374	209459_s_at	7.74046
375	216226_at	-8.12793	375	242033_at	7.73449
376	201761_at	-8.11954	376	234140_s_at	7.72824
377	219080_s_at	-8.09857	377	203384_s_at	7.71715
378	235258_at	-8.09346	378	227612_at	7.71542
379	203743_s_at	-8.09124	379	201466_s_at	7.69771
380	225265_at	-8.07386	380	209466_x_at	7.69521
381	232263_at	-8.0724	381	220029_at	7.69166
382	209141_at	-8.06747	382	225242_s_at	7.68949
383	224279_s_at	-8.06683	383	225182_at	7.68127
384	202422_s_at	-8.05142	384	218974_at	7.67855
385	205361_s_at	-8.04077	385	213143_at	7.67766
386	215011_at	-8.01749	386	205280_at	7.67493
387	213225_at	-8.00877	387	208073_x_at	7.67325
388	242387_at	-7.99164	388	229654_at	7.67237
389	212471_at	-7.98833	389	212811_x_at	7.64973
390	201329_s_at	-7.98814	390	243521_at	7.64869
391	204286_s_at	-7.98679	391	203441_s_at	7.63465
392	232306_at	-7.98497	392	223366_at	7.63289
393	238990_x_at	-7.96467	393	205271_s_at	7.62943
394	212415_at	-7.96184	394	202609_at	7.62774
395	227177_at	-7.95513	395	224674_at	7.62294
396	217901_at	-7.95495	396	209242_at	7.61585
397	201131_s_at	-7.92736	397	205933_at	7.59019
398	205505_at	-7.92012	398	236562_at	7.58953
399	204890_s_at	-7.91781	399	226208_at	7.58825
400	237461_at	-7.90929	400	227558_at	7.5876
401	1553874_a_at	-7.90884	401	205893_at	7.58149
402	228952_at	-7.89486	402	221858_at	7.5771
403	212999_x_at	-7.88303	403	213033_s_at	7.571
404	230623_x_at	-7.8792	404	229744_at	7.56267
405	203434_s_at	-7.8777	405	209289_at	7.55597
406	219987_at	-7.87494	406	213257_at	7.55481
407	1556012_at	-7.87166	407	202708_s_at	7.53774
408	236126_at	-7.87061	408	204100_at	7.52449
409	226231_at	-7.85231	409	212899_at	7.52146
410	202747_s_at	-7.8423	410	212237_at	7.51498
411	217938_s_at	-7.83831	411	1553139_s_at	7.51181
412	204005_s_at	-7.83416	412	202695_s_at	7.51087
413	221610_s_at	-7.82695	413	214501_s_at	7.50701
414	211267_at	-7.82051	414	227610_at	7.50333
415	231234_at	-7.81595	415	229626_at	7.48579
416	209722_s_at	-7.80639	416	225282_at	7.47925
417	1556469_s_at	-7.80581	417	212357_at	7.47815
418	235141_at	-7.79719	418	212062_at	7.46982
419	237275_at	-7.79375	419	204343_at	7.46638
420	203650_at	-7.79053	420	202149_at	7.45076
421	1552634_a_at	-7.77731	421	213155_at	7.43974
422	225087_at	-7.76973	422	1558801_at	7.43777
423	225822_at	-7.76481	423	227524_at	7.43644
424	216171_at	-7.76234	424	212726_at	7.43537
425	227846_at	-7.7621	425	206670_s_at	7.43212
426	236451_at	-7.75182	426	213702_x_at	7.42998
427	234970_at	-7.74793	427	238919_at	7.42579
428	1554001_at	-7.74256	428	228461_at	7.42395
429	209868_s_at	-7.72583	429	217763_s_at	7.42265
430	238035_at	-7.72111	430	203231_s_at	7.42237
431	242053_at	-7.71798	431	226627_at	7.41452
432	238632_at	-7.71274	432	225575_at	7.41135
433	221690_s_at	-7.70944	433	213145_at	7.39569
434	222773_s_at	-7.70299	434	224872_at	7.3878
435	209008_x_at	-7.69925	435	209610_s_at	7.38753
436	206528_at	-7.69848	436	221910_at	7.38646
437	231079_at	-7.68865	437	226018_at	7.38489
438	239761_at	-7.68199	438	227567_at	7.38255
439	218180_s_at	-7.6674	439	238878_at	7.38247
440	235148_at	-7.66431	440	228679_at	7.36262
441	203748_x_at	-7.65349	441	231773_at	7.34723
442	218715_at	-7.6531	442	204850_s_at	7.33472
443	239319_at	-7.64504	443	213994_s_at	7.32607
444	209772_s_at	-7.63017	444	216048_s_at	7.32265
445	225179_at	-7.61828	445	237314_at	7.31655
446	227936_at	-7.5981	446	204547_at	7.31234
447	41037_at	-7.59446	447	229127_at	7.30542
448	235657_at	-7.59406	448	211737_x_at	7.30533
449	228008_at	-7.59313	449	241922_at	7.2984
450	239143_x_at	-7.57546	450	209291_at	7.28557
451	226785_at	-7.57219	451	205277_at	7.28227
452	204421_s_at	-7.56616	452	218502_s_at	7.27494
453	227088_at	-7.56375	453	227823_at	7.26791
454	205100_at	-7.55979	454	212390_at	7.25793
455	218283_at	-7.55969	455	231411_at	7.25623
456	219000_s_at	-7.55888	456	206655_s_at	7.24244
457	220053_at	-7.55883	457	212205_at	7.23977
458	220272_at	-7.55516	458	1554239_s_at	7.23483
459	204853_at	-7.5539	459	235193_at	7.23334
460	209892_at	-7.54999	460	214538_x_at	7.22979
461	243764_at	-7.54658	461	209824_s_at	7.21706
462	204285_s_at	-7.54406	462	235465_at	7.20693
463	228370_at	-7.54158	463	209460_at	7.20196
464	203714_s_at	-7.53176	464	217721_at	7.19809
465	205051_s_at	-7.52223	465	219628_at	7.19784
466	207121_s_at	-7.51982	466	221261_x_at	7.19301
467	223520_s_at	-7.51506	467	224977_at	7.18281
468	212998_x_at	-7.50918	468	205413_at	7.17293
469	225974_at	-7.50527	469	205433_at	7.16626
470	201560_at	-7.49635	470	203687_at	7.15783
471	231452_at	-7.49413	471	238003_at	7.15146
472	235749_at	-7.4903	472	212534_at	7.15141
473	1556834_at	-7.48873	473	236660_at	7.14995
474	218186_at	-7.4823	474	204276_at	7.14905
475	205768_s_at	-7.45522	475	227370_at	7.14784
476	221637_s_at	-7.45362	476	225381_at	7.14764
477	215127_s_at	-7.43987	477	230030_at	7.14584
478	206012_at	-7.43912	478	209539_at	7.14156
479	200931_s_at	-7.43546	479	224539_s_at	7.12794
480	213835_x_at	-7.42689	480	212239_at	7.12714
481	206588_at	-7.42338	481	227895_at	7.12395
482	218919_at	-7.39766	482	1007_s_at	7.12254
483	206247_at	-7.39594	483	235118_at	7.10639
484	219326_s_at	-7.3942	484	220999_s_at	7.09999
485	237159_x_at	-7.39289	485	225250_at	7.09931
486	228153_at	-7.38922	486	225949_at	7.09887
487	208131_s_at	-7.38302	487	203131_at	7.08742
488	225398_at	-7.38023	488	205111_s_at	7.08481
489	219305_x_at	-7.37095	489	201826_s_at	7.08423
490	231772_x_at	-7.36517	490	213657_s_at	7.08093
491	226878_at	-7.36382	491	228790_at	7.07789
492	231050_at	-7.36371	492	203464_s_at	7.06727
493	205036_at	-7.3617	493	229461_x_at	7.06658
494	228992_at	-7.35736	494	212112_s_at	7.05713
495	209130_at	-7.35403	495	206238_s_at	7.0559
496	211727_s_at	-7.35216	496	223618_at	7.04123
497	226912_at	-7.34961	497	200787_s_at	7.03456
498	228754_at	-7.3442	498	210251_s_at	7.03358
499	215933_s_at	-7.33435	499	203855_at	7.0175
500	206116_s_at	-7.32892	500	202254_at	7.00895
501	235020_at	-7.32512	501	239650_at	7.00872
502	209296_at	-7.32389	502	1553720_a_at	7.00396
503	231511_at	-7.31848	503	235494_at	7.00346
504	201688_s_at	-7.31429	504	210910_s_at	6.99975
505	203297_s_at	-7.31217	505	201983_s_at	6.99893
506	207266_x_at	-7.31029	506	228546_at	6.99322
507	226069_at	-7.30221	507	200653_s_at	6.99183
508	206550_s_at	-7.30167	508	218899_s_at	6.98348
509	218195_at	-7.30012	509	227441_s_at	6.98314
510	230708_at	-7.29961	510	200745_s_at	6.9769
511	237145_at	-7.29802	511	238462_at	6.97276
512	243804_at	-7.28247	512	203029_s_at	6.97188
513	209220_at	-7.27844	513	201152_s_at	6.96166
514	208152_s_at	-7.27206	514	209794_at	6.95826
515	202200_s_at	-7.26483	515	202584_at	6.94972
516	206296_x_at	-7.25642	516	218902_at	6.94434
517	232251_at	-7.25335	517	202967_at	6.94037
518	226150_at	-7.23971	518	226677_at	6.9333
519	205083_at	-7.23758	519	225990_at	6.9314
520	235126_at	-7.23522	520	209558_s_at	6.92782
521	203872_at	-7.20904	521	222803_at	6.9258
522	227702_at	-7.20858	522	212504_at	6.9258
523	200063_s_at	-7.20593	523	227221_at	6.9238
524	210377_at	-7.20461	524	218048_at	6.92229
525	217916_s_at	-7.20279	525	203950_s_at	6.92181
526	209984_at	-7.18946	526	230369_at	6.92067
527	1553180_at	-7.1874	527	225085_at	6.91845
528	232202_at	-7.1716	528	201174_s_at	6.91748
529	219740_at	-7.16661	529	212897_at	6.91336
530	229559_at	-7.16161	530	224891_at	6.91279
531	226980_at	-7.15468	531	232377_at	6.90947
532	206158_s_at	-7.15298	532	222797_at	6.90632
533	235103_at	-7.15083	533	37590_g_at	6.90349
534	229518_at	-7.13977	534	224435_at	6.89273
535	206109_at	-7.13633	535	228555_at	6.89166
536	205531_s_at	-7.13525	536	203527_s_at	6.88606
537	201850_at	-7.12524	537	207873_x_at	6.88535
538	223423_at	-7.11855	538	202743_at	6.87952
539	223038_s_at	-7.11763	539	200919_at	6.878
540	220474_at	-7.10517	540	219415_at	6.8709
541	203588_s_at	-7.10363	541	218888_s_at	6.8699
542	238451_at	-7.09778	542	212810_s_at	6.86641
543	1553179_at	-7.09423	543	219746_at	6.86483
544	206673_at	-7.08419	544	222301_at	6.86318
545	211689_s_at	-7.08262	545	235775_at	6.85705
546	1556499_s_at	-7.0727	546	209198_s_at	6.85591
547	231466_at	-7.06957	547	228131_at	6.85435
548	211057_at	-7.06932	548	231898_x_at	6.84972
549	206632_s_at	-7.06621	549	213093_at	6.84932
550	201689_s_at	-7.06424	550	218648_at	6.84584
551	202234_s_at	-7.05873	551	205717_x_at	6.84293
552	1554007_at	-7.0528	552	212758_s_at	6.83696
553	221035_s_at	-7.05245	553	212573_at	6.83548
554	213572_s_at	-7.04877	554	206724_at	6.82573
555	1552691_at	-7.03809	555	228194_s_at	6.82312
556	238478_at	-7.03734	556	227579_at	6.82058
557	230698_at	-7.03626	557	204743_at	6.81716
558	200772_x_at	-7.03444	558	221792_at	6.81462
559	226803_at	-7.033	559	210105_s_at	6.81393
560	232151_at	-7.02506	560	1558795_at	6.81387
561	224617_at	-7.02276	561	201185_at	6.81191
562	221691_x_at	-7.01174	562	216375_s_at	6.81183
563	1552477_a_at	-7.00742	563	201117_s_at	6.79616
564	1564906_at	-7.00056	564	201536_at	6.79594
565	206702_at	-7.00047	565	226423_at	6.7914
566	223397_s_at	-7.00029	566	229743_at	6.78664
567	218911_at	-6.99708	567	635_s_at	6.7861
568	204675_at	-6.99543	568	205316_at	6.77365
569	202723_s_at	-6.98923	569	209031_at	6.76656
570	219863_at	-6.98425	570	224733_at	6.76411
571	231609_at	-6.97839	571	228280_at	6.7618
572	212709_at	-6.97684	572	1559965_at	6.7579
573	218461_at	-6.97562	573	1565681_s_at	6.75233
574	221027_s_at	-6.9731	574	226709_at	6.74505
575	210260_s_at	-6.96923	575	226425_at	6.74399
576	209122_at	-6.96553	576	225129_at	6.74314
577	219448_at	-6.96394	577	201307_at	6.74011
578	223358_s_at	-6.95481	578	226373_at	6.73436
579	201263_at	-6.95119	579	202975_s_at	6.73202
580	208801_at	-6.94828	580	226831_at	6.7302
581	1560652_at	-6.92594	581	209436_at	6.72417
582	1554485_s_at	-6.91547	582	205257_s_at	6.70462
583	214823_at	-6.90665	583	223451_s_at	6.70291
584	217491_x_at	-6.90612	584	231410_at	6.70248
585	216604_s_at	-6.9015	585	229382_at	6.69747
586	1559827_at	-6.90058	586	238587_at	6.69455
587	236090_at	-6.89806	587	201321_s_at	6.69211
588	237810_at	-6.89042	588	230002_at	6.68986
589	212371_at	-6.87986	589	210980_s_at	6.68306
590	1553875_s_at	-6.87729	590	216047_x_at	6.68125
591	203649_s_at	-6.87629	591	1557132_at	6.67767
592	226847_at	-6.87404	592	1556329_a_at	6.67506
593	222700_at	-6.86039	593	235457_at	6.67026
594	219864_s_at	-6.85509	594	226534_at	6.66775
595	242069_at	-6.84678	595	212595_s_at	6.66126
596	222033_s_at	-6.84301	596	218175_at	6.66011
597	218729_at	-6.84265	597	212736_at	6.65825
598	240419_at	-6.84166	598	205889_s_at	6.65564
599	235529_x_at	-6.84108	599	210645_s_at	6.6403
600	220714_at	-6.84028	600	201133_s_at	6.63881
601	225871_at	-6.8353	601	223604_at	6.63587
602	209440_at	-6.83422	602	225016_at	6.63136
603	1562484_at	-6.83337	603	217367_s_at	6.63038
604	218401_s_at	-6.83271	604	53991_at	6.62193
605	236501_at	-6.83186	605	201236_s_at	6.61918
606	227628_at	-6.83022	606	203685_at	6.61789
607	205486_at	-6.82292	607	223184_s_at	6.61154
608	226129_at	-6.82236	608	239144_at	6.60581
609	1555878_at	-6.81875	609	214293_at	6.6055
610	203028_s_at	-6.81797	610	203296_s_at	6.60426
611	201317_s_at	-6.81645	611	235835_at	6.59845
612	204867_at	-6.80068	612	216033_s_at	6.59762
613	201641_at	-6.79973	613	218510_x_at	6.58851
614	203347_s_at	-6.78211	614	227035_x_at	6.58704
615	202330_s_at	-6.7766	615	223475_at	6.58569
616	1570266_x_at	-6.77501	616	227251_at	6.58525
617	207644_at	-6.77176	617	211792_s_at	6.58327
618	206214_at	-6.76936	618	229994_at	6.58116
619	240342_at	-6.76835	619	224591_at	6.5756
620	213571_s_at	-6.76445	620	1554863_s_at	6.57519
621	214834_at	-6.76205	621	212928_at	6.56545
622	205668_at	-6.76148	622	202664_at	6.5589
623	202525_at	-6.76143	623	223159_s_at	6.55164
624	223599_at	-6.75803	624	202172_at	6.55125
625	236655_at	-6.75409	625	229228_at	6.54277
626	212919_at	-6.75122	626	209597_s_at	6.5329
627	219006_at	-6.72778	627	228880_at	6.53099
628	211971_s_at	-6.72528	628	208923_at	6.51845
629	229064_s_at	-6.72287	629	223594_at	6.51763
630	213280_at	-6.72162	630	229480_at	6.5131
631	213647_at	-6.70932	631	223183_at	6.51215
632	217057_s_at	-6.70877	632	231223_at	6.50848
633	227759_at	-6.70623	633	228900_at	6.50833
634	203830_at	-6.70611	634	228843_at	6.5054
635	223335_at	-6.70474	635	1555602_a_at	6.50133
636	219650_at	-6.70315	636	219922_s_at	6.5003
637	214355_x_at	-6.70267	637	224796_at	6.49957
638	227803_at	-6.7019	638	230928_at	6.49894
639	201016_at	-6.7013	639	227084_at	6.49787
640	239202_at	-6.7008	640	226016_at	6.49673
641	214219_x_at	-6.69335	641	213688_at	6.49396
642	203820_s_at	-6.69004	642	224995_at	6.49033
643	211796_s_at	-6.68778	643	219501_at	6.48982
644	224595_at	-6.68295	644	228973_at	6.48853
645	210587_at	-6.67478	645	221012_s_at	6.48429
646	227829_at	-6.67327	646	213157_s_at	6.48303
647	229797_at	-6.6709	647	213259_s_at	6.47994
648	213518_at	-6.67072	648	224391_s_at	6.47565
649	212449_s_at	-6.66834	649	229126_at	6.47466
650	219202_at	-6.66613	650	227478_at	6.47244
651	221970_s_at	-6.65918	651	217297_s_at	6.46407
652	244264_at	-6.65854	652	202669_s_at	6.46315
653	221957_at	-6.65721	653	235164_at	6.45674
654	209238_at	-6.65219	654	223945_x_at	6.45529
655	235149_at	-6.64735	655	201669_s_at	6.45135
656	225820_at	-6.64523	656	202554_s_at	6.45074
657	201690_s_at	-6.64281	657	223610_at	6.44762
658	209787_s_at	-6.64026	658	221885_at	6.44045
659	211781_x_at	-6.63842	659	216192_at	6.43773
660	240570_at	-6.63762	660	232662_x_at	6.43742
661	213137_s_at	-6.61901	661	212206_s_at	6.43741
662	229267_at	-6.60552	662	225334_at	6.42888
663	206729_at	-6.6023	663	213832_at	6.42745
664	205637_s_at	-6.60142	664	209185_s_at	6.42682
665	235343_at	-6.59684	665	227640_s_at	6.42522
666	226456_at	-6.59495	666	202693_s_at	6.42175
667	204528_s_at	-6.5929	667	208818_s_at	6.41421
668	208614_s_at	-6.58836	668	205875_s_at	6.4126
669	222351_at	-6.58698	669	218242_s_at	6.41256
670	200627_at	-6.57416	670	231361_at	6.41241
671	208165_s_at	-6.57277	671	221654_s_at	6.40872
672	239072_at	-6.57033	672	224999_at	6.40333
673	229513_at	-6.56903	673	218309_at	6.40017
674	240189_at	-6.56587	674	226728_at	6.39321
675	238752_at	-6.55651	675	227178_at	6.38762
676	224779_s_at	-6.55255	676	209465_x_at	6.38507
677	227123_at	-6.55123	677	225855_at	6.38019
678	204228_at	-6.54818	678	202909_at	6.35996
679	206683_at	-6.54805	679	239995_at	6.35148
680	209193_at	-6.54698	680	226112_at	6.35001
681	225177_at	-6.54678	681	232424_at	6.34392
682	224623_at	-6.54322	682	203485_at	6.34238
683	219615_s_at	-6.54313	683	204311_at	6.34155
684	226261_at	-6.54298	684	202032_s_at	6.34065
685	235964_x_at	-6.54287	685	228081_at	6.33967
686	1552898_a_at	-6.53669	686	242063_s_at	6.32878
687	224702_at	-6.53259	687	217897_at	6.32825
688	228750_at	-6.52769	688	219477_s_at	6.32677
689	204416_x_at	-6.52619	689	204612_at	6.32497
690	203721_s_at	-6.52415	690	223194_s_at	6.32289
691	231837_at	-6.5231	691	201047_x_at	6.32117
692	209720_s_at	-6.51885	692	202150_s_at	6.31997
693	218451_at	-6.51695	693	230449_x_at	6.31654
694	223151_at	-6.51584	694	204363_at	6.31479
695	200876_s_at	-6.5152	695	201207_at	6.31448
696	206147_x_at	-6.51516	696	226913_s_at	6.30958
697	204342_at	-6.51188	697	222780_s_at	6.30561
698	226065_at	-6.51119	698	204851_s_at	6.30082
699	220144_s_at	-6.50278	699	218700_s_at	6.29719
700	236597_at	-6.50133	700	225951_s_at	6.29677
701	203797_at	-6.50055	701	235174_s_at	6.29323
702	214993_at	-6.48742	702	218086_at	6.28054
703	220638_s_at	-6.48231	703	222288_at	6.2795
704	226485_at	-6.48208	704	36612_at	6.27768
705	220137_at	-6.48207	705	231967_at	6.27436
706	203934_at	-6.47226	706	226760_at	6.27223
707	220994_s_at	-6.47189	707	229512_at	6.26505
708	217313_at	-6.4672	708	227562_at	6.26481
709	205807_s_at	-6.4616	709	233888_s_at	6.26165
710	210039_s_at	-6.46087	710	227484_at	6.25907
711	205350_at	-6.45037	711	200952_s_at	6.25341
712	208745_at	-6.44987	712	200832_s_at	6.25069
713	221790_s_at	-6.44738	713	225479_at	6.24916
714	233002_at	-6.44001	714	202850_at	6.24554
715	40189_at	-6.43824	715	224836_at	6.24415
716	1563614_at	-6.43642	716	214755_at	6.24126
717	210852_s_at	-6.43414	717	204301_at	6.22796
718	204689_at	-6.42857	718	218573_at	6.22497
719	244317_at	-6.42625	719	209712_at	6.22064
720	214519_s_at	-6.42618	720	221687_s_at	6.21954
721	205953_at	-6.42431	721	212915_at	6.21893
722	201137_s_at	-6.42265	722	222469_s_at	6.21348
723	224596_at	-6.41405	723	232235_at	6.21028
724	241482_at	-6.41202	724	223182_s_at	6.20881
725	230722_at	-6.41171	725	206330_s_at	6.2027
726	202886_s_at	-6.40593	726	226810_at	6.19978
727	210827_s_at	-6.40572	727	223455_at	6.19719
728	244774_at	-6.40416	728	225205_at	6.19685
729	223177_at	-6.39728	729	210739_x_at	6.19349
730	213927_at	-6.39439	730	212399_s_at	6.18782
731	228080_at	-6.39366	731	219726_at	6.18663
732	243252_at	-6.39151	732	225733_at	6.1831
733	225232_at	-6.39066	733	227870_at	6.18263
734	232165_at	-6.38759	734	235111_at	6.18215
735	1557954_at	-6.38224	735	203336_s_at	6.18172
736	1564154_at	-6.37788	736	823_at	6.17972
737	219178_at	-6.3759	737	219205_at	6.16179
738	225354_s_at	-6.36623	738	212386_at	6.15825
739	224936_at	-6.35921	739	229608_at	6.15715
740	223373_s_at	-6.35603	740	214717_at	6.15311
741	228189_at	-6.35514	741	204141_at	6.15078
742	221868_at	-6.35375	742	205675_at	6.14799
743	204237_at	-6.35164	743	1557433_at	6.14409
744	204798_at	-6.34208	744	204284_at	6.14247
745	209757_s_at	-6.33933	745	222488_s_at	6.14242
746	205153_s_at	-6.33761	746	222403_at	6.1422
747	211376_s_at	-6.33714	747	236029_at	6.13935
748	203417_at	-6.33701	748	209684_at	6.13409
749	204407_at	-6.33603	749	222517_at	6.12235
750	225646_at	-6.33545	750	212234_at	6.12184
751	218858_at	-6.33166	751	222719_s_at	6.11838
752	203798_s_at	-6.3307	752	233825_s_at	6.11814
753	205053_at	-6.32946	753	226805_at	6.10773
754	217106_x_at	-6.3278	754	219511_s_at	6.10671
755	204405_x_at	-6.32776	755	202898_at	6.10617
756	244777_at	-6.32451	756	217226_s_at	6.1044
757	241534_at	-6.32082	757	218892_at	6.10014
758	201573_s_at	-6.32081	758	213545_x_at	6.09901
759	227933_at	-6.31895	759	37408_at	6.09635
760	208306_x_at	-6.31512	760	212111_at	6.09522
761	233589_x_at	-6.314	761	228218_at	6.09368
762	225275_at	-6.30863	762	203989_x_at	6.09359
763	238205_at	-6.29867	763	230176_at	6.08972
764	205340_at	-6.29441	764	208662_s_at	6.08762
765	212247_at	-6.2935	765	203151_at	6.08672
766	228665_at	-6.29117	766	212850_s_at	6.0833
767	226223_at	-6.28967	767	225911_at	6.07729
768	218517_at	-6.28961	768	212259_s_at	6.07463
769	223993_s_at	-6.275	769	201668_x_at	6.07339
770	206309_at	-6.27084	770	208920_at	6.06968
771	208642_s_at	-6.2708	771	242985_x_at	6.06656
772	200829_x_at	-6.27017	772	225996_at	6.06094
773	209434_s_at	-6.26521	773	209046_s_at	6.06006
774	236840_at	-6.26293	774	213030_s_at	6.05892
775	225051_at	-6.25975	775	236574_at	6.05741
776	202697_at	-6.25764	776	225717_at	6.05697
777	208787_at	-6.25684	777	213509_x_at	6.05523
778	34210_at	-6.25249	778	1569054_at	6.05445
779	205742_at	-6.24419	779	204469_at	6.04744
780	203974_at	-6.24352	780	1569607_s_at	6.04291
781	219403_s_at	-6.24069	781	40562_at	6.03998
782	226846_at	-6.24038	782	203132_at	6.0399
783	222290_at	-6.2395	783	206826_at	6.035
784	237203_at	-6.23917	784	228121_at	6.03489
785	225958_at	-6.23846	785	228384_s_at	6.03405
786	223084_s_at	-6.23461	786	227984_at	6.0332
787	1552678_a_at	-6.2331	787	1569872_a_at	6.03248
788	207069_s_at	-6.23285	788	203548_s_at	6.02891
789	242522_at	-6.22548	789	226433_at	6.02383
790	1566764_at	-6.22229	790	222437_s_at	6.01319
791	209615_s_at	-6.21969	791	209199_s_at	6.012
792	204977_at	-6.21829	792	208978_at	6.00938
793	204114_at	-6.21699	793	213158_at	6.0079
794	213743_at	-6.21467	794	230042_at	6.00481
795	224654_at	-6.21376	795	213156_at	6.00095
796	222738_at	-6.21187	796	212509_s_at	5.99471
797	214339_s_at	-6.21092	797	225163_at	5.98375
798	222392_x_at	-6.21021	798	207144_s_at	5.98333
799	209448_at	-6.20942	799	223158_s_at	5.98175
800	205544_s_at	-6.20712	800	211894_x_at	5.97183
801	218035_s_at	-6.20667	801	225469_at	5.96965
802	238417_at	-6.20379	802	214023_x_at	5.96795
803	205992_s_at	-6.20345	803	213329_at	5.96596
804	226661_at	-6.19906	804	202770_s_at	5.96348
805	203545_at	-6.19659	805	223438_s_at	5.9581
806	201479_at	-6.18758	806	237449_at	5.95723
807	229813_x_at	-6.18742	807	223842_s_at	5.95536
808	210466_s_at	-6.18655	808	209094_at	5.95172
809	222466_s_at	-6.18027	809	224784_at	5.95135
810	202719_s_at	-6.17716	810	208533_at	5.94946
811	201196_s_at	-6.1768	811	225560_at	5.94893
812	208771_s_at	-6.17578	812	218463_s_at	5.94858
813	219045_at	-6.17281	813	225368_at	5.94561
814	226462_at	-6.1634	814	218004_at	5.94394
815	226567_at	-6.16317	815	226056_at	5.94317
816	219007_at	-6.1617	816	202459_s_at	5.94253
817	1555443_at	-6.16104	817	225878_at	5.93362
818	207153_s_at	-6.15724	818	204457_s_at	5.9302
819	1553858_at	-6.15397	819	232095_at	5.92978
820	1559883_s_at	-6.14991	820	203620_s_at	5.92546
821	223361_at	-6.14752	821	213658_at	5.92377
822	218313_s_at	-6.14167	822	228063_s_at	5.92271
823	204130_at	-6.13805	823	225018_at	5.91228
824	221540_x_at	-6.13446	824	204600_at	5.91067
825	201134_x_at	-6.13415	825	242770_at	5.90796
826	234973_at	-6.1324	826	212352_s_at	5.90775
827	220030_at	-6.13002	827	219001_s_at	5.90249
828	244246_at	-6.12651	828	229653_at	5.89899
829	238028_at	-6.12635	829	219236_at	5.89279
830	232060_at	-6.12555	830	205173_x_at	5.89066
831	229693_at	-6.11961	831	201308_s_at	5.88928
832	206125_s_at	-6.11862	832	203861_s_at	5.88873
833	209677_at	-6.11276	833	218874_s_at	5.88759
834	1553799_at	-6.11221	834	201080_at	5.8873
835	236279_at	-6.10966	835	229034_at	5.88621
836	203610_s_at	-6.10816	836	203463_s_at	5.88583
837	224870_at	-6.10527	837	239913_at	5.88231
838	200631_s_at	-6.0966	838	212715_s_at	5.88131
839	1555971_s_at	-6.09145	839	202130_at	5.88078
840	225301_s_at	-6.09062	840	227099_s_at	5.87934
841	200986_at	-6.0897	841	202460_s_at	5.87912
842	227245_at	-6.08651	842	219521_at	5.87845
843	227371_at	-6.08428	843	233058_at	5.87155
844	227209_at	-6.07298	844	209002_s_at	5.86843
845	209476_at	-6.07289	845	212503_s_at	5.86836
846	228283_at	-6.07147	846	224593_at	5.86278
847	219806_s_at	-6.07108	847	202769_at	5.86262
848	216092_s_at	-6.06901	848	203911_at	5.86245
849	215549_x_at	-6.06483	849	203708_at	5.86002
850	234976_x_at	-6.06437	850	213241_at	5.85393
851	209848_s_at	-6.06134	851	226615_at	5.85246
852	203892_at	-6.0543	852	222654_at	5.85197
853	200773_x_at	-6.05152	853	205240_at	5.85147
854	219388_at	-6.04977	854	200911_s_at	5.84867
855	222746_s_at	-6.04614	855	237365_at	5.84724
856	219949_at	-6.04412	856	217707_x_at	5.84713
857	203316_s_at	-6.03985	857	236358_at	5.84545
858	226694_at	-6.03819	858	208933_s_at	5.84339
859	213201_s_at	-6.03808	859	227156_at	5.84298
860	218622_at	-6.03604	860	201535_at	5.83997
861	203961_at	-6.03441	861	235634_at	5.83995
862	201897_s_at	-6.02993	862	212144_at	5.83208
863	209529_at	-6.02947	863	202447_at	5.82807
864	203186_s_at	-6.02381	864	226191_at	5.82762
865	224728_at	-6.02293	865	202284_s_at	5.82738
866	238822_at	-6.02022	866	242473_at	5.82593
867	225972_at	-6.01827	867	201462_at	5.82354
868	209312_x_at	-6.01547	868	208779_x_at	5.82166
869	204681_s_at	-6.0097	869	212319_at	5.81961
870	214011_s_at	-6.00715	870	210749_x_at	5.81765
871	1564662_at	-6.00302	871	226861_at	5.81546
872	205132_at	-6.00093	872	212958_x_at	5.8129
873	219231_at	-5.99919	873	215119_at	5.81201
874	230269_at	-5.99814	874	228831_s_at	5.8119
875	224480_s_at	-5.99619	875	1555471_a_at	5.81051
876	239994_at	-5.99478	876	205383_s_at	5.80862
877	220181_x_at	-5.98798	877	210564_x_at	5.80811
878	206783_at	-5.98745	878	226306_at	5.80613
879	235044_at	-5.98649	879	219522_at	5.8049
880	231195_at	-5.98399	880	217053_x_at	5.80234
881	209679_s_at	-5.9836	881	225585_at	5.80022
882	225478_at	-5.97606	882	1558796_a_at	5.79518
883	207826_s_at	-5.97053	883	212240_s_at	5.7945
884	206552_s_at	-5.97004	884	205304_s_at	5.79449
885	240382_at	-5.96809	885	227543_at	5.78363
886	1555845_at	-5.96544	886	214177_s_at	5.78314
887	219786_at	-5.96283	887	207169_x_at	5.78285
888	211055_s_at	-5.96066	888	235224_s_at	5.77724
889	216905_s_at	-5.9604	889	204396_s_at	5.77289
890	225649_s_at	-5.95831	890	208683_at	5.7724
891	206044_s_at	-5.9566	891	203683_s_at	5.7713
892	222837_s_at	-5.95595	892	227499_at	5.76999
893	211747_s_at	-5.95421	893	228495_at	5.76593
894	208940_at	-5.95324	894	203295_s_at	5.76499
895	228440_at	-5.94927	895	209205_s_at	5.76097
896	1560250_s_at	-5.94921	896	224889_at	5.75968
897	208549_x_at	-5.94904	897	202741_at	5.75773
898	209685_s_at	-5.93531	898	236120_at	5.7553
899	227163_at	-5.9317	899	209637_s_at	5.75326
900	226145_s_at	-5.92121	900	230278_at	5.752
901	219429_at	-5.92032	901	63825_at	5.75126
902	207929_at	-5.91719	902	1553971_a_at	5.7509
903	219577_s_at	-5.91671	903	202197_at	5.75004
904	1563497_at	-5.91669	904	201432_at	5.74724
905	204750_s_at	-5.91616	905	225571_at	5.74721
906	205542_at	-5.9153	906	230403_at	5.74161
907	226936_at	-5.91362	907	244680_at	5.73191
908	222701_s_at	-5.9114	908	222453_at	5.73088
909	209388_at	-5.90995	909	227926_s_at	5.71917
910	202193_at	-5.90979	910	217800_s_at	5.71679
911	204464_s_at	-5.90303	911	222462_s_at	5.71601
912	215450_at	-5.90049	912	218088_s_at	5.71595
913	231517_at	-5.89658	913	244740_at	5.71476
914	219505_at	-5.89592	914	232015_at	5.71305
915	1555355_a_at	-5.89012	915	209420_s_at	5.70886
916	223710_at	-5.8899	916	209683_at	5.70756
917	218717_s_at	-5.88763	917	212470_at	5.70686
918	215594_at	-5.8825	918	204227_s_at	5.70617
919	205352_at	-5.88156	919	225337_at	5.70468
920	208770_s_at	-5.88115	920	221528_s_at	5.7044
921	209147_s_at	-5.87926	921	207261_at	5.70095
922	242477_at	-5.87681	922	202136_at	5.69919
923	218379_at	-5.87205	923	225144_at	5.69111
924	233297_s_at	-5.86295	924	1554789_a_at	5.69065
925	223681_s_at	-5.86055	925	211962_s_at	5.68846
926	217287_s_at	-5.85961	926	208781_x_at	5.68834
927	224252_s_at	-5.8592	927	225723_at	5.6871
928	230998_at	-5.85745	928	228062_at	5.68684
929	244758_at	-5.85378	929	228551_at	5.68646
930	204526_s_at	-5.85313	930	219038_at	5.68356
931	203361_s_at	-5.84553	931	204793_at	5.68058
932	209081_s_at	-5.84493	932	235079_at	5.67941
933	226212_s_at	-5.84364	933	208664_s_at	5.67781
934	229515_at	-5.84209	934	209711_at	5.67177
935	223235_s_at	-5.83743	935	206501_x_at	5.67111
936	226247_at	-5.83548	936	228849_at	5.67052
937	208758_at	-5.83538	937	213714_at	5.66464
938	222354_at	-5.83291	938	203549_s_at	5.66292
939	225164_s_at	-5.83097	939	228315_at	5.66198
940	231713_s_at	-5.83024	940	226742_at	5.65743
941	202735_at	-5.82794	941	226484_at	5.6552
942	229018_at	-5.82434	942	235829_at	5.65448
943	1556242_a_at	-5.82414	943	210648_x_at	5.65407
944	209904_at	-5.82135	944	238432_at	5.65058
945	203585_at	-5.82093	945	213710_s_at	5.64719
946	215913_s_at	-5.82074	946	208731_at	5.64653
947	239697_x_at	-5.81591	947	228028_at	5.64048
948	1556166_x_at	-5.81472	948	224215_s_at	5.63885
949	212727_at	-5.81212	949	228857_at	5.6383
950	218339_at	-5.81155	950	212458_at	5.63689
951	1564413_at	-5.80605	951	212507_at	5.63558
952	240181_at	-5.80559	952	224619_at	5.63551
953	231991_at	-5.79454	953	227847_at	5.63074
954	204205_at	-5.79273	954	209169_at	5.63053
955	223239_at	-5.7834	955	228185_at	5.62328
956	242328_at	-5.7829	956	224928_at	5.62144
957	211954_s_at	-5.78225	957	202443_x_at	5.61953
958	222394_at	-5.78105	958	206448_at	5.61781
959	233764_s_at	-5.78034	959	224339_s_at	5.61328
960	204235_s_at	-5.77672	960	229085_at	5.60663
961	203616_at	-5.77448	961	226532_at	5.6051
962	203011_at	-5.77416	962	225136_at	5.60434
963	218594_at	-5.75852	963	210563_x_at	5.60353
964	1556351_at	-5.758	964	238603_at	5.6033
965	231731_at	-5.75515	965	224628_at	5.60251
966	202026_at	-5.74755	966	203467_at	5.60147
967	228463_at	-5.7453	967	200774_at	5.6003
968	232811_x_at	-5.74359	968	213288_at	5.59515
969	241772_at	-5.74045	969	226446_at	5.58983
970	237465_at	-5.74021	970	219815_at	5.58657
971	202283_at	-5.73776	971	207084_at	5.58225
972	234341_x_at	-5.73729	972	213281_at	5.57538
973	1562133_x_at	-5.73472	973	209871_s_at	5.5724
974	224169_at	-5.73341	974	213766_x_at	5.56705
975	203593_at	-5.73093	975	225663_at	5.56541
976	218470_at	-5.73072	976	235248_at	5.56462
977	201074_at	-5.72995	977	214043_at	5.56306
978	213447_at	-5.72844	978	213178_s_at	5.56078
979	224721_at	-5.7259	979	206542_s_at	5.5546
980	231953_at	-5.72574	980	218532_s_at	5.54978
981	222071_s_at	-5.72419	981	1555234_a_at	5.54698
982	225260_s_at	-5.72403	982	200821_at	5.5465
983	205421_at	-5.72353	983	201320_at	5.54563
984	234672_s_at	-5.72264	984	232113_at	5.54541
985	203387_s_at	-5.72227	985	209870_s_at	5.54219
986	216262_s_at	-5.71943	986	243864_at	5.54033
987	214356_s_at	-5.71911	987	215146_s_at	5.5382
988	226329_s_at	-5.71725	988	1552439_s_at	5.53502
989	206696_at	-5.71667	989	212508_at	5.53403
990	218084_x_at	-5.70963	990	243417_at	5.53279
991	204984_at	-5.70544	991	243357_at	5.52723
992	225866_at	-5.7046	992	225622_at	5.52645
993	203510_at	-5.70431	993	200067_x_at	5.52589
994	1553105_s_at	-5.7027	994	219643_at	5.52441
995	208275_x_at	-5.69906	995	225388_at	5.52097
996	203091_at	-5.69517	996	213628_at	5.52065
997	208810_at	-5.68864	997	211219_s_at	5.51811
998	202884_s_at	-5.68694	998	224829_at	5.5175
999	228707_at	-5.68341	999	201864_at	5.51666
1000	201200_at	-5.68215	1000	218714_at	5.51548
1001	206291_at	-5.68087	1001	200816_s_at	5.51535
1002	230051_at	-5.68045	1002	240433_x_at	5.51185
1003	201619_at	-5.67778	1003	202088_at	5.51095
1004	242422_at	-5.67593	1004	227197_at	5.50988
1005	210759_s_at	-5.67577	1005	222777_s_at	5.50638
1006	235830_at	-5.67569	1006	218903_s_at	5.50433
1007	218334_at	-5.67106	1007	225435_at	5.5042
1008	209507_at	-5.67072	1008	224957_at	5.49562
1009	209823_x_at	-5.6706	1009	230836_at	5.48981
1010	243000_at	-5.66969	1010	226652_at	5.48491
1011	240015_at	-5.66754	1011	201208_s_at	5.48462
1012	213412_at	-5.66604	1012	213444_at	5.48308
1013	1556824_at	-5.66506	1013	212359_s_at	5.48305
1014	234994_at	-5.66475	1014	238617_at	5.48227
1015	233298_at	-5.66385	1015	223044_at	5.48163
1016	205287_s_at	-5.66291	1016	222784_at	5.48121
1017	217256_x_at	-5.65928	1017	200762_at	5.47896
1018	227494_at	-5.6591	1018	201662_s_at	5.47767
1019	222649_at	-5.65717	1019	225116_at	5.477
1020	242070_at	-5.65715	1020	215290_at	5.47559
1021	203832_at	-5.65662	1021	1555912_at	5.47527
1022	227006_at	-5.65193	1022	227318_at	5.47491
1023	209267_s_at	-5.6519	1023	242086_at	5.47334
1024	201319_at	-5.65017	1024	213233_s_at	5.4687
1025	216954_x_at	-5.64691	1025	229715_at	5.46784
1026	203494_s_at	-5.64228	1026	201646_at	5.46554
1027	235177_at	-5.642	1027	224644_at	5.46359
1028	207950_s_at	-5.63932	1028	223204_at	5.46238
1029	211712_s_at	-5.63783	1029	228391_at	5.46221
1030	231781_s_at	-5.63698	1030	227047_x_at	5.4566
1031	220993_s_at	-5.63268	1031	228873_at	5.45627
1032	223130_s_at	-5.63025	1032	226674_at	5.45387
1033	241803_s_at	-5.62849	1033	207789_s_at	5.45117
1034	201597_at	-5.62707	1034	209708_at	5.45017
1035	205289_at	-5.62199	1035	206431_x_at	5.44943
1036	1555137_a_at	-5.62142	1036	227584_at	5.44424
1037	230100_x_at	-5.62106	1037	212845_at	5.44237
1038	228706_s_at	-5.62015	1038	212936_at	5.44079
1039	210058_at	-5.62012	1039	208534_s_at	5.44009
1040	236431_at	-5.61957	1040	226542_at	5.43904
1041	231817_at	-5.61702	1041	229800_at	5.43783
1042	242057_at	-5.61244	1042	229328_at	5.43736
1043	1570153_at	-5.6103	1043	211488_s_at	5.43509
1044	202970_at	-5.60828	1044	209372_x_at	5.43141
1045	1570422_at	-5.59654	1045	216942_s_at	5.43091
1046	201385_at	-5.59266	1046	49329_at	5.42965
1047	201177_s_at	-5.59015	1047	226774_at	5.42755
1048	215722_s_at	-5.58694	1048	212334_at	5.42684
1049	203698_s_at	-5.58683	1049	217837_s_at	5.42441
1050	225577_at	-5.58275	1050	209663_s_at	5.42237
1051	227134_at	-5.58249	1051	225718_at	5.41127
1052	213955_at	-5.57622	1052	209692_at	5.40973
1053	211548_s_at	-5.57238	1053	205303_at	5.40751
1054	222631_at	-5.56941	1054	211876_x_at	5.40635
1055	240304_s_at	-5.56874	1055	35626_at	5.40627
1056	212539_at	-5.56846	1056	219779_at	5.40506
1057	205583_s_at	-5.56801	1057	209112_at	5.40395
1058	214143_x_at	-5.5633	1058	215014_at	5.4025
1059	213907_at	-5.56302	1059	227032_at	5.40214
1060	223232_s_at	-5.56281	1060	204069_at	5.39948
1061	222675_s_at	-5.56273	1061	213496_at	5.39807
1062	244669_at	-5.5606	1062	231406_at	5.39786
1063	223245_at	-5.55804	1063	212993_at	5.39588
1064	242839_at	-5.55664	1064	206045_s_at	5.39439
1065	201623_s_at	-5.55575	1065	228718_at	5.38882
1066	229826_at	-5.55502	1066	201153_s_at	5.38803
1067	1557014_a_at	-5.55425	1067	208661_s_at	5.38657
1068	206932_at	-5.55166	1068	231117_at	5.37998
1069	225831_at	-5.54947	1069	202921_s_at	5.37736
1070	226262_at	-5.54648	1070	213274_s_at	5.37716
1071	214446_at	-5.54519	1071	204202_at	5.37701
1072	1555963_x_at	-5.54499	1072	205902_at	5.37348
1073	226555_at	-5.54246	1073	202092_s_at	5.37199
1074	212013_at	-5.54065	1074	228628_at	5.3695
1075	235704_at	-5.54	1075	223313_s_at	5.36506
1076	229095_s_at	-5.53904	1076	209234_at	5.3641
1077	217739_s_at	-5.53806	1077	225729_at	5.35663
1078	216384_x_at	-5.53783	1078	218613_at	5.3558
1079	202613_at	-5.53538	1079	236896_at	5.35062
1080	201532_at	-5.53417	1080	203349_s_at	5.34835
1081	1558116_x_at	-5.53407	1081	212774_at	5.34674
1082	229355_at	-5.53388	1082	202594_at	5.34602
1083	216493_s_at	-5.53377	1083	221959_at	5.34265
1084	200669_s_at	-5.53298	1084	212169_at	5.34159
1085	212149_at	-5.53213	1085	222761_at	5.3407
1086	219518_s_at	-5.52914	1086	218062_x_at	5.3334
1087	202804_at	-5.5271	1087	227626_at	5.33048
1088	228543_at	-5.52632	1088	202617_s_at	5.32999
1089	202071_at	-5.52446	1089	241701_at	5.32788
1090	209157_at	-5.52321	1090	213435_at	5.32381
1091	230067_at	-5.52136	1091	216230_x_at	5.31969
1092	218738_s_at	-5.51858	1092	212050_at	5.31777
1093	1555962_at	-5.51837	1093	208070_s_at	5.31738
1094	223687_s_at	-5.51719	1094	212554_at	5.31608
1095	209705_at	-5.5168	1095	214247_s_at	5.31482
1096	226961_at	-5.51481	1096	225118_at	5.30987
1097	207495_at	-5.51198	1097	227100_at	5.30509
1098	221974_at	-5.50716	1098	205088_at	5.3041
1099	242629_at	-5.5063	1099	226679_at	5.30382
1100	212110_at	-5.50533	1100	227572_at	5.30308
1101	201274_at	-5.50494	1101	213587_s_at	5.30292
1102	214636_at	-5.50449	1102	1554635_a_at	5.30073
1103	229406_at	-5.50336	1103	225524_at	5.2975
1104	202168_at	-5.50246	1104	203482_at	5.29591
1105	222619_at	-5.50211	1105	229579_s_at	5.29508
1106	231945_at	-5.5021	1106	212054_x_at	5.2947
1107	226804_at	-5.5015	1107	217852_s_at	5.29318
1108	203023_at	-5.49954	1108	216963_s_at	5.29224
1109	241530_at	-5.49558	1109	208986_at	5.28916
1110	218530_at	-5.49312	1110	202096_s_at	5.28693
1111	202352_s_at	-5.48838	1111	212124_at	5.28486
1112	222361_at	-5.48735	1112	212098_at	5.28213
1113	225320_at	-5.48659	1113	213238_at	5.28208
1114	205388_at	-5.48498	1114	202047_s_at	5.27613
1115	212428_at	-5.48225	1115	228943_at	5.27333
1116	236125_at	-5.48158	1116	203192_at	5.27331
1117	230406_at	-5.47981	1117	227746_at	5.27185
1118	205061_s_at	-5.4775	1118	236330_at	5.27171
1119	219320_at	-5.47614	1119	211862_x_at	5.26989
1120	203404_at	-5.47306	1120	209348_s_at	5.26966
1121	217461_x_at	-5.47296	1121	232884_s_at	5.26821
1122	230519_at	-5.47253	1122	215399_s_at	5.26807
1123	226005_at	-5.46992	1123	211675_s_at	5.26802
1124	210059_s_at	-5.46809	1124	221834_at	5.2679
1125	219901_at	-5.46796	1125	228702_at	5.26542
1126	219295_s_at	-5.46775	1126	201984_s_at	5.26503
1127	218256_s_at	-5.46144	1127	226177_at	5.26477
1128	240987_at	-5.45963	1128	203906_at	5.26348
1129	203567_s_at	-5.45731	1129	223503_at	5.26231
1130	228069_at	-5.45605	1130	219639_x_at	5.26097
1131	204446_s_at	-5.44102	1131	241700_at	5.26064
1132	201574_at	-5.43932	1132	203882_at	5.26037
1133	203914_x_at	-5.4368	1133	226292_at	5.26001
1134	226905_at	-5.43211	1134	226745_at	5.2555
1135	203418_at	-5.43211	1135	226002_at	5.25418
1136	224046_s_at	-5.42992	1136	222757_s_at	5.25379
1137	227727_at	-5.42852	1137	235427_at	5.2527
1138	208754_s_at	-5.42746	1138	206157_at	5.25152
1139	203879_at	-5.42179	1139	225212_at	5.244
1140	203362_s_at	-5.41931	1140	216481_at	5.24274
1141	220673_s_at	-5.41515	1141	239320_at	5.24259
1142	1555148_a_at	-5.41479	1142	209184_s_at	5.24248
1143	201613_s_at	-5.41288	1143	220974_x_at	5.24204
1144	214116_at	-5.4118	1144	200732_s_at	5.23974
1145	219176_at	-5.40922	1145	219181_at	5.23877
1146	209925_at	-5.4078	1146	229523_at	5.2374
1147	242945_at	-5.4077	1147	216017_s_at	5.23666
1148	239231_at	-5.40703	1148	216231_s_at	5.23327
1149	236058_at	-5.40701	1149	213838_at	5.23299
1150	205924_at	-5.40486	1150	212831_at	5.23176
1151	225834_at	-5.40478	1151	228471_at	5.22951
1152	1554762_a_at	-5.40333	1152	200810_s_at	5.22939
1153	241386_at	-5.4031	1153	217771_at	5.22791
1154	218967_s_at	-5.39991	1154	211684_s_at	5.22351
1155	228010_at	-5.39975	1155	209522_s_at	5.22223
1156	205627_at	-5.39938	1156	227617_at	5.22212
1157	1564155_x_at	-5.39872	1157	222709_at	5.218
1158	203379_at	-5.39767	1158	210738_s_at	5.21589
1159	201941_at	-5.39468	1159	213134_x_at	5.21477
1160	241466_at	-5.39166	1160	238782_at	5.21471
1161	216822_x_at	-5.3905	1161	203146_s_at	5.21307
1162	216387_x_at	-5.39009	1162	228739_at	5.21162
1163	203819_s_at	-5.38966	1163	227193_at	5.2091
1164	218853_s_at	-5.38958	1164	225752_at	5.20866
1165	235283_at	-5.38613	1165	203723_at	5.2085
1166	202922_at	-5.38546	1166	224831_at	5.20823
1167	203498_at	-5.38236	1167	203383_s_at	5.19908
1168	227110_at	-5.38178	1168	205405_at	5.19875
1169	204727_at	-5.37668	1169	217941_s_at	5.19852
1170	202138_x_at	-5.37624	1170	222101_s_at	5.19839
1171	218668_s_at	-5.37519	1171	235308_at	5.19122
1172	216565_x_at	-5.37466	1172	209272_at	5.18981
1173	200840_at	-5.37447	1173	37860_at	5.18881
1174	210008_s_at	-5.37412	1174	225132_at	5.18726
1175	226750_at	-5.37339	1175	200743_s_at	5.18128
1176	238576_at	-5.37123	1176	226712_at	5.17537
1177	227674_at	-5.37117	1177	205500_at	5.17279
1178	214846_s_at	-5.3679	1178	225633_at	5.16955
1179	208910_s_at	-5.36725	1179	207765_s_at	5.16633
1180	233268_s_at	-5.36681	1180	225921_at	5.16602
1181	219928_s_at	-5.35803	1181	231859_at	5.16535
1182	202235_at	-5.35618	1182	226169_at	5.16524
1183	209472_at	-5.35567	1183	211922_s_at	5.16451
1184	214281_s_at	-5.3556	1184	206397_x_at	5.16375
1185	201691_s_at	-5.35276	1185	212083_at	5.16257
1186	200726_at	-5.34871	1186	205931_s_at	5.16171
1187	214624_at	-5.34097	1187	201751_at	5.15594
1188	205217_at	-5.33945	1188	201661_s_at	5.1536
1189	224367_at	-5.33881	1189	230495_at	5.14818
1190	1569923_s_at	-5.33795	1190	221307_at	5.14476
1191	221434_s_at	-5.33787	1191	228299_at	5.14427
1192	213523_at	-5.33644	1192	235205_at	5.14316
1193	216506_x_at	-5.3363	1193	222778_s_at	5.14257
1194	202236_s_at	-5.33523	1194	202157_s_at	5.14217
1195	201422_at	-5.33284	1195	1559966_a_at	5.14157
1196	224578_at	-5.33212	1196	205379_at	5.13788
1197	223944_at	-5.33085	1197	202336_s_at	5.13599
1198	225601_at	-5.32737	1198	225785_at	5.13509
1199	219932_at	-5.32734	1199	218599_at	5.1339
1200	229573_at	-5.3273	1200	239879_at	5.13301
1201	235048_at	-5.32695	1201	225347_at	5.12998
1202	219192_at	-5.32544	1202	213944_x_at	5.12948
1203	212044_s_at	-5.32091	1203	217122_s_at	5.12368
1204	223121_s_at	-5.32013	1204	207327_at	5.1197
1205	227520_at	-5.31722	1205	242138_at	5.11953
1206	1554037_a_at	-5.31416	1206	236170_x_at	5.11934
1207	202724_s_at	-5.31369	1207	218723_s_at	5.1186
1208	208190_s_at	-5.31136	1208	215411_s_at	5.11829
1209	232976_at	-5.30797	1209	225521_at	5.11637
1210	204616_at	-5.3063	1210	228448_at	5.1159
1211	224326_s_at	-5.30596	1211	201360_at	5.11412
1212	207279_s_at	-5.30561	1212	230419_at	5.10798
1213	227496_at	-5.30398	1213	226791_at	5.10655
1214	222728_s_at	-5.30007	1214	202080_s_at	5.10333
1215	212673_at	-5.2987	1215	202098_s_at	5.10211
1216	209735_at	-5.29838	1216	201412_at	5.10002
1217	215386_at	-5.29829	1217	216352_x_at	5.09922
1218	205414_s_at	-5.29722	1218	213258_at	5.09646
1219	235165_at	-5.29535	1219	204081_at	5.09641
1220	203697_at	-5.2953	1220	227962_at	5.0919
1221	1569906_s_at	-5.29485	1221	201104_x_at	5.09135
1222	225580_at	-5.29303	1222	212947_at	5.09129
1223	206091_at	-5.29246	1223	208865_at	5.08991
1224	204502_at	-5.29157	1224	219148_at	5.08915
1225	225210_s_at	-5.29149	1225	213103_at	5.08873
1226	222490_at	-5.28932	1226	223469_at	5.08801
1227	200873_s_at	-5.28658	1227	1554474_a_at	5.08619
1228	232069_at	-5.28602	1228	203156_at	5.08601
1229	218964_at	-5.28412	1229	210971_s_at	5.08556
1230	214710_s_at	-5.27985	1230	225617_at	5.08356
1231	222936_s_at	-5.27983	1231	217801_at	5.08105
1232	212627_s_at	-5.27857	1232	228656_at	5.08061
1233	1569468_at	-5.27732	1233	206544_x_at	5.0789
1234	206074_s_at	-5.27514	1234	238682_at	5.07754
1235	225113_at	-5.27285	1235	213891_s_at	5.07719
1236	219418_at	-5.27207	1236	235074_at	5.0768
1237	203208_s_at	-5.27146	1237	201778_s_at	5.07598
1238	228787_s_at	-5.27079	1238	209032_s_at	5.07356
1239	204370_at	-5.2689	1239	221511_x_at	5.0729
1240	201487_at	-5.26732	1240	214703_s_at	5.06955
1241	201160_s_at	-5.2672	1241	214330_at	5.06593
1242	201327_s_at	-5.26562	1242	209356_x_at	5.06343
1243	213235_at	-5.26102	1243	227085_at	5.06033
1244	200014_s_at	-5.25952	1244	233051_at	5.05738
1245	218077_s_at	-5.25902	1245	240425_x_at	5.05248
1246	238983_at	-5.25786	1246	209200_at	5.05187
1247	222465_at	-5.25675	1247	214620_x_at	5.05061
1248	220060_s_at	-5.25653	1248	204604_at	5.04869
1249	201505_at	-5.2543	1249	221039_s_at	5.04843
1250	228771_at	-5.25346	1250	230454_at	5.04715
1251	219185_at	-5.25335	1251	32094_at	5.04667
1252	232549_at	-5.24756	1252	205741_s_at	5.04611
1253	1559548_at	-5.24458	1253	229705_at	5.04591
1254	227027_at	-5.24124	1254	226713_at	5.04045
1255	216515_x_at	-5.24069	1255	224759_s_at	5.03886
1256	206891_at	-5.23961	1256	207761_s_at	5.03117
1257	226720_at	-5.23839	1257	226252_at	5.03006
1258	226591_at	-5.23775	1258	214934_at	5.02946
1259	228966_at	-5.23747	1259	233496_s_at	5.02772
1260	218597_s_at	-5.23566	1260	203257_s_at	5.02765
1261	224561_s_at	-5.23546	1261	213017_at	5.02762
1262	219169_s_at	-5.23486	1262	205651_x_at	5.02649
1263	214097_at	-5.23358	1263	209379_s_at	5.02605
1264	228773_at	-5.23276	1264	215363_x_at	5.02484
1265	218403_at	-5.23257	1265	212249_at	5.02432
1266	233036_at	-5.23086	1266	215364_s_at	5.02097
1267	210530_s_at	-5.2278	1267	204823_at	5.01875
1268	203962_s_at	-5.22571	1268	228837_at	5.01873
1269	228729_at	-5.22184	1269	214010_s_at	5.01402
1270	205909_at	-5.21991	1270	239068_at	5.01401
1271	211574_s_at	-5.21761	1271	226721_at	5.00799
1272	212686_at	-5.21734	1272	87100_at	5.00708
1273	209367_at	-5.21726	1273	212049_at	5.00674
1274	208811_s_at	-5.21269	1274	209416_s_at	5.00461
1275	201129_at	-5.21	1275	239741_at	5.00389
1276	202759_s_at	-5.20698	1276	226633_at	5.00341
1277	234944_s_at	-5.20622	1277	217061_s_at	5.00338
1278	226957_x_at	-5.20593	1278	204484_at	5.00101
1279	225584_at	-5.20588	1279	222503_s_at	4.99901
1280	203659_s_at	-5.20458	1280	235195_at	4.99658
1281	224523_s_at	-5.19818	1281	229414_at	4.99613
1282	1556911_at	-5.19546	1282	212377_s_at	4.99598
1283	224919_at	-5.19539	1283	226479_at	4.9945
1284	236122_at	-5.19174	1284	228639_at	4.99413
1285	212865_s_at	-5.18997	1285	225558_at	4.99295
1286	235024_at	-5.18913	1286	218901_at	4.98929
1287	204047_s_at	-5.18747	1287	226919_at	4.98906
1288	218728_s_at	-5.1868	1288	206896_s_at	4.98891
1289	218239_s_at	-5.18527	1289	205876_at	4.98699
1290	208778_s_at	-5.18437	1290	213236_at	4.98529
1291	238075_at	-5.18413	1291	218678_at	4.98521
1292	211343_s_at	-5.18252	1292	208912_s_at	4.98374
1293	203200_s_at	-5.18155	1293	205150_s_at	4.98137
1294	227928_at	-5.17779	1294	239581_at	4.97991
1295	207037_at	-5.17429	1295	235347_at	4.9767
1296	201478_s_at	-5.17344	1296	229912_at	4.9751
1297	228503_at	-5.17306	1297	214541_s_at	4.97476
1298	225841_at	-5.17301	1298	217529_at	4.97321
1299	210471_s_at	-5.17259	1299	203232_s_at	4.97278
1300	205802_at	-5.17091	1300	1555326_a_at	4.96759
1301	210761_s_at	-5.17053	1301	219430_at	4.96669
1302	210416_s_at	-5.1689	1302	202749_at	4.96466
1303	219229_at	-5.16784	1303	206730_at	4.96414
1304	202043_s_at	-5.16559	1304	202372_at	4.96157
1305	225359_at	-5.16496	1305	243742_at	4.95907
1306	209971_x_at	-5.164	1306	227649_s_at	4.95731
1307	229644_at	-5.16258	1307	223472_at	4.95716
1308	218928_s_at	-5.1581	1308	224764_at	4.95458
1309	205362_s_at	-5.15675	1309	238453_at	4.95409
1310	227053_at	-5.15549	1310	204293_at	4.95368
1311	206567_s_at	-5.15549	1311	220605_s_at	4.95226
1312	226985_at	-5.14981	1312	225308_s_at	4.94883
1313	231142_at	-5.14709	1313	225950_at	4.94845
1314	222325_at	-5.14498	1314	226183_at	4.94844
1315	225154_at	-5.14014	1315	229448_at	4.94714
1316	223414_s_at	-5.13488	1316	206692_at	4.9471
1317	229061_s_at	-5.13416	1317	227704_at	4.94621
1318	201832_s_at	-5.13381	1318	222156_x_at	4.94345
1319	232265_at	-5.13256	1319	211520_s_at	4.9423
1320	201506_at	-5.13154	1320	205816_at	4.94046
1321	218615_s_at	-5.1266	1321	227776_at	4.93904
1322	219166_at	-5.1256	1322	215180_at	4.93854
1323	210613_s_at	-5.11865	1323	225710_at	4.93489
1324	205628_at	-5.11777	1324	228635_at	4.93376
1325	219439_at	-5.11638	1325	224743_at	4.93159
1326	216962_at	-5.11429	1326	211503_s_at	4.93037
1327	1554415_at	-5.11314	1327	203395_s_at	4.92966
1328	203869_at	-5.11181	1328	205492_s_at	4.92497
1329	223233_s_at	-5.10808	1329	204131_s_at	4.92464
1330	235468_at	-5.10478	1330	226198_at	4.91816
1331	203007_x_at	-5.10382	1331	213476_x_at	4.91787
1332	219217_at	-5.10297	1332	213734_at	4.91774
1333	205925_s_at	-5.1018	1333	1557192_at	4.91654
1334	235904_at	-5.09864	1334	226084_at	4.91588
1335	202911_at	-5.09666	1335	235758_at	4.91476
1336	212859_x_at	-5.09556	1336	203030_s_at	4.9143
1337	205942_s_at	-5.09527	1337	1558148_x_at	4.9106
1338	241916_at	-5.09251	1338	225112_at	4.90648
1339	223824_at	-5.09191	1339	209099_x_at	4.90571
1340	225977_at	-5.09168	1340	212288_at	4.90511
1341	208650_s_at	-5.09068	1341	244370_at	4.90416
1342	220431_at	-5.08969	1342	227476_at	4.90304
1343	207109_at	-5.08714	1343	211471_s_at	4.90257
1344	241912_at	-5.08587	1344	201375_s_at	4.90238
1345	204049_s_at	-5.08244	1345	209550_at	4.90224
1346	204935_at	-5.08055	1346	212094_at	4.90169
1347	204048_s_at	-5.07618	1347	235438_at	4.89899
1348	235241_at	-5.07585	1348	1556194_a_at	4.89802
1349	209142_s_at	-5.07446	1349	223798_at	4.89655
1350	211702_s_at	-5.07277	1350	1555900_at	4.89545
1351	226099_at	-5.07173	1351	223319_at	4.89534
1352	208651_x_at	-5.06975	1352	225389_at	4.89414
1353	38290_at	-5.06809	1353	221321_s_at	4.89406
1354	232254_at	-5.06782	1354	221922_at	4.88949
1355	225520_at	-5.06674	1355	229838_at	4.88919
1356	214288_s_at	-5.06635	1356	232226_at	4.88852
1357	239127_at	-5.0629	1357	224791_at	4.88768
1358	203517_at	-5.05492	1358	213656_s_at	4.88707
1359	219617_at	-5.05033	1359	1556228_a_at	4.88493
1360	219167_at	-5.04991	1360	237936_at	4.88128
1361	227350_at	-5.04981	1361	207443_at	4.88102
1362	206698_at	-5.04968	1362	230475_at	4.87758
1363	239001_at	-5.04923	1363	234919_s_at	4.87757
1364	201110_s_at	-5.04886	1364	210912_x_at	4.87672
1365	1558173_a_at	-5.04765	1365	233364_s_at	4.87507
1366	230687_at	-5.04731	1366	209668_x_at	4.87389
1367	218512_at	-5.04662	1367	227424_x_at	4.87285
1368	36865_at	-5.04377	1368	217819_at	4.87223
1369	231736_x_at	-5.04202	1369	228240_at	4.871
1370	219291_at	-5.04177	1370	219895_at	4.87008
1371	226886_at	-5.04105	1371	201300_s_at	4.86936
1372	222312_s_at	-5.03923	1372	201190_s_at	4.86161
1373	223915_at	-5.03783	1373	226621_at	4.85917
1374	220266_s_at	-5.03737	1374	224519_at	4.85762
1375	222690_s_at	-5.03649	1375	1568957_x_at	4.85726
1376	205920_at	-5.03647	1376	228310_at	4.85558
1377	211417_x_at	-5.03588	1377	212854_x_at	4.85104
1378	220289_s_at	-5.03435	1378	209013_x_at	4.84843
1379	208117_s_at	-5.03318	1379	203264_s_at	4.84833
1380	214971_s_at	-5.03205	1380	211302_s_at	4.8473
1381	231807_at	-5.032	1381	204747_at	4.84433
1382	234332_at	-5.03121	1382	206051_at	4.84316
1383	244178_at	-5.03039	1383	230737_s_at	4.84314
1384	212693_at	-5.02874	1384	204099_at	4.84187
1385	202028_s_at	-5.0274	1385	1554724_at	4.84154
1386	231003_at	-5.02434	1386	205574_x_at	4.83622
1387	227429_at	-5.02357	1387	228573_at	4.83479
1388	229289_at	-5.02273	1388	209437_s_at	4.83287
1389	235333_at	-5.02264	1389	228796_at	4.83063
1390	219969_at	-5.02207	1390	224828_at	4.82984
1391	226521_s_at	-5.02202	1391	225998_at	4.82926
1392	225392_at	-5.02195	1392	227231_at	4.82871
1393	210540_s_at	-5.01835	1393	227308_x_at	4.82151
1394	229582_at	-5.01666	1394	212858_at	4.81957
1395	220195_at	-5.01441	1395	223552_at	4.81949
1396	212519_at	-5.01248	1396	208877_at	4.81947
1397	225365_at	-5.01241	1397	209590_at	4.81834
1398	227139_s_at	-5.01197	1398	239183_at	4.8179
1399	222606_at	-5.00892	1399	221506_s_at	4.81742
1400	226600_at	-5.00723	1400	201053_s_at	4.81637
1401	218343_s_at	-5.00674	1401	227771_at	4.81601
1402	209545_s_at	-5.00218	1402	206196_s_at	4.81455
1403	208813_at	-5.00092	1403	239678_at	4.81365
1404	217426_at	-5.00073	1404	1554807_a_at	4.81241
1405	242905_at	-5.00049	1405	218055_s_at	4.81203
1406	224416_s_at	-5.00012	1406	227347_x_at	4.81026
1407	229484_at	-4.99924	1407	213148_at	4.80977
1408	223270_at	-4.99876	1408	235782_at	4.80963
1409	237054_at	-4.99757	1409	202364_at	4.80878
1410	226213_at	-4.9974	1410	218007_s_at	4.80569
1411	201075_s_at	-4.99644	1411	228863_at	4.80385
1412	203713_s_at	-4.99514	1412	238955_at	4.80106
1413	217884_at	-4.98985	1413	239307_at	4.80047
1414	218341_at	-4.98837	1414	205320_at	4.79491
1415	222479_s_at	-4.98654	1415	208212_s_at	4.79469
1416	205041_s_at	-4.98652	1416	213221_s_at	4.79415
1417	225195_at	-4.98418	1417	213069_at	4.79257
1418	215925_s_at	-4.9835	1418	214128_at	4.79214
1419	227789_at	-4.97946	1419	225499_at	4.79205
1420	224129_s_at	-4.97884	1420	219213_at	4.79149
1421	201094_at	-4.97776	1421	201103_x_at	4.79031
1422	204873_at	-4.97654	1422	214736_s_at	4.78983
1423	225816_at	-4.97646	1423	203562_at	4.78959
1424	1556121_at	-4.9757	1424	224887_at	4.78871
1425	209101_at	-4.97464	1425	217945_at	4.78715
1426	221378_at	-4.97297	1426	209189_at	4.78684
1427	205284_at	-4.97186	1427	227750_at	4.78678
1428	206023_at	-4.97003	1428	200731_s_at	4.78611
1429	227647_at	-4.96854	1429	214564_s_at	4.78521
1430	218872_at	-4.96506	1430	205888_s_at	4.78391
1431	229874_x_at	-4.96274	1431	213993_at	4.78068
1432	1560177_at	-4.9604	1432	204860_s_at	4.78028
1433	231341_at	-4.95898	1433	225098_at	4.77939
1434	201827_at	-4.95627	1434	1558964_at	4.77784
1435	209646_x_at	-4.95511	1435	218380_at	4.77636
1436	221437_s_at	-4.9538	1436	212646_at	4.77597
1437	225638_at	-4.95197	1437	211744_s_at	4.77375
1438	221688_s_at	-4.95079	1438	218024_at	4.77338
1439	244110_at	-4.95042	1439	212803_at	4.77105
1440	205286_at	-4.95015	1440	202423_at	4.7697
1441	218133_s_at	-4.9476	1441	212052_s_at	4.76919
1442	204765_at	-4.9456	1442	209505_at	4.76758
1443	241968_at	-4.94149	1443	212730_at	4.76272
1444	214106_s_at	-4.94136	1444	229114_at	4.76182
1445	217266_at	-4.94066	1445	1555268_a_at	4.7618
1446	220487_at	-4.94026	1446	217896_s_at	4.75799
1447	219855_at	-4.93891	1447	204036_at	4.75568
1448	215022_x_at	-4.93867	1448	202561_at	4.75337
1449	214001_x_at	-4.93814	1449	239762_at	4.75196
1450	225862_at	-4.93766	1450	238605_at	4.74966
1451	212894_at	-4.93671	1451	213500_at	4.74791
1452	227947_at	-4.93599	1452	213313_at	4.74661
1453	226870_at	-4.93358	1453	213960_at	4.74375
1454	200071_at	-4.93275	1454	228403_at	4.74177
1455	238650_x_at	-4.93221	1455	206138_s_at	4.73877
1456	221880_s_at	-4.93168	1456	224218_s_at	4.73587
1457	226586_at	-4.93089	1457	225674_at	4.73567
1458	208803_s_at	-4.93064	1458	225089_at	4.73533
1459	227131_at	-4.92792	1459	228490_at	4.73263
1460	222088_s_at	-4.92751	1460	210222_s_at	4.7326
1461	212168_at	-4.92598	1461	204015_s_at	4.7317
1462	210115_at	-4.92588	1462	210305_at	4.73138
1463	222428_s_at	-4.92558	1463	222605_at	4.72824
1464	210169_at	-4.92532	1464	214762_at	4.72751
1465	218558_s_at	-4.92467	1465	223605_at	4.72703
1466	226649_at	-4.92395	1466	215994_x_at	4.72633
1467	206095_s_at	-4.92151	1467	205970_at	4.7262
1468	206442_at	-4.92132	1468	228574_at	4.72466
1469	232181_at	-4.91984	1469	210756_s_at	4.72429
1470	218710_at	-4.91965	1470	226454_at	4.722
1471	1570107_at	-4.91828	1471	230249_at	4.72039
1472	204170_s_at	-4.91726	1472	211026_s_at	4.71941
1473	242127_at	-4.91571	1473	234977_at	4.7191
1474	1552938_at	-4.91176	1474	228889_at	4.7182
1475	35148_at	-4.9112	1475	231579_s_at	4.71718
1476	212692_s_at	-4.91087	1476	220761_s_at	4.71518
1477	226512_at	-4.90914	1477	223253_at	4.71189
1478	204740_at	-4.90827	1478	231847_at	4.711
1479	218276_s_at	-4.90743	1479	206846_s_at	4.70889
1480	224833_at	-4.90657	1480	204915_s_at	4.70863
1481	235591_at	-4.90653	1481	222805_at	4.70686
1482	205016_at	-4.90449	1482	201760_s_at	4.70678
1483	228082_at	-4.90211	1483	211828_s_at	4.70598
1484	225538_at	-4.90175	1484	227418_at	4.70557
1485	1564907_s_at	-4.90095	1485	212561_at	4.70394
1486	206322_at	-4.90056	1486	238569_at	4.70378
1487	201209_at	-4.89721	1487	1555867_at	4.69931
1488	226216_at	-4.89693	1488	210406_s_at	4.69829
1489	202272_s_at	-4.89545	1489	243629_x_at	4.69818
1490	226339_at	-4.89518	1490	220607_x_at	4.69813
1491	218575_at	-4.89493	1491	236132_at	4.69702
1492	206757_at	-4.89186	1492	202783_at	4.6952
1493	229139_at	-4.88995	1493	205860_x_at	4.69161
1494	210381_s_at	-4.88859	1494	242579_at	4.69068
1495	233592_at	-4.88501	1495	228479_at	4.68957
1496	227224_at	-4.88248	1496	222020_s_at	4.68932
1497	218513_at	-4.88118	1497	1438_at	4.68794
1498	200781_s_at	-4.88044	1498	220227_at	4.68583
1499	222946_s_at	-4.88031	1499	216268_s_at	4.68247
1500	201189_s_at	-4.87959	1500	227890_at	4.68094
1501	200860_s_at	-4.8795	1501	1552658_a_at	4.67741
1502	205063_at	-4.87674	1502	219468_s_at	4.67636
1503	212499_s_at	-4.87455	1503	226134_s_at	4.67586
1504	219067_s_at	-4.87446	1504	228254_at	4.67486
1505	213325_at	-4.87443	1505	210090_at	4.67451
1506	240944_at	-4.87361	1506	213739_at	4.6744
1507	216823_at	-4.87267	1507	215233_at	4.67422
1508	201503_at	-4.8725	1508	217457_s_at	4.67356
1509	223395_at	-4.87235	1509	203526_s_at	4.67187
1510	1554036_at	-4.87204	1510	201581_at	4.66893
1511	219119_at	-4.87093	1511	213825_at	4.66829
1512	204500_s_at	-4.87012	1512	227713_at	4.66631
1513	218768_at	-4.86473	1513	209001_s_at	4.66508
1514	1553175_s_at	-4.86435	1514	235027_at	4.66245
1515	201973_s_at	-4.86383	1515	1570451_at	4.65959
1516	218398_at	-4.86202	1516	226128_at	4.65863
1517	217905_at	-4.86103	1517	226736_at	4.65778
1518	217982_s_at	-4.85632	1518	231259_s_at	4.65755
1519	1552849_at	-4.85541	1519	231986_at	4.65658
1520	225947_at	-4.8543	1520	225270_at	4.6547
1521	205865_at	-4.85382	1521	208178_x_at	4.65439
1522	226349_at	-4.85258	1522	228932_at	4.65402
1523	229942_at	-4.85229	1523	235264_at	4.65385
1524	213546_at	-4.85146	1524	225006_x_at	4.6536
1525	229256_at	-4.8485	1525	213455_at	4.65269
1526	228075_x_at	-4.84347	1526	204045_at	4.65018
1527	209740_s_at	-4.84245	1527	236229_at	4.64547
1528	209016_s_at	-4.83936	1528	202061_s_at	4.64361
1529	208358_s_at	-4.8393	1529	209563_x_at	4.64218
1530	226105_at	-4.8391	1530	204762_s_at	4.64216
1531	219675_s_at	-4.83865	1531	219281_at	4.64147
1532	1556988_s_at	-4.83553	1532	203907_s_at	4.64022
1533	1560153_at	-4.83545	1533	225067_at	4.63621
1534	216945_x_at	-4.83377	1534	205737_at	4.63578
1535	214763_at	-4.83307	1535	226101_at	4.63424
1536	222930_s_at	-4.83275	1536	213222_at	4.63163
1537	232158_x_at	-4.8306	1537	212226_s_at	4.63061
1538	1555136_at	-4.83021	1538	45687_at	4.63044
1539	211651_s_at	-4.83017	1539	211964_at	4.62961
1540	209893_s_at	-4.82958	1540	224965_at	4.62784
1541	1569484_s_at	-4.82889	1541	224814_at	4.62686
1542	226836_at	-4.8262	1542	244797_at	4.62473
1543	202941_at	-4.82343	1543	235882_at	4.62328
1544	225581_s_at	-4.82062	1544	239221_at	4.62204
1545	220448_at	-4.81931	1545	207147_at	4.622
1546	226620_x_at	-4.81883	1546	208425_s_at	4.62158
1547	225583_at	-4.81852	1547	205548_s_at	4.61887
1548	219149_x_at	-4.81789	1548	226612_at	4.61801
1549	228324_at	-4.81784	1549	219267_at	4.61723
1550	202274_at	-4.81783	1550	226607_at	4.61408
1551	221243_s_at	-4.8159	1551	228443_s_at	4.61125
1552	230185_at	-4.81576	1552	211071_s_at	4.60929
1553	227916_x_at	-4.81308	1553	1560407_at	4.60672
1554	219232_s_at	-4.81191	1554	228155_at	4.60658
1555	202710_at	-4.81108	1555	237008_at	4.60497
1556	227070_at	-4.80971	1556	225327_at	4.60367
1557	238662_at	-4.80968	1557	1562288_at	4.60148
1558	226374_at	-4.80748	1558	204320_at	4.60141
1559	207852_at	-4.80696	1559	225655_at	4.60134
1560	228726_at	-4.80548	1560	212335_at	4.60064
1561	211015_s_at	-4.80515	1561	242807_at	4.59936
1562	223490_s_at	-4.8039	1562	243690_at	4.59784
1563	219485_s_at	-4.802	1563	232350_x_at	4.5978
1564	204728_s_at	-4.80131	1564	202551_s_at	4.59704
1565	212407_at	-4.80085	1565	228886_at	4.59438
1566	229842_at	-4.80035	1566	203284_s_at	4.59286
1567	227747_at	-4.79566	1567	238078_at	4.59075
1568	229519_at	-4.79486	1568	227148_at	4.59013
1569	203201_at	-4.7947	1569	218806_s_at	4.59003
1570	226545_at	-4.79402	1570	213169_at	4.58979
1571	244552_at	-4.79246	1571	214844_s_at	4.58763
1572	203991_s_at	-4.7905	1572	564_at	4.58683
1573	219517_at	-4.78933	1573	226740_x_at	4.58638
1574	234602_x_at	-4.78844	1574	218212_s_at	4.58628
1575	223480_s_at	-4.78745	1575	209497_s_at	4.58598
1576	222587_s_at	-4.78742	1576	213055_at	4.58548
1577	207076_s_at	-4.78533	1577	239236_at	4.58505
1578	237213_at	-4.78429	1578	216247_at	4.58496
1579	222609_s_at	-4.782	1579	224352_s_at	4.58234
1580	222659_at	-4.78192	1580	200927_s_at	4.57933
1581	201318_s_at	-4.78006	1581	222524_s_at	4.57927
1582	213671_s_at	-4.77764	1582	205130_at	4.57583
1583	206233_at	-4.77629	1583	228693_at	4.57571
1584	227598_at	-4.7759	1584	230968_at	4.57482
1585	227854_at	-4.77572	1585	226224_at	4.57179
1586	227794_at	-4.77546	1586	206669_at	4.57113
1587	211656_x_at	-4.77497	1587	233350_s_at	4.56965
1588	205947_s_at	-4.77383	1588	215143_at	4.5693
1589	203528_at	-4.77308	1589	230578_at	4.56926
1590	203124_s_at	-4.77299	1590	235747_at	4.5675
1591	203351_s_at	-4.77196	1591	1554586_a_at	4.56574
1592	202481_at	-4.77066	1592	219550_at	4.56523
1593	227980_at	-4.76998	1593	211019_s_at	4.55711
1594	209585_s_at	-4.7669	1594	213675_at	4.55425
1595	240781_x_at	-4.76483	1595	225732_at	4.55392
1596	208742_s_at	-4.7639	1596	206414_s_at	4.55246
1597	239292_at	-4.76234	1597	206076_at	4.55063
1598	203738_at	-4.76116	1598	224694_at	4.54486
1599	222759_at	-4.75827	1599	229189_s_at	4.54249
1600	225439_at	-4.75454	1600	226978_at	4.54234
1601	223625_at	-4.75363	1601	236640_at	4.53677
1602	218670_at	-4.75349	1602	1568955_at	4.53476
1603	208093_s_at	-4.75299	1603	231034_s_at	4.5347
1604	227167_s_at	-4.7504	1604	227264_at	4.53386
1605	228019_s_at	-4.74912	1605	225482_at	4.53204
1606	213846_at	-4.74781	1606	222121_at	4.52987
1607	208234_x_at	-4.74729	1607	213437_at	4.52986
1608	212898_at	-4.74611	1608	49049_at	4.52889
1609	235848_x_at	-4.74479	1609	208671_at	4.52578
1610	213669_at	-4.74442	1610	242594_at	4.52569
1611	242338_at	-4.74406	1611	244660_at	4.52563
1612	227569_at	-4.74403	1612	213448_at	4.52544
1613	242627_at	-4.7428	1613	227996_at	4.5232
1614	228716_at	-4.73819	1614	213612_x_at	4.52241
1615	266_s_at	-4.73601	1615	224772_at	4.52232
1616	1565162_s_at	-4.73478	1616	226907_at	4.51888
1617	200715_x_at	-4.73433	1617	232192_at	4.51843
1618	202965_s_at	-4.73397	1618	219683_at	4.51507
1619	205644_s_at	-4.73371	1619	208829_at	4.51497
1620	206382_s_at	-4.73109	1620	222436_s_at	4.51314
1621	244227_at	-4.73091	1621	202615_at	4.51308
1622	202468_s_at	-4.7292	1622	202629_at	4.51203
1623	1552787_at	-4.72919	1623	205034_at	4.51128
1624	231995_at	-4.72708	1624	222566_at	4.51014
1625	238742_x_at	-4.72576	1625	207776_s_at	4.5086
1626	221593_s_at	-4.72281	1626	208786_s_at	4.50709
1627	214397_at	-4.72168	1627	228270_at	4.50691
1628	1558292_s_at	-4.7208	1628	204148_s_at	4.50583
1629	242690_at	-4.71941	1629	217966_s_at	4.50505
1630	209549_s_at	-4.71908	1630	217028_at	4.50169
1631	228937_at	-4.71445	1631	225261_x_at	4.50047
1632	214729_at	-4.71198	1632	213388_at	4.50013
1633	218163_at	-4.71076	1633	1559517_a_at	4.49971
1634	229983_at	-4.71026	1634	206477_s_at	4.4978
1635	228641_at	-4.70988	1635	223213_s_at	4.49712
1636	218482_at	-4.70982	1636	204011_at	4.4969
1637	224509_s_at	-4.70879	1637	225384_at	4.49582
1638	212048_s_at	-4.70825	1638	210589_s_at	4.49547
1639	200017_at	-4.70822	1639	226647_at	4.49499
1640	1553798_a_at	-4.70669	1640	218820_at	4.49464
1641	202722_s_at	-4.70663	1641	232994_s_at	4.49222
1642	210092_at	-4.70379	1642	208663_s_at	4.49059
1643	1553645_at	-4.70311	1643	226013_at	4.49044
1644	219117_s_at	-4.70291	1644	226132_s_at	4.49026
1645	226202_at	-4.70254	1645	203499_at	4.48959
1646	208815_x_at	-4.70208	1646	200714_x_at	4.48742
1647	203433_at	-4.6989	1647	214274_s_at	4.48246
1648	1562988_at	-4.69702	1648	200847_s_at	4.48161
1649	216177_at	-4.69531	1649	210432_s_at	4.47873
1650	217741_s_at	-4.69476	1650	1556646_at	4.47837
1651	205395_s_at	-4.69396	1651	226581_at	4.47696
1652	213590_at	-4.69375	1652	225168_at	4.47669
1653	1555310_a_at	-4.69268	1653	202548_s_at	4.47617
1654	202892_at	-4.69086	1654	221704_s_at	4.47605
1655	220736_at	-4.69026	1655	232792_at	4.47523
1656	210085_s_at	-4.68809	1656	202370_s_at	4.47247
1657	219126_at	-4.68677	1657	227198_at	4.47211
1658	204172_at	-4.68495	1658	244739_at	4.47195
1659	233413_at	-4.68417	1659	202359_s_at	4.46958
1660	218642_s_at	-4.68237	1660	201561_s_at	4.46859
1661	219002_at	-4.6821	1661	224950_at	4.46718
1662	228597_at	-4.67961	1662	208925_at	4.46548
1663	232667_at	-4.67631	1663	227138_at	4.46484
1664	201675_at	-4.67582	1664	207658_s_at	4.46449
1665	231011_at	-4.67537	1665	204813_at	4.46441
1666	222798_at	-4.67344	1666	227865_at	4.46421
1667	243018_at	-4.67256	1667	212163_at	4.46393
1668	223001_at	-4.6711	1668	1559822_s_at	4.46297
1669	211204_at	-4.67072	1669	230776_at	4.4629
1670	205122_at	-4.66973	1670	226968_at	4.46084
1671	225802_at	-4.66907	1671	209355_s_at	4.46051
1672	219162_s_at	-4.66889	1672	222557_at	4.46012
1673	218468_s_at	-4.66883	1673	201828_x_at	4.45971
1674	228145_s_at	-4.66769	1674	205891_at	4.45848
1675	242814_at	-4.66718	1675	225430_at	4.45808
1676	203715_at	-4.66548	1676	230001_at	4.45578
1677	211078_s_at	-4.66164	1677	205076_s_at	4.45397
1678	217329_x_at	-4.66079	1678	204672_s_at	4.45363
1679	239752_at	-4.65937	1679	206132_at	4.45019
1680	218338_at	-4.65917	1680	201116_s_at	4.44926
1681	235937_at	-4.65786	1681	218414_s_at	4.44825
1682	211518_s_at	-4.65776	1682	225629_s_at	4.44707
1683	218027_at	-4.65636	1683	200973_s_at	4.4465
1684	225687_at	-4.65624	1684	217825_s_at	4.4463
1685	229404_at	-4.6554	1685	226641_at	4.44529
1686	202470_s_at	-4.65528	1686	201825_s_at	4.44414
1687	1564381_s_at	-4.65257	1687	224861_at	4.44379
1688	212829_at	-4.65207	1688	212913_at	4.44363
1689	227226_at	-4.65038	1689	231867_at	4.4433
1690	222103_at	-4.64951	1690	33736_at	4.44284
1691	204670_x_at	-4.64838	1691	208030_s_at	4.44238
1692	201676_x_at	-4.64823	1692	208979_at	4.44109
1693	209276_s_at	-4.64759	1693	225865_x_at	4.44057
1694	220319_s_at	-4.64708	1694	229447_x_at	4.43685
1695	202085_at	-4.64689	1695	225505_s_at	4.43506
1696	229761_at	-4.64684	1696	230706_s_at	4.43493
1697	217925_s_at	-4.64599	1697	230102_at	4.43448
1698	218469_at	-4.64567	1698	219450_at	4.43374
1699	225806_at	-4.64534	1699	229927_at	4.43232
1700	242519_at	-4.64312	1700	224686_x_at	4.42632
1701	227322_s_at	-4.64312	1701	212513_s_at	4.42583
1702	207335_x_at	-4.64147	1702	229881_at	4.42495
1703	220786_s_at	-4.64088	1703	214500_at	4.4239
1704	225943_at	-4.6396	1704	212162_at	4.42317
1705	242656_at	-4.63809	1705	1552754_a_at	4.42314
1706	225644_at	-4.63768	1706	202616_s_at	4.42296
1707	220391_at	-4.63605	1707	200746_s_at	4.42238
1708	203880_at	-4.63543	1708	41220_at	4.42098
1709	219956_at	-4.63535	1709	1558626_at	4.42069
1710	1570515_a_at	-4.63427	1710	201865_x_at	4.41591
1711	219915_s_at	-4.63336	1711	219076_s_at	4.41209
1712	238805_at	-4.63258	1712	235316_at	4.40975
1713	218780_at	-4.62977	1713	205760_s_at	4.40932
1714	230686_s_at	-4.62708	1714	202169_s_at	4.40757
1715	219081_at	-4.62571	1715	200665_s_at	4.40649
1716	239847_at	-4.6244	1716	215707_s_at	4.40631
1717	232083_at	-4.62266	1717	210073_at	4.40621
1718	232881_at	-4.62249	1718	230889_at	4.40489
1719	238122_at	-4.62005	1719	228176_at	4.40086
1720	200691_s_at	-4.61867	1720	230864_at	4.39931
1721	214705_at	-4.61832	1721	228361_at	4.39923
1722	230110_at	-4.61809	1722	215115_x_at	4.3973
1723	204744_s_at	-4.61728	1723	214543_x_at	4.39689
1724	228906_at	-4.61679	1724	230932_at	4.39497
1725	203432_at	-4.61594	1725	227259_at	4.39472
1726	1553764_a_at	-4.61542	1726	233842_x_at	4.39471
1727	229391_s_at	-4.61246	1727	218603_at	4.39443
1728	218049_s_at	-4.61178	1728	220753_s_at	4.39428
1729	1559057_at	-4.61029	1729	226106_at	4.39353
1730	203856_at	-4.60838	1730	203623_at	4.39204
1731	201830_s_at	-4.60729	1731	212273_x_at	4.39101
1732	200872_at	-4.60513	1732	215692_s_at	4.39029
1733	212461_at	-4.6033	1733	206710_s_at	4.38998
1734	209393_s_at	-4.60302	1734	227340_s_at	4.38963
1735	226165_at	-4.5994	1735	235635_at	4.38948
1736	214430_at	-4.59843	1736	201816_s_at	4.3887
1737	205803_s_at	-4.5979	1737	206580_s_at	4.38771
1738	235334_at	-4.59423	1738	237675_at	4.38694
1739	202998_s_at	-4.5926	1739	205160_at	4.38604
1740	240231_at	-4.5892	1740	222129_at	4.38533
1741	216977_x_at	-4.58857	1741	221031_s_at	4.38485
1742	206347_at	-4.58839	1742	220006_at	4.38301
1743	218737_at	-4.58827	1743	223041_at	4.38219
1744	201831_s_at	-4.58824	1744	232641_at	4.3808
1745	224857_s_at	-4.58464	1745	239848_at	4.3807
1746	218129_s_at	-4.58401	1746	236812_at	4.38
1747	205040_at	-4.58356	1747	41386_i_at	4.37712
1748	238607_at	-4.58025	1748	225773_at	4.3746
1749	238848_at	-4.57842	1749	201334_s_at	4.3745
1750	1554234_at	-4.57801	1750	201306_s_at	4.37365
1751	225362_at	-4.57399	1751	225542_at	4.37336
1752	235358_at	-4.57263	1752	213624_at	4.37312
1753	227856_at	-4.57129	1753	227927_at	4.37297
1754	219293_s_at	-4.57004	1754	219645_at	4.37119
1755	213047_x_at	-4.56914	1755	224690_at	4.36992
1756	1555846_a_at	-4.56756	1756	202154_x_at	4.36797
1757	204811_s_at	-4.56712	1757	229376_at	4.36781
1758	211906_s_at	-4.56633	1758	202507_s_at	4.36231
1759	215783_s_at	-4.56532	1759	209447_at	4.3622
1760	215190_at	-4.56497	1760	214577_at	4.35877
1761	211470_s_at	-4.56487	1761	224335_s_at	4.35866
1762	201366_at	-4.56426	1762	202125_s_at	4.3583
1763	238584_at	-4.56002	1763	218584_at	4.35823
1764	219296_at	-4.55906	1764	235712_at	4.35806
1765	201092_at	-4.55704	1765	205566_at	4.35798
1766	208672_s_at	-4.55558	1766	211075_s_at	4.35794
1767	211297_s_at	-4.55547	1767	1552375_at	4.35792
1768	202003_s_at	-4.55417	1768	235068_at	4.35719
1769	204983_s_at	-4.55318	1769	223118_s_at	4.3563
1770	201682_at	-4.55219	1770	208359_s_at	4.35568
1771	207735_at	-4.55173	1771	213146_at	4.35551
1772	219302_s_at	-4.55111	1772	235672_at	4.35389
1773	224618_at	-4.55057	1773	229225_at	4.35348
1774	226455_at	-4.54687	1774	220935_s_at	4.35337
1775	208768_x_at	-4.54567	1775	221886_at	4.35086
1776	223256_at	-4.54419	1776	218675_at	4.35075
1777	206042_x_at	-4.54369	1777	209575_at	4.3502
1778	223522_at	-4.54189	1778	202663_at	4.34838
1779	223907_s_at	-4.54165	1779	1555579_s_at	4.3456
1780	200969_at	-4.54123	1780	225097_at	4.34241
1781	214603_at	-4.54066	1781	236726_at	4.33879
1782	225647_s_at	-4.53915	1782	201847_at	4.33575
1783	208955_at	-4.53876	1783	214679_x_at	4.33266
1784	213992_at	-4.53802	1784	1552766_at	4.33245
1785	240513_at	-4.53777	1785	223468_s_at	4.33218
1786	203663_s_at	-4.53764	1786	229999_at	4.33208
1787	208680_at	-4.5372	1787	226190_at	4.33169
1788	239835_at	-4.53669	1788	228548_at	4.33046
1789	227182_at	-4.53637	1789	64899_at	4.32969
1790	209233_at	-4.53603	1790	211966_at	4.32947
1791	218981_at	-4.53455	1791	201957_at	4.32769
1792	206440_at	-4.5344	1792	213109_at	4.32717
1793	212157_at	-4.53409	1793	212257_s_at	4.32471
1794	223556_at	-4.53397	1794	222388_s_at	4.32316
1795	226784_at	-4.53263	1795	224900_at	4.32289
1796	201522_x_at	-4.5325	1796	209011_at	4.32151
1797	202797_at	-4.53055	1797	210633_x_at	4.31837
1798	219927_at	-4.52957	1798	218500_at	4.3171
1799	228810_at	-4.52864	1799	227580_s_at	4.31645
1800	230560_at	-4.52761	1800	214004_s_at	4.31578
1801	224918_x_at	-4.52687	1801	219900_s_at	4.31497
1802	238815_at	-4.52683	1802	230220_at	4.3145
1803	230083_at	-4.52669	1803	227667_at	4.31281
1804	212012_at	-4.52568	1804	36030_at	4.31017
1805	225155_at	-4.52503	1805	217892_s_at	4.30997
1806	227492_at	-4.52499	1806	219471_at	4.30897
1807	202267_at	-4.52268	1807	208878_s_at	4.30617
1808	202144_s_at	-4.52257	1808	203940_s_at	4.30346
1809	210448_s_at	-4.52028	1809	212517_at	4.30179
1810	205394_at	-4.51994	1810	231873_at	4.30058
1811	235244_at	-4.51929	1811	211961_s_at	4.29579
1812	225152_at	-4.51493	1812	225533_at	4.29574
1813	217915_s_at	-4.51164	1813	212035_s_at	4.29551
1814	240261_at	-4.50955	1814	207437_at	4.2946
1815	211115_x_at	-4.50953	1815	1558147_a_at	4.29437
1816	218350_s_at	-4.5095	1816	226492_at	4.29341
1817	227291_s_at	-4.50866	1817	212681_at	4.29272
1818	229399_at	-4.50858	1818	204900_x_at	4.29217
1819	202673_at	-4.50842	1819	223340_at	4.29143
1820	209445_x_at	-4.50637	1820	203853_s_at	4.2886
1821	209681_at	-4.50537	1821	1552626_a_at	4.28784
1822	222573_s_at	-4.50297	1822	212387_at	4.28203
1823	228634_s_at	-4.50227	1823	219701_at	4.28146
1824	222637_at	-4.50164	1824	231977_at	4.27979
1825	206079_at	-4.50061	1825	226603_at	4.2723
1826	235088_at	-4.50007	1826	241411_at	4.27038
1827	225975_at	-4.49971	1827	202305_s_at	4.26628
1828	213964_x_at	-4.49938	1828	203187_at	4.26238
1829	1559510_at	-4.49893	1829	1554569_a_at	4.26229
1830	212338_at	-4.49686	1830	1569269_s_at	4.25927
1831	214662_at	-4.49191	1831	222613_at	4.25904
1832	1555864_s_at	-4.49162	1832	202599_s_at	4.25643
1833	228342_s_at	-4.48994	1833	224818_at	4.25328
1834	234653_at	-4.4893	1834	227321_at	4.25265
1835	219461_at	-4.48892	1835	218416_s_at	4.25195
1836	238175_at	-4.48836	1836	226814_at	4.25192
1837	228881_at	-4.48799	1837	219738_s_at	4.25163
1838	210178_x_at	-4.4873	1838	233536_at	4.25088
1839	208398_s_at	-4.4852	1839	238649_at	4.25074
1840	225953_at	-4.485	1840	211031_s_at	4.25067
1841	1555890_at	-4.48336	1841	242981_at	4.2501
1842	205256_at	-4.48314	1842	1557430_at	4.24964
1843	225281_at	-4.48278	1843	236273_at	4.24864
1844	230139_at	-4.48277	1844	217889_s_at	4.24757
1845	204326_x_at	-4.4826	1845	227720_at	4.24663
1846	203177_x_at	-4.48236	1846	225167_at	4.24561
1847	235649_at	-4.48213	1847	205248_at	4.24316
1848	210608_s_at	-4.48174	1848	211976_at	4.24252
1849	204294_at	-4.48141	1849	204428_s_at	4.2411
1850	202666_s_at	-4.48021	1850	1552299_at	4.23896
1851	221570_s_at	-4.48016	1851	212233_at	4.23863
1852	239210_at	-4.47875	1852	218581_at	4.23826
1853	239433_at	-4.47651	1853	235532_at	4.23682
1854	202752_x_at	-4.47384	1854	205151_s_at	4.23666
1855	228057_at	-4.47334	1855	202351_at	4.2346
1856	205052_at	-4.47171	1856	57163_at	4.23403
1857	214214_s_at	-4.47126	1857	200655_s_at	4.23381
1858	219177_at	-4.47006	1858	225825_at	4.23364
1859	235423_at	-4.46911	1859	212822_at	4.23297
1860	207729_at	-4.46881	1860	204914_s_at	4.23182
1861	227103_s_at	-4.46722	1861	204364_s_at	4.23075
1862	218566_s_at	-4.46569	1862	218109_s_at	4.22956
1863	205129_at	-4.46558	1863	225562_at	4.22874
1864	218716_x_at	-4.46413	1864	211671_s_at	4.22691
1865	1552740_at	-4.46379	1865	1562713_a_at	4.22654
1866	212886_at	-4.46341	1866	218793_s_at	4.22485
1867	243643_x_at	-4.46208	1867	226250_at	4.22424
1868	230348_at	-4.46078	1868	226322_at	4.22384
1869	1564911_at	-4.45922	1869	204615_x_at	4.22257
1870	211023_at	-4.4591	1870	237833_s_at	4.22257
1871	209687_at	-4.45815	1871	1554479_a_at	4.22223
1872	203345_s_at	-4.458	1872	205198_s_at	4.22078
1873	220817_at	-4.45527	1873	227188_at	4.21949
1874	1555345_at	-4.45391	1874	217033_x_at	4.21516
1875	200630_x_at	-4.45385	1875	229781_at	4.21211
1876	1554470_s_at	-4.4528	1876	201312_s_at	4.21208
1877	225190_x_at	-4.45163	1877	204246_s_at	4.21126
1878	207400_at	-4.4508	1878	227566_at	4.21104
1879	209536_s_at	-4.45073	1879	206408_at	4.21019
1880	227911_at	-4.45055	1880	222898_s_at	4.20942
1881	244704_at	-4.45017	1881	234710_s_at	4.20759
1882	213171_s_at	-4.44937	1882	210006_at	4.20731
1883	33778_at	-4.44923	1883	206258_at	4.20696
1884	242283_at	-4.44832	1884	1553211_at	4.20477
1885	201923_at	-4.44832	1885	238166_s_at	4.20468
1886	214154_s_at	-4.44811	1886	212643_at	4.20215
1887	209514_s_at	-4.44779	1887	236035_at	4.20089
1888	226017_at	-4.44666	1888	224790_at	4.19967
1889	239552_at	-4.44665	1889	209093_s_at	4.19848
1890	239670_at	-4.44598	1890	201029_s_at	4.19797
1891	232629_at	-4.44489	1891	235273_at	4.19634
1892	202446_s_at	-4.44295	1892	217757_at	4.19544
1893	203622_s_at	-4.44276	1893	218655_s_at	4.19492
1894	1555167_s_at	-4.44214	1894	1556216_s_at	4.19298
1895	205905_s_at	-4.44202	1895	201735_s_at	4.19275
1896	225614_at	-4.43972	1896	204062_s_at	4.19191
1897	223129_x_at	-4.43773	1897	203153_at	4.19145
1898	227827_at	-4.43735	1898	1555230_a_at	4.19051
1899	210061_at	-4.43712	1899	47773_at	4.19047
1900	1558236_at	-4.43457	1900	226125_at	4.19004
1901	222982_x_at	-4.43347	1901	208830_s_at	4.18645
1902	218117_at	-4.4334	1902	204037_at	4.18542
1903	229223_at	-4.43246	1903	201745_at	4.18541
1904	211203_s_at	-4.43202	1904	231726_at	4.18533
1905	214109_at	-4.43196	1905	203469_s_at	4.1853
1906	229216_s_at	-4.43085	1906	227252_at	4.18468
1907	200708_at	-4.42957	1907	206915_at	4.18429
1908	205726_at	-4.427	1908	201648_at	4.18398
1909	225578_at	-4.42494	1909	31826_at	4.18334
1910	220027_s_at	-4.42396	1910	219041_s_at	4.18298
1911	1556165_at	-4.42379	1911	235535_x_at	4.18279
1912	235515_at	-4.42295	1912	223220_s_at	4.18226
1913	211062_s_at	-4.42269	1913	226638_at	4.18166
1914	222640_at	-4.42075	1914	211303_x_at	4.1814
1915	219368_at	-4.41968	1915	200981_x_at	4.18077
1916	209187_at	-4.41907	1916	1555894_s_at	4.17996
1917	219365_s_at	-4.41894	1917	202255_s_at	4.17961
1918	1555434_a_at	-4.41791	1918	1558724_at	4.17795
1919	211892_s_at	-4.41577	1919	227081_at	4.17646
1920	203218_at	-4.41513	1920	230313_at	4.17524
1921	212219_at	-4.41361	1921	200780_x_at	4.17477
1922	201512_s_at	-4.4123	1922	207023_x_at	4.17128
1923	201883_s_at	-4.40682	1923	213394_at	4.17066
1924	217919_s_at	-4.4038	1924	214670_at	4.17043
1925	218326_s_at	-4.40339	1925	200951_s_at	4.17034
1926	1555225_at	-4.40306	1926	222391_at	4.17018
1927	219016_at	-4.40294	1927	1558010_s_at	4.16677
1928	222014_x_at	-4.40266	1928	212262_at	4.16489
1929	202465_at	-4.40117	1929	200677_at	4.16371
1930	223551_at	-4.40066	1930	227021_at	4.16251
1931	208310_s_at	-4.39986	1931	213750_at	4.1601
1932	200994_at	-4.39957	1932	227964_at	4.15798
1933	235245_at	-4.39894	1933	214924_s_at	4.15733
1934	203889_at	-4.39857	1934	231912_s_at	4.15722
1935	225222_at	-4.39855	1935	226556_at	4.15664
1936	204092_s_at	-4.39851	1936	230008_at	4.1521
1937	214047_s_at	-4.39791	1937	236453_at	4.15163
1938	217246_s_at	-4.39491	1938	211858_x_at	4.15128
1939	228587_at	-4.39422	1939	212878_s_at	4.14903
1940	220295_x_at	-4.39377	1940	227961_at	4.14702
1941	211114_x_at	-4.3929	1941	220298_s_at	4.14666
1942	239239_at	-4.39244	1942	1555968_a_at	4.1457
1943	201636_at	-4.39022	1943	203611_at	4.14502
1944	222161_at	-4.38976	1944	200070_at	4.14144
1945	219869_s_at	-4.38891	1945	1555875_at	4.14133
1946	225438_at	-4.38826	1946	228101_at	4.14113
1947	203672_x_at	-4.3875	1947	212223_at	4.14111
1948	221932_s_at	-4.3868	1948	226510_at	4.13675
1949	228051_at	-4.38623	1949	208430_s_at	4.13665
1950	210112_at	-4.38623	1950	209939_x_at	4.1359
1951	208500_x_at	-4.38523	1951	209384_at	4.13518
1952	1554341_a_at	-4.38463	1952	222043_at	4.13374
1953	224329_s_at	-4.38351	1953	230741_at	4.13336
1954	222958_s_at	-4.3832	1954	242016_at	4.13334
1955	224629_at	-4.38275	1955	203525_s_at	4.13067
1956	223251_s_at	-4.38244	1956	223261_at	4.12965
1957	206385_s_at	-4.38198	1957	212230_at	4.12804
1958	204812_at	-4.38054	1958	208961_s_at	4.12715
1959	238729_x_at	-4.37997	1959	200884_at	4.1271
1960	242560_at	-4.37945	1960	202767_at	4.12702
1961	212728_at	-4.37889	1961	222783_s_at	4.12675
1962	1554481_a_at	-4.37869	1962	204863_s_at	4.12673
1963	238974_at	-4.37823	1963	233234_at	4.12355
1964	231311_at	-4.37648	1964	228594_at	4.12345
1965	200038_s_at	-4.37518	1965	227115_at	4.12184
1966	241002_at	-4.37424	1966	213785_at	4.12168
1967	1558451_at	-4.36775	1967	219484_at	4.12022
1968	226834_at	-4.36752	1968	218785_s_at	4.11909
1969	206348_s_at	-4.36647	1969	225123_at	4.11757
1970	219073_s_at	-4.36442	1970	226822_at	4.11756
1971	206308_at	-4.36425	1971	207511_s_at	4.1175
1972	211401_s_at	-4.36409	1972	227712_at	4.11725
1973	209642_at	-4.36372	1973	209915_s_at	4.11634
1974	243445_at	-4.3627	1974	241091_at	4.114
1975	208343_s_at	-4.3625	1975	226057_at	4.11064
1976	227560_at	-4.3601	1976	228738_at	4.10886
1977	227190_at	-4.35821	1977	229007_at	4.10868
1978	233252_s_at	-4.35732	1978	203734_at	4.10843
1979	219837_s_at	-4.35583	1979	225356_at	4.10765
1980	213599_at	-4.35506	1980	219463_at	4.10757
1981	227920_at	-4.35269	1981	205823_at	4.10743
1982	222951_s_at	-4.35241	1982	235267_at	4.10659
1983	213226_at	-4.35173	1983	224636_at	4.10647
1984	202384_s_at	-4.35153	1984	219634_at	4.10618
1985	202955_s_at	-4.35137	1985	226137_at	4.10594
1986	232322_x_at	-4.35058	1986	230071_at	4.10412
1987	211762_s_at	-4.3502	1987	227717_at	4.1041
1988	206461_x_at	-4.34945	1988	209221_s_at	4.10381
1989	230441_at	-4.34274	1989	235561_at	4.10371
1990	222038_s_at	-4.34224	1990	224560_at	4.10246
1991	228357_at	-4.34206	1991	210933_s_at	4.10094
1992	231856_at	-4.34176	1992	231614_at	4.09933
1993	208753_s_at	-4.33891	1993	238789_at	4.09887
1994	204927_at	-4.33676	1994	235238_at	4.09673
1995	219344_at	-4.33518	1995	224693_at	4.0954
1996	231120_x_at	-4.33514	1996	230280_at	4.0941
1997	218104_at	-4.33445	1997	226519_s_at	4.0941
[truncated: 52,616 more rows]

## Sheet: ESCV_MFSelector_Des
Embryonic Stem Cell Vasculogenesis (ESCV): MFSelector
	Descending (with N-1 distinct discriminating lines)
Rank	probe_ID	Gene_Symbol	DE	p-value	q-value	SVDE
1	1553185_at	RASEF	0	6.95805e-07	6.74956e-05	0
2	1553186_x_at	RASEF	0	6.95805e-07	6.74956e-05	0
3	1558103_a_at	NA	0	6.95805e-07	6.74956e-05	0
4	1564360_a_at	LOC339260	0	6.95805e-07	6.74956e-05	0
5	1569519_at	NA	0	6.95805e-07	6.74956e-05	0
6	201220_x_at	CTBP2	0	6.95805e-07	6.74956e-05	0
7	202384_s_at	TCOF1	0	6.95805e-07	6.74956e-05	0
8	202847_at	PCK2	0	6.95805e-07	6.74956e-05	0
9	203139_at	DAPK1	0	6.95805e-07	6.74956e-05	0
10	204788_s_at	PPOX	0	6.95805e-07	6.74956e-05	0
11	206789_s_at	POU2F1	0	6.95805e-07	6.74956e-05	0
12	208779_x_at	NA	0	6.95805e-07	6.74956e-05	0
13	208883_at	UBR5	0	6.95805e-07	6.74956e-05	0
14	210749_x_at	NA	0	6.95805e-07	6.74956e-05	0
15	211289_x_at	NA	0	6.95805e-07	6.74956e-05	0
16	213792_s_at	INSR	0	6.95805e-07	6.74956e-05	0
17	215043_s_at	NA	0	6.95805e-07	6.74956e-05	0
18	218300_at	PAGR1	0	6.95805e-07	6.74956e-05	0
19	221690_s_at	NLRP2	0	6.95805e-07	6.74956e-05	0
20	225045_at	CCDC88A	0	6.95805e-07	6.74956e-05	0
21	225713_at	STK11IP	0	6.95805e-07	6.74956e-05	0
22	226569_s_at	CHTF18	0	6.95805e-07	6.74956e-05	0
23	227663_at	NA	0	6.95805e-07	6.74956e-05	0
24	228389_at	NA	0	6.95805e-07	6.74956e-05	0
25	231843_at	DDX55	0	6.95805e-07	6.74956e-05	0
26	235327_x_at	UBXN2A	0	6.95805e-07	6.74956e-05	0
27	241816_at	NA	0	6.95805e-07	6.74956e-05	0
28	202792_s_at	PPP6R2	0	6.95805e-07	6.74956e-05	0.01
29	203976_s_at	CHAF1A	0	6.95805e-07	6.74956e-05	0.01
30	204711_at	KIAA0753	0	6.95805e-07	6.74956e-05	0.01
31	204771_s_at	TTF1	0	6.95805e-07	6.74956e-05	0.01
32	207169_x_at	NA	0	6.95805e-07	6.74956e-05	0.01
33	211948_x_at	PRRC2C	0	6.95805e-07	6.74956e-05	0.01
34	212186_at	ACACA	0	6.95805e-07	6.74956e-05	0.01
35	218908_at	ASPSCR1	0	6.95805e-07	6.74956e-05	0.01
36	219228_at	ZNF331	0	6.95805e-07	6.74956e-05	0.01
37	219644_at	CCDC41	0	6.95805e-07	6.74956e-05	0.01
38	226156_at	AKT2	0	6.95805e-07	6.74956e-05	0.01
39	239151_at	LOC399753	0	6.95805e-07	6.74956e-05	0.01
40	1553693_s_at	CBR4	0	6.95805e-07	6.74956e-05	0.02
41	1558217_at	SLFN13	0	6.95805e-07	6.74956e-05	0.02
42	202385_s_at	TCOF1	0	6.95805e-07	6.74956e-05	0.02
43	204946_s_at	TOP3A	0	6.95805e-07	6.74956e-05	0.02
44	205086_s_at	NCAPH2	0	6.95805e-07	6.74956e-05	0.02
45	210011_s_at	EWSR1	0	6.95805e-07	6.74956e-05	0.02
46	213650_at	NA	0	6.95805e-07	6.74956e-05	0.02
47	214095_at	SHMT2	0	6.95805e-07	6.74956e-05	0.02
48	221096_s_at	TMCO6	0	6.95805e-07	6.74956e-05	0.02
49	221971_x_at	NA	0	6.95805e-07	6.74956e-05	0.02
50	235482_at	PCBP1-AS1	0	6.95805e-07	6.74956e-05	0.02
51	241954_at	FDFT1	0	6.95805e-07	6.74956e-05	0.02
52	242015_x_at	APEH	0	6.95805e-07	6.74956e-05	0.02
53	34764_at	LARS2	0	6.95805e-07	6.74956e-05	0.02
54	1553145_at	TAPT1-AS1	0	6.95805e-07	6.74956e-05	0.03
55	1554447_at	JPX	0	6.95805e-07	6.74956e-05	0.03
56	202033_s_at	RB1CC1	0	6.95805e-07	6.74956e-05	0.03
57	210622_x_at	CDK10	0	6.95805e-07	6.74956e-05	0.03
58	217895_at	PTCD3	0	6.95805e-07	6.74956e-05	0.03
59	223619_x_at	PECR	0	6.95805e-07	6.74956e-05	0.03
60	225881_at	SLC35B4	0	6.95805e-07	6.74956e-05	0.03
61	226121_at	DHRS13	0	6.95805e-07	6.74956e-05	0.03
62	228316_at	CLHC1	0	6.95805e-07	6.74956e-05	0.03
63	235123_at	NA	0	6.95805e-07	6.74956e-05	0.03
64	238566_at	ZNF334	0	6.95805e-07	6.74956e-05	0.03
65	242428_at	NA	0	6.95805e-07	6.74956e-05	0.03
66	40020_at	CELSR3	0	6.95805e-07	6.74956e-05	0.03
67	1553972_a_at	CBS	0	6.95805e-07	6.74956e-05	0.04
68	1564359_a_at	LOC339260	0	6.95805e-07	6.74956e-05	0.04
69	203082_at	BMS1	0	6.95805e-07	6.74956e-05	0.04
70	209725_at	UTP20	0	6.95805e-07	6.74956e-05	0.04
71	221789_x_at	RHOT2	0	6.95805e-07	6.74956e-05	0.04
72	223528_s_at	METTL17	0	6.95805e-07	6.74956e-05	0.04
73	226419_s_at	FLJ44342	0	6.95805e-07	6.74956e-05	0.04
74	232304_at	PELI1	0	6.95805e-07	6.74956e-05	0.04
75	202754_at	R3HDM1	0	6.95805e-07	6.74956e-05	0.05
76	204016_at	LARS2	0	6.95805e-07	6.74956e-05	0.05
77	207877_s_at	NVL	0	6.95805e-07	6.74956e-05	0.05
78	213677_s_at	PMS1	0	6.95805e-07	6.74956e-05	0.05
79	219678_x_at	DCLRE1C	0	6.95805e-07	6.74956e-05	0.05
80	226571_s_at	PTPRS	0	6.95805e-07	6.74956e-05	0.05
81	230534_at	ZNF678	0	6.95805e-07	6.74956e-05	0.05
82	239651_at	ANAPC5	0	6.95805e-07	6.74956e-05	0.05
83	200862_at	DHCR24	0	6.95805e-07	6.74956e-05	0.06
84	212424_at	PDCD11	0	6.95805e-07	6.74956e-05	0.06
85	215004_s_at	SUGP1	0	6.95805e-07	6.74956e-05	0.06
86	219000_s_at	DSCC1	0	6.95805e-07	6.74956e-05	0.06
87	221575_at	SCLY	0	6.95805e-07	6.74956e-05	0.06
88	222233_s_at	DCLRE1C	0	6.95805e-07	6.74956e-05	0.06
89	230777_s_at	PRDM15	0	6.95805e-07	6.74956e-05	0.06
90	231979_at	NA	0	6.95805e-07	6.74956e-05	0.06
91	204947_at	E2F1	0	6.95805e-07	6.74956e-05	0.07
92	213671_s_at	MARS	0	6.95805e-07	6.74956e-05	0.07
93	225017_at	CCDC14	0	6.95805e-07	6.74956e-05	0.07
94	226839_at	NR2C2AP	0	6.95805e-07	6.74956e-05	0.07
95	227980_at	ZNF322	0	6.95805e-07	6.74956e-05	0.07
96	1569487_at	NA	0	6.95805e-07	6.74956e-05	0.08
97	209411_s_at	GGA3	0	6.95805e-07	6.74956e-05	0.08
98	210858_x_at	ATM	0	6.95805e-07	6.74956e-05	0.08
99	212740_at	PIK3R4	0	6.95805e-07	6.74956e-05	0.08
100	215157_x_at	PABPC1	0	6.95805e-07	6.74956e-05	0.08
101	216232_s_at	GCN1L1	0	6.95805e-07	6.74956e-05	0.08
102	217526_at	NFATC2IP	0	6.95805e-07	6.74956e-05	0.08
103	218715_at	UTP6	0	6.95805e-07	6.74956e-05	0.08
104	231763_at	POLR3A	0	6.95805e-07	6.74956e-05	0.08
105	233595_at	USP34	0	6.95805e-07	6.74956e-05	0.08
106	236814_at	MDM4	0	6.95805e-07	6.74956e-05	0.08
107	238774_at	NA	0	6.95805e-07	6.74956e-05	0.08
108	239725_at	PGAP1	0	6.95805e-07	6.74956e-05	0.08
109	244185_at	NA	0	6.95805e-07	6.74956e-05	0.08
110	204828_at	RAD9A	0	6.95805e-07	6.74956e-05	0.09
111	205953_at	LRIG2	0	6.95805e-07	6.74956e-05	0.09
112	212816_s_at	CBS	0	6.95805e-07	6.74956e-05	0.09
113	221406_s_at	NA	0	6.95805e-07	6.74956e-05	0.09
114	227818_at	CEP85	0	6.95805e-07	6.74956e-05	0.09
115	228512_at	PTCD3	0	6.95805e-07	6.74956e-05	0.09
116	239413_at	CEP152	0	6.95805e-07	6.74956e-05	0.09
117	242471_at	SRGAP2B	0	6.95805e-07	6.74956e-05	0.09
118	244347_at	NA	0	6.95805e-07	6.74956e-05	0.09
119	205165_at	CELSR3	0	6.95805e-07	6.74956e-05	0.1
120	207231_at	DZIP3	0	6.95805e-07	6.74956e-05	0.1
121	213390_at	ZC3H4	0	6.95805e-07	6.74956e-05	0.1
122	227254_at	POU2F1	0	6.95805e-07	6.74956e-05	0.1
123	228192_at	MNF1	0	6.95805e-07	6.74956e-05	0.1
124	239233_at	CCDC88A	0	6.95805e-07	6.74956e-05	0.1
125	212693_at	MDN1	0	6.95805e-07	6.74956e-05	0.11
126	215920_s_at	NA	0	6.95805e-07	6.74956e-05	0.11
127	226450_at	INSR	0	6.95805e-07	6.74956e-05	0.11
128	226890_at	WDR35	0	6.95805e-07	6.74956e-05	0.11
129	211257_x_at	ZNF638	0	6.95805e-07	6.74956e-05	0.12
130	214055_x_at	PRRC2C	0	6.95805e-07	6.74956e-05	0.12
131	218016_s_at	POLR3E	0	6.95805e-07	6.74956e-05	0.12
132	225291_at	PNPT1	0	6.95805e-07	6.74956e-05	0.12
133	240908_at	NA	0	6.95805e-07	6.74956e-05	0.12
134	208445_s_at	BAZ1B	0	6.95805e-07	6.74956e-05	0.13
135	212287_at	SUZ12	0	6.95805e-07	6.74956e-05	0.13
136	220459_at	MCM3AP-AS1	0	6.95805e-07	6.74956e-05	0.13
137	231989_s_at	NA	0	6.95805e-07	6.74956e-05	0.13
138	235693_at	NA	0	6.95805e-07	6.74956e-05	0.13
139	1558922_at	NA	0	6.95805e-07	6.74956e-05	0.14
140	208974_x_at	KPNB1	0	6.95805e-07	6.74956e-05	0.14
141	212913_at	NA	0	6.95805e-07	6.74956e-05	0.14
142	216026_s_at	POLE	0	6.95805e-07	6.74956e-05	0.14
143	221692_s_at	MRPL34	0	6.95805e-07	6.74956e-05	0.14
144	228286_at	GEN1	0	6.95805e-07	6.74956e-05	0.14
145	234341_x_at	LOC91548	0	6.95805e-07	6.74956e-05	0.14
146	201715_s_at	ACIN1	0	6.95805e-07	6.74956e-05	0.15
147	204724_s_at	COL9A3	0	6.95805e-07	6.74956e-05	0.15
148	214682_at	PKD1P1	0	6.95805e-07	6.74956e-05	0.15
149	218422_s_at	RBM26	0	6.95805e-07	6.74956e-05	0.15
150	225492_at	TMEM33	0	6.95805e-07	6.74956e-05	0.15
151	228455_at	NA	0	6.95805e-07	6.74956e-05	0.15
152	228927_at	ZNF397	0	6.95805e-07	6.74956e-05	0.15
153	231848_x_at	ZNF207	0	6.95805e-07	6.74956e-05	0.15
154	232909_s_at	NA	0	6.95805e-07	6.74956e-05	0.15
155	237475_x_at	CCDC152	0	6.95805e-07	6.74956e-05	0.15
156	240798_at	NA	0	6.95805e-07	6.74956e-05	0.15
157	203678_at	FAN1	0	6.95805e-07	6.74956e-05	0.16
158	231845_at	AARS2	0	6.95805e-07	6.74956e-05	0.16
159	200691_s_at	HSPA9	0	6.95805e-07	6.74956e-05	0.17
160	200807_s_at	HSPD1	0	6.95805e-07	6.74956e-05	0.17
161	214220_s_at	ALMS1	0	6.95805e-07	6.74956e-05	0.17
162	221857_s_at	TJAP1	0	6.95805e-07	6.74956e-05	0.17
163	225445_at	UBN2	0	6.95805e-07	6.74956e-05	0.17
164	227921_at	LOC100507312	0	6.95805e-07	6.74956e-05	0.17
165	231810_at	BRI3BP	0	6.95805e-07	6.74956e-05	0.17
166	235434_at	NA	0	6.95805e-07	6.74956e-05	0.17
167	201086_x_at	SON	0	6.95805e-07	6.74956e-05	0.18
168	206593_s_at	MED22	0	6.95805e-07	6.74956e-05	0.18
169	219754_at	RBM41	0	6.95805e-07	6.74956e-05	0.18
170	225627_s_at	CACHD1	0	6.95805e-07	6.74956e-05	0.18
171	226265_at	QSER1	0	6.95805e-07	6.74956e-05	0.18
172	226687_at	PRPF40A	0	6.95805e-07	6.74956e-05	0.18
173	226786_at	RFX1	0	6.95805e-07	6.74956e-05	0.18
174	236007_at	AKAP10	0	6.95805e-07	6.74956e-05	0.18
175	242065_x_at	IDI1	0	6.95805e-07	6.74956e-05	0.18
176	244455_at	KCNT2	0	6.95805e-07	6.74956e-05	0.18
177	206751_s_at	PCYT1B	0	6.95805e-07	6.74956e-05	0.19
178	218362_s_at	DIS3	0	6.95805e-07	6.74956e-05	0.19
179	220720_x_at	MZT2B	0	6.95805e-07	6.74956e-05	0.19
180	225786_at	HNRNPU-AS1	0	6.95805e-07	6.74956e-05	0.19
181	230139_at	NA	0	6.95805e-07	6.74956e-05	0.19
182	243745_at	NA	0	6.95805e-07	6.74956e-05	0.19
183	1557737_s_at	NKTR	0	6.95805e-07	6.74956e-05	0.2
184	219649_at	ALG6	0	6.95805e-07	6.74956e-05	0.2
185	222795_s_at	PLCXD1	0	6.95805e-07	6.74956e-05	0.2
186	226843_s_at	PAPD5	0	6.95805e-07	6.74956e-05	0.2
187	228216_at	NA	0	6.95805e-07	6.74956e-05	0.2
188	235020_at	TAF4B	0	6.95805e-07	6.74956e-05	0.2
189	202235_at	SLC16A1	0	6.95805e-07	6.74956e-05	0.21
190	212996_s_at	URB1	0	6.95805e-07	6.74956e-05	0.21
191	218889_at	NOC3L	0	6.95805e-07	6.74956e-05	0.21
192	239207_at	KDM5C	0	6.95805e-07	6.74956e-05	0.21
193	201930_at	MCM6	0	6.95805e-07	6.74956e-05	0.22
194	215281_x_at	POGZ	0	6.95805e-07	6.74956e-05	0.22
195	217164_at	NA	0	6.95805e-07	6.74956e-05	0.22
196	217956_s_at	ENOPH1	0	6.95805e-07	6.74956e-05	0.22
197	218838_s_at	TTC31	0	6.95805e-07	6.74956e-05	0.22
198	225035_x_at	NA	0	6.95805e-07	6.74956e-05	0.22
199	226145_s_at	FRAS1	0	6.95805e-07	6.74956e-05	0.22
200	203495_at	LRRC14	0	6.95805e-07	6.74956e-05	0.23
201	215807_s_at	PLXNB1	0	6.95805e-07	6.74956e-05	0.23
202	226934_at	CPSF6	0	6.95805e-07	6.74956e-05	0.23
203	232094_at	KATNBL1	0	6.95805e-07	6.74956e-05	0.23
204	232597_x_at	SCAF11	0	6.95805e-07	6.74956e-05	0.23
205	239071_at	RBBP4	0	6.95805e-07	6.74956e-05	0.23
206	208930_s_at	ILF3	0	6.95805e-07	6.74956e-05	0.24
207	209439_s_at	PHKA2	0	6.95805e-07	6.74956e-05	0.24
208	213302_at	PFAS	0	6.95805e-07	6.74956e-05	0.24
209	212139_at	GCN1L1	0	6.95805e-07	6.74956e-05	0.25
210	212542_s_at	PHIP	0	6.95805e-07	6.74956e-05	0.25
211	213605_s_at	LOC728093	0	6.95805e-07	6.74956e-05	0.25
212	213775_x_at	ZNF638	0	6.95805e-07	6.74956e-05	0.25
213	219154_at	TMEM120B	0	6.95805e-07	6.74956e-05	0.25
214	235690_at	ZNF594	0	6.95805e-07	6.74956e-05	0.25
215	1557081_at	RBM25	0	6.95805e-07	6.74956e-05	0.26
216	1569142_at	TRIM13	0	6.95805e-07	6.74956e-05	0.26
217	203286_at	RNF44	0	6.95805e-07	6.74956e-05	0.26
218	211713_x_at	KIAA0101	0	6.95805e-07	6.74956e-05	0.26
219	213574_s_at	NA	0	6.95805e-07	6.74956e-05	0.26
220	214988_s_at	SON	0	6.95805e-07	6.74956e-05	0.26
221	226663_at	NA	0	6.95805e-07	6.74956e-05	0.26
222	1569181_x_at	NA	0	6.95805e-07	6.74956e-05	0.27
223	203422_at	POLD1	0	6.95805e-07	6.74956e-05	0.27
224	227520_at	TXLNG	0	6.95805e-07	6.74956e-05	0.27
225	232347_x_at	NA	0	6.95805e-07	6.74956e-05	0.27
226	233030_at	PNPLA3	0	6.95805e-07	6.74956e-05	0.27
227	203419_at	MLL4	0	6.95805e-07	6.74956e-05	0.28
228	215116_s_at	DNM1	0	6.95805e-07	6.74956e-05	0.28
229	228415_at	AP1S2	0	6.95805e-07	6.74956e-05	0.28
230	238890_at	BRWD1	0	6.95805e-07	6.74956e-05	0.28
231	225712_at	GEMIN5	0	6.95805e-07	6.74956e-05	0.29
232	226470_at	GGT7	0	6.95805e-07	6.74956e-05	0.29
233	229422_at	NRD1	0	6.95805e-07	6.74956e-05	0.29
234	1557172_x_at	NEK8	0	6.95805e-07	6.74956e-05	0.3
235	1569302_at	KIAA1731	0	6.95805e-07	6.74956e-05	0.3
236	206142_at	ZNF135	0	6.95805e-07	6.74956e-05	0.3
237	218308_at	TACC3	0	6.95805e-07	6.74956e-05	0.3
238	223988_x_at	METTL17	0	6.95805e-07	6.74956e-05	0.3
239	218104_at	TEX10	0	6.95805e-07	6.74956e-05	0.31
240	218740_s_at	CDK5RAP3	0	6.95805e-07	6.74956e-05	0.31
241	219615_s_at	KCNK5	0	6.95805e-07	6.74956e-05	0.31
242	222674_at	C9orf114	0	6.95805e-07	6.74956e-05	0.31
243	228859_at	C4orf21	0	6.95805e-07	6.74956e-05	0.31
244	202920_at	ANK2	0	6.95805e-07	6.74956e-05	0.32
245	204835_at	POLA1	0	6.95805e-07	6.74956e-05	0.32
246	227894_at	WDR90	0	6.95805e-07	6.74956e-05	0.32
247	228522_at	FBRSL1	0	6.95805e-07	6.74956e-05	0.32
248	203230_at	DVL1	0	6.95805e-07	6.74956e-05	0.33
249	205511_at	FLJ10038	0	6.95805e-07	6.74956e-05	0.33
250	212571_at	CHD8	0	6.95805e-07	6.74956e-05	0.33
251	219002_at	FASTKD1	0	6.95805e-07	6.74956e-05	0.33
252	232398_at	CCDC150	0	6.95805e-07	6.74956e-05	0.33
253	1557987_at	NA	0	6.95805e-07	6.74956e-05	0.34
254	229615_at	NA	0	6.95805e-07	6.74956e-05	0.34
255	230653_at	NA	0	6.95805e-07	6.74956e-05	0.34
256	232889_at	NA	0	6.95805e-07	6.74956e-05	0.34
257	1555846_a_at	NA	0	6.95805e-07	6.74956e-05	0.35
258	1560145_at	MKLN1	0	6.95805e-07	6.74956e-05	0.35
259	1568983_a_at	NA	0	6.95805e-07	6.74956e-05	0.35
260	203069_at	SV2A	0	6.95805e-07	6.74956e-05	0.35
261	220675_s_at	PNPLA3	0	6.95805e-07	6.74956e-05	0.35
262	222276_at	METTL2B	0	6.95805e-07	6.74956e-05	0.35
263	226481_at	VPRBP	0	6.95805e-07	6.74956e-05	0.35
264	231844_at	MGC27345	0	6.95805e-07	6.74956e-05	0.35
265	231938_at	SGOL1	0	6.95805e-07	6.74956e-05	0.35
266	238299_at	NA	0	6.95805e-07	6.74956e-05	0.35
267	202373_s_at	NA	0	6.95805e-07	6.74956e-05	0.36
268	213074_at	PHIP	0	6.95805e-07	6.74956e-05	0.36
269	218984_at	PUS7	0	6.95805e-07	6.74956e-05	0.36
270	220341_s_at	C5orf45	0	6.95805e-07	6.74956e-05	0.36
271	1555324_at	PTK7	0	6.95805e-07	6.74956e-05	0.37
272	1565759_at	RPL13	0	6.95805e-07	6.74956e-05	0.37
273	205370_x_at	DBT	0	6.95805e-07	6.74956e-05	0.37
274	234991_at	ZXDC	0	6.95805e-07	6.74956e-05	0.37
275	1007_s_at	DDR1	0	6.95805e-07	6.74956e-05	0.38
276	201544_x_at	NA	0	6.95805e-07	6.74956e-05	0.38
277	208549_x_at	PTMA	0	6.95805e-07	6.74956e-05	0.38
278	208694_at	PRKDC	0	6.95805e-07	6.74956e-05	0.38
279	213507_s_at	KPNB1	0	6.95805e-07	6.74956e-05	0.38
280	226575_at	ZNF462	0	6.95805e-07	6.74956e-05	0.38
281	233803_s_at	MYBBP1A	0	6.95805e-07	6.74956e-05	0.38
282	242965_at	NA	0	6.95805e-07	6.74956e-05	0.38
283	208772_at	NA	0	6.95805e-07	6.74956e-05	0.39
284	214850_at	SMA4	0	6.95805e-07	6.74956e-05	0.39
285	228047_at	NA	0	6.95805e-07	6.74956e-05	0.39
286	228754_at	SLC6A6	0	6.95805e-07	6.74956e-05	0.39
287	218969_at	PAM16	0	6.95805e-07	6.74956e-05	0.4
288	232312_at	PPP6R3	0	6.95805e-07	6.74956e-05	0.4
289	238508_at	DBF4B	0	6.95805e-07	6.74956e-05	0.4
290	238589_s_at	NA	0	6.95805e-07	6.74956e-05	0.4
291	213534_s_at	PASK	0	6.95805e-07	6.74956e-05	0.41
292	214802_at	EXOC7	0	6.95805e-07	6.74956e-05	0.41
293	222039_at	KIF18B	0	6.95805e-07	6.74956e-05	0.41
294	228502_at	RPS6KA6	0	6.95805e-07	6.74956e-05	0.41
295	231297_at	DOT1L	0	6.95805e-07	6.74956e-05	0.41
296	1557270_at	NA	0	6.95805e-07	6.74956e-05	0.42
297	207305_s_at	TRAPPC8	0	6.95805e-07	6.74956e-05	0.42
298	212894_at	SUPV3L1	0	6.95805e-07	6.74956e-05	0.42
299	221911_at	ETV1	0	6.95805e-07	6.74956e-05	0.42
300	224888_at	EPT1	0	6.95805e-07	6.74956e-05	0.42
301	235374_at	MDH1	0	6.95805e-07	6.74956e-05	0.42
302	207186_s_at	NA	0	6.95805e-07	6.74956e-05	0.43
303	212946_at	VWA8	0	6.95805e-07	6.74956e-05	0.43
304	1553292_s_at	SGK494	0	6.95805e-07	6.74956e-05	0.44
305	1558142_at	TNRC6B	0	6.95805e-07	6.74956e-05	0.44
306	204142_at	ENOSF1	0	6.95805e-07	6.74956e-05	0.44
307	209336_at	PWP2	0	6.95805e-07	6.74956e-05	0.44
308	215170_s_at	CEP152	0	6.95805e-07	6.74956e-05	0.44
309	217647_at	NA	0	6.95805e-07	6.74956e-05	0.44
310	202153_s_at	NUP62	0	6.95805e-07	6.74956e-05	0.45
311	205255_x_at	TCF7	0	6.95805e-07	6.74956e-05	0.45
312	212760_at	UBR2	0	6.95805e-07	6.74956e-05	0.45
313	214742_at	AZI1	0	6.95805e-07	6.74956e-05	0.45
314	219545_at	NA	0	6.95805e-07	6.74956e-05	0.45
315	203818_s_at	SF3A3	0	6.95805e-07	6.74956e-05	0.46
316	205733_at	BLM	0	6.95805e-07	6.74956e-05	0.46
317	212137_at	LARP1	0	6.95805e-07	6.74956e-05	0.46
318	218168_s_at	ADCK3	0	6.95805e-07	6.74956e-05	0.46
319	219084_at	NSD1	0	6.95805e-07	6.74956e-05	0.46
320	221219_s_at	KLHDC4	0	6.95805e-07	6.74956e-05	0.46
321	223251_s_at	ANKRD10	0	6.95805e-07	6.74956e-05	0.46
322	225890_at	MGME1	0	6.95805e-07	6.74956e-05	0.46
323	225569_at	NA	0	6.95805e-07	6.74956e-05	0.47
324	1555476_at	IREB2	0	6.95805e-07	6.74956e-05	0.48
325	1557675_at	RAF1	0	6.95805e-07	6.74956e-05	0.48
326	209440_at	PRPS1	0	6.95805e-07	6.74956e-05	0.48
327	222737_s_at	BRD7	0	6.95805e-07	6.74956e-05	0.48
328	225595_at	CREBZF	0	6.95805e-07	6.74956e-05	0.48
329	235231_at	ZNF789	0	6.95805e-07	6.74956e-05	0.48
330	243514_at	NA	0	6.95805e-07	6.74956e-05	0.48
331	202610_s_at	MED14	0	6.95805e-07	6.74956e-05	0.49
332	2028_s_at	E2F1	0	6.95805e-07	6.74956e-05	0.49
333	212560_at	SORL1	0	6.95805e-07	6.74956e-05	0.49
334	213827_at	ARHGAP33	0	6.95805e-07	6.74956e-05	0.49
335	214437_s_at	SHMT2	0	6.95805e-07	6.74956e-05	0.49
336	206316_s_at	KNTC1	0	6.95805e-07	6.74956e-05	0.5
337	212429_s_at	GTF3C2	0	6.95805e-07	6.74956e-05	0.51
338	213591_at	ALDH7A1	0	6.95805e-07	6.74956e-05	0.51
339	228539_at	NA	0	6.95805e-07	6.74956e-05	0.51
340	243009_at	NA	0	6.95805e-07	6.74956e-05	0.51
341	226700_at	U2AF1L4	0	6.95805e-07	6.74956e-05	0.52
342	230292_at	NA	0	6.95805e-07	6.74956e-05	0.52
343	232441_at	KRR1	0	6.95805e-07	6.74956e-05	0.52
344	233893_s_at	UVSSA	0	6.95805e-07	6.74956e-05	0.52
345	235107_at	NA	0	6.95805e-07	6.74956e-05	0.52
346	201229_s_at	ARIH2	0	6.95805e-07	6.74956e-05	0.53
347	210236_at	PPFIA1	0	6.95805e-07	6.74956e-05	0.53
348	219363_s_at	MTERFD1	0	6.95805e-07	6.74956e-05	0.53
349	201137_s_at	HLA-DPB1	0	6.95805e-07	6.74956e-05	0.54
350	203688_at	PKD2	0	6.95805e-07	6.74956e-05	0.54
351	209333_at	ULK1	0	6.95805e-07	6.74956e-05	0.54
352	223146_at	NA	0	6.95805e-07	6.74956e-05	0.54
353	230893_at	DNAJC21	0	6.95805e-07	6.74956e-05	0.54
354	233713_at	NA	0	6.95805e-07	6.74956e-05	0.54
355	205206_at	KAL1	0	6.95805e-07	6.74956e-05	0.55
356	226591_at	NA	0	6.95805e-07	6.74956e-05	0.55
357	228776_at	GJC1	0	6.95805e-07	6.74956e-05	0.55
358	243236_at	NA	0	6.95805e-07	6.74956e-05	0.55
359	209446_s_at	NA	0	6.95805e-07	6.74956e-05	0.56
360	211954_s_at	IPO5	0	6.95805e-07	6.74956e-05	0.56
361	222382_x_at	NUP205	0	6.95805e-07	6.74956e-05	0.56
362	200914_x_at	KTN1	0	6.95805e-07	6.74956e-05	0.57
363	202127_at	PRPF4B	0	6.95805e-07	6.74956e-05	0.57
364	222380_s_at	PDCD6	0	6.95805e-07	6.74956e-05	0.57
365	228694_at	NA	0	6.95805e-07	6.74956e-05	0.57
366	241798_at	NA	0	6.95805e-07	6.74956e-05	0.57
367	244523_at	MMD	0	6.95805e-07	6.74956e-05	0.57
368	1559524_at	NA	0	6.95805e-07	6.74956e-05	0.58
369	203098_at	CDYL	0	6.95805e-07	6.74956e-05	0.58
370	204717_s_at	SLC29A2	0	6.95805e-07	6.74956e-05	0.58
371	223531_x_at	NA	0	6.95805e-07	6.74956e-05	0.58
372	1554638_at	ZFYVE16	0	6.95805e-07	6.74956e-05	0.59
373	209181_s_at	NA	0	6.95805e-07	6.74956e-05	0.59
374	210891_s_at	NA	0	6.95805e-07	6.74956e-05	0.59
375	213499_at	CLCN2	0	6.95805e-07	6.74956e-05	0.59
376	214061_at	WDR67	0	6.95805e-07	6.74956e-05	0.59
377	220789_s_at	NA	0	6.95805e-07	6.74956e-05	0.59
378	201475_x_at	MARS	0	6.95805e-07	6.74956e-05	0.6
379	208884_s_at	UBR5	0	6.95805e-07	6.74956e-05	0.6
380	217872_at	PIH1D1	0	6.95805e-07	6.74956e-05	0.6
381	228308_at	FKBP11	0	6.95805e-07	6.74956e-05	0.6
382	232529_at	SP3	0	6.95805e-07	6.74956e-05	0.6
383	216836_s_at	ERBB2	0	6.95805e-07	6.74956e-05	0.61
384	244552_at	ZNF788	0	6.95805e-07	6.74956e-05	0.61
385	202251_at	PRPF3	0	6.95805e-07	6.74956e-05	0.62
386	228959_at	PDK3	0	6.95805e-07	6.74956e-05	0.62
387	240971_x_at	NA	0	6.95805e-07	6.74956e-05	0.63
388	202326_at	EHMT2	0	6.95805e-07	6.74956e-05	0.64
389	206516_at	AMH	0	6.95805e-07	6.74956e-05	0.64
390	212066_s_at	USP34	0	6.95805e-07	6.74956e-05	0.64
391	212945_s_at	MGA	0	6.95805e-07	6.74956e-05	0.64
392	1554948_at	NA	0	6.95805e-07	6.74956e-05	0.65
393	211538_s_at	HSPA2	0	6.95805e-07	6.74956e-05	0.65
394	227164_at	SRSF1	0	6.95805e-07	6.74956e-05	0.65
395	202505_at	SNRPB2	0	6.95805e-07	6.74956e-05	0.66
396	215921_at	NPIPL3	0	6.95805e-07	6.74956e-05	0.66
397	216945_x_at	PASK	0	6.95805e-07	6.74956e-05	0.66
398	226330_s_at	SUPT20H	0	6.95805e-07	6.74956e-05	0.66
399	204087_s_at	SLC5A6	0	6.95805e-07	6.74956e-05	0.67
400	209296_at	PPM1B	0	6.95805e-07	6.74956e-05	0.67
401	220408_x_at	SUPT20H	0	6.95805e-07	6.74956e-05	0.67
402	228983_at	NA	0	6.95805e-07	6.74956e-05	0.68
403	227891_s_at	TAF15	0	6.95805e-07	6.74956e-05	0.69
404	239411_at	NA	0	6.95805e-07	6.74956e-05	0.69
405	203358_s_at	EZH2	0	6.95805e-07	6.74956e-05	0.7
406	218274_s_at	ANKZF1	0	6.95805e-07	6.74956e-05	0.7
407	236379_at	NA	0	6.95805e-07	6.74956e-05	0.7
408	1569139_s_at	FAM53A	0	6.95805e-07	6.74956e-05	0.71
409	228318_s_at	CRIPAK	0	6.95805e-07	6.74956e-05	0.71
410	232648_at	PSMA3	0	6.95805e-07	6.74956e-05	0.71
411	234952_s_at	PHRF1	0	6.95805e-07	6.74956e-05	0.71
412	1556821_x_at	DLEU2	0	6.95805e-07	6.74956e-05	0.72
413	223513_at	CENPJ	0	6.95805e-07	6.74956e-05	0.72
414	226200_at	VARS2	0	6.95805e-07	6.74956e-05	0.72
415	232489_at	TRMT13	0	6.95805e-07	6.74956e-05	0.72
416	1559862_at	COPA	0	6.95805e-07	6.74956e-05	0.73
417	201928_at	PKP4	0	6.95805e-07	6.74956e-05	0.74
418	222313_at	NA	0	6.95805e-07	6.74956e-05	0.74
419	219863_at	HERC5	0	6.95805e-07	6.74956e-05	0.75
420	236520_at	SDCBP2-AS1	0	6.95805e-07	6.74956e-05	0.75
421	206565_x_at	SMA4	0	6.95805e-07	6.74956e-05	0.76
422	220651_s_at	MCM10	0	6.95805e-07	6.74956e-05	0.76
423	235005_at	DIS3L	0	6.95805e-07	6.74956e-05	0.77
424	203346_s_at	MTF2	0	6.95805e-07	6.74956e-05	0.78
425	218269_at	DROSHA	0	6.95805e-07	6.74956e-05	0.78
426	231781_s_at	LRRC2	0	6.95805e-07	6.74956e-05	0.78
427	218456_at	CAPRIN2	0	6.95805e-07	6.74956e-05	0.8
428	225995_x_at	NA	0	6.95805e-07	6.74956e-05	0.8
429	227053_at	PACSIN1	0	6.95805e-07	6.74956e-05	0.8
430	238931_at	METTL16	0	6.95805e-07	6.74956e-05	0.8
431	222629_at	REV1	0	6.95805e-07	6.74956e-05	0.81
432	230712_at	NBPF1	0	6.95805e-07	6.74956e-05	0.81
433	208795_s_at	MCM7	0	6.95805e-07	6.74956e-05	0.82
434	223771_at	TMEM87A	0	6.95805e-07	6.74956e-05	0.82
435	218675_at	SLC22A17	0	6.95805e-07	6.74956e-05	0.83
436	241682_at	KLHL23	0	6.95805e-07	6.74956e-05	0.83
437	232145_at	C2orf68	0	6.95805e-07	6.74956e-05	0.84
438	48808_at	DHFR	0	6.95805e-07	6.74956e-05	0.84
439	1570143_at	NA	0	6.95805e-07	6.74956e-05	0.85
440	215599_at	NA	0	6.95805e-07	6.74956e-05	0.85
441	225196_s_at	MRPS26	0	6.95805e-07	6.74956e-05	0.86
442	204295_at	SURF1	0	6.95805e-07	6.74956e-05	0.88
443	210554_s_at	CTBP2	0	6.95805e-07	6.74956e-05	0.88
444	203375_s_at	TPP2	0	6.95805e-07	6.74956e-05	0.89
445	227499_at	FZD3	0	6.95805e-07	6.74956e-05	0.89
446	202038_at	UBE4A	0	6.95805e-07	6.74956e-05	0.91
447	243037_at	NA	0	6.95805e-07	6.74956e-05	0.91
448	238880_at	GTF3A	0	6.95805e-07	6.74956e-05	0.93
449	214785_at	VPS13A	0	6.95805e-07	6.74956e-05	0.94
450	218052_s_at	ATP13A1	0	6.95805e-07	6.74956e-05	0.94
451	220081_x_at	HSD17B7	0	6.95805e-07	6.74956e-05	0.94
452	51200_at	C19orf60	0	6.95805e-07	6.74956e-05	0.94
453	203706_s_at	FZD7	0	6.95805e-07	6.74956e-05	0.95
454	218141_at	UBE2O	0	6.95805e-07	6.74956e-05	0.95
455	242225_at	NA	0	6.95805e-07	6.74956e-05	0.95
456	201900_s_at	AKR1A1	0	6.95805e-07	6.74956e-05	0.96
457	229315_at	NA	0	6.95805e-07	6.74956e-05	0.96
458	243672_at	SALL3	0	6.95805e-07	6.74956e-05	0.96
459	235423_at	ORC2	0	6.95805e-07	6.74956e-05	0.97
460	1553704_x_at	ZNF791	0	6.95805e-07	6.74956e-05	0.98
461	210028_s_at	ORC3	0	6.95805e-07	6.74956e-05	1
462	212719_at	PHLPP1	0	6.95805e-07	6.74956e-05	1
463	215038_s_at	SETD2	0	6.95805e-07	6.74956e-05	1
464	218848_at	THOC6	0	6.95805e-07	6.74956e-05	1
465	222640_at	DNMT3A	0	6.95805e-07	6.74956e-05	1
466	231188_at	ZSCAN2	0	6.95805e-07	6.74956e-05	1
467	212825_at	PAXIP1	0	6.95805e-07	6.74956e-05	1.02
468	221656_s_at	ARHGEF10L	0	6.95805e-07	6.74956e-05	1.02
469	231057_at	NA	0	6.95805e-07	6.74956e-05	1.02
470	233717_x_at	NA	0	6.95805e-07	6.74956e-05	1.02
471	243294_at	ZNF780B	0	6.95805e-07	6.74956e-05	1.02
472	221540_x_at	NA	0	6.95805e-07	6.74956e-05	1.03
473	206722_s_at	LPAR2	0	6.95805e-07	6.74956e-05	1.04
474	215659_at	GSDMB	0	6.95805e-07	6.74956e-05	1.04
475	217775_s_at	RDH11	0	6.95805e-07	6.74956e-05	1.04
476	219235_s_at	PHACTR4	0	6.95805e-07	6.74956e-05	1.05
477	1556338_at	NA	0	6.95805e-07	6.74956e-05	1.06
478	242726_at	NA	0	6.95805e-07	6.74956e-05	1.06
479	242859_at	NA	0	6.95805e-07	6.74956e-05	1.06
480	204143_s_at	ENOSF1	0	6.95805e-07	6.74956e-05	1.08
481	219870_at	ATF7IP2	0	6.95805e-07	6.74956e-05	1.08
482	1565558_at	NA	0	6.95805e-07	6.74956e-05	1.09
483	206723_s_at	LPAR2	0	6.95805e-07	6.74956e-05	1.09
484	230060_at	CDCA7	0	6.95805e-07	6.74956e-05	1.09
485	214221_at	ALMS1	0	6.95805e-07	6.74956e-05	1.14
486	1554599_x_at	NA	0	6.95805e-07	6.74956e-05	1.15
487	203176_s_at	TFAM	0	6.95805e-07	6.74956e-05	1.15
488	213133_s_at	GCSH	0	6.95805e-07	6.74956e-05	1.16
489	221227_x_at	COQ3	0	6.95805e-07	6.74956e-05	1.16
490	202317_s_at	UBE4B	0	6.95805e-07	6.74956e-05	1.17
491	236619_at	NA	0	6.95805e-07	6.74956e-05	1.17
492	238043_at	ARID1B	0	6.95805e-07	6.74956e-05	1.17
493	219010_at	C1orf106	0	6.95805e-07	6.74956e-05	1.18
494	228191_at	FLVCR1	0	6.95805e-07	6.74956e-05	1.18
495	210231_x_at	SET	0	6.95805e-07	6.74956e-05	1.19
496	224518_s_at	ZNF559	0	6.95805e-07	6.74956e-05	1.19
497	225887_at	PROSER1	0	6.95805e-07	6.74956e-05	1.19
498	222819_at	CTPS2	0	6.95805e-07	6.74956e-05	1.2
499	35671_at	GTF3C1	0	6.95805e-07	6.74956e-05	1.2
500	229700_at	ZNF738	0	6.95805e-07	6.74956e-05	1.21
501	1557121_s_at	NA	0	6.95805e-07	6.74956e-05	1.23
502	212898_at	TTI1	0	6.95805e-07	6.74956e-05	1.25
503	227273_at	NA	0	6.95805e-07	6.74956e-05	1.26
504	229484_at	PPM1J	0	6.95805e-07	6.74956e-05	1.26
505	238205_at	DCAF12L1	0	6.95805e-07	6.74956e-05	1.26
506	231886_at	LOC100134822	0	6.95805e-07	6.74956e-05	1.27
507	207727_s_at	MUTYH	0	6.95805e-07	6.74956e-05	1.28
508	209731_at	NTHL1	0	6.95805e-07	6.74956e-05	1.29
509	222140_s_at	NA	0	6.95805e-07	6.74956e-05	1.29
510	227192_at	PRRT2	0	6.95805e-07	6.74956e-05	1.29
511	208714_at	NDUFV1	0	6.95805e-07	6.74956e-05	1.3
512	237768_x_at	NA	0	6.95805e-07	6.74956e-05	1.31
513	228771_at	ADRBK2	0	6.95805e-07	6.74956e-05	1.34
514	1556543_at	NA	0	6.95805e-07	6.74956e-05	1.36
515	226262_at	DHX33	0	6.95805e-07	6.74956e-05	1.36
516	60815_at	POLR2J4	0	6.95805e-07	6.74956e-05	1.36
517	240681_at	NA	0	6.95805e-07	6.74956e-05	1.4
518	215204_at	NA	0	6.95805e-07	6.74956e-05	1.41
519	235587_at	LOC202781	0	6.95805e-07	6.74956e-05	1.41
520	218731_s_at	VWA1	0	6.95805e-07	6.74956e-05	1.42
521	221743_at	CELF1	0	6.95805e-07	6.74956e-05	1.42
522	240616_at	NA	0	6.95805e-07	6.74956e-05	1.42
523	213518_at	PRKCI	0	6.95805e-07	6.74956e-05	1.45
524	228802_at	RBPMS2	0	6.95805e-07	6.74956e-05	1.45
525	230024_at	AARS2	0	6.95805e-07	6.74956e-05	1.45
526	242472_x_at	FNBP4	0	6.95805e-07	6.74956e-05	1.46
527	1564151_at	NA	0	6.95805e-07	6.74956e-05	1.48
528	237491_at	NA	0	6.95805e-07	6.74956e-05	1.48
529	227384_s_at	NA	0	6.95805e-07	6.74956e-05	1.56
530	225031_at	CHD6	0	6.95805e-07	6.74956e-05	1.58
531	218964_at	ARID3B	0	6.95805e-07	6.74956e-05	1.6
532	1554242_a_at	COCH	0	6.95805e-07	6.74956e-05	1.65
533	211724_x_at	MIOS	0	6.95805e-07	6.74956e-05	1.77
534	203145_at	SPAG5	0	6.95805e-07	6.74956e-05	1.84
535	200630_x_at	SET	0	6.95805e-07	6.74956e-05	1.88
536	201970_s_at	NASP	0	6.95805e-07	6.74956e-05	1.88
537	242560_at	FANCD2	0	6.95805e-07	6.74956e-05	1.9
538	243768_at	NA	0	6.95805e-07	6.74956e-05	1.9
539	1557580_at	NA	0	6.95805e-07	6.74956e-05	1.96
540	202520_s_at	MLH1	0	6.95805e-07	6.74956e-05	2.02
541	242440_at	NA	0	6.95805e-07	6.74956e-05	2.03
542	224428_s_at	CDCA7	0	6.95805e-07	6.74956e-05	2.05
543	210964_s_at	GYG2	0	6.95805e-07	6.74956e-05	2.11
544	201121_s_at	PGRMC1	0	6.95805e-07	6.74956e-05	2.21
545	1558854_a_at	NA	0	6.95805e-07	6.74956e-05	2.23
546	209380_s_at	ABCC5	0	6.95805e-07	6.74956e-05	2.23
547	228711_at	ZNF37A	0	6.95805e-07	6.74956e-05	2.24
548	201697_s_at	DNMT1	0	6.95805e-07	6.74956e-05	2.25
549	1560763_at	NA	0	6.95805e-07	6.74956e-05	2.3
550	244031_at	NA	0	6.95805e-07	6.74956e-05	2.36
551	238431_at	NA	0	6.95805e-07	6.74956e-05	2.37
552	204749_at	NAP1L3	0	6.95805e-07	6.74956e-05	2.38
553	201449_at	TIA1	0	6.95805e-07	6.74956e-05	2.39
554	222962_s_at	MCM10	0	6.95805e-07	6.74956e-05	2.54
555	204256_at	ELOVL6	0	6.95805e-07	6.74956e-05	2.55
556	226507_at	PAK1	0	6.95805e-07	6.74956e-05	2.55
557	202420_s_at	DHX9	0	6.95805e-07	6.74956e-05	2.7
558	205229_s_at	COCH	0	6.95805e-07	6.74956e-05	2.73
559	1560386_at	NA	0	6.95805e-07	6.74956e-05	2.91
560	233241_at	PLK1S1	0	6.95805e-07	6.74956e-05	2.92
561	1558017_s_at	NA	0	6.95805e-07	6.74956e-05	2.97
562	212151_at	PBX1	0	6.95805e-07	6.74956e-05	3.53
563	1568609_s_at	NA	0	6.95805e-07	6.74956e-05	4.35
564	1569189_at	TTC9C	1	3.27028e-05	0.00100337	0
565	210852_s_at	AASS	1	3.27028e-05	0.00100337	0
566	211974_x_at	RBPJ	1	3.27028e-05	0.00100337	0
567	219510_at	POLQ	1	3.27028e-05	0.00100337	0
568	220349_s_at	ENGASE	1	3.27028e-05	0.00100337	0
569	227770_at	COG8	1	3.27028e-05	0.00100337	0
570	241749_at	MURC	1	3.27028e-05	0.00100337	0
571	1558215_s_at	UBTF	1	3.27028e-05	0.00100337	0.01
572	201338_x_at	GTF3A	1	3.27028e-05	0.00100337	0.01
573	203235_at	THOP1	1	3.27028e-05	0.00100337	0.01
574	204381_at	LRP3	1	3.27028e-05	0.00100337	0.01
575	209153_s_at	TCF3	1	3.27028e-05	0.00100337	0.01
576	219392_x_at	PRR11	1	3.27028e-05	0.00100337	0.01
577	221572_s_at	SLC26A6	1	3.27028e-05	0.00100337	0.01
578	225474_at	MAGI1	1	3.27028e-05	0.00100337	0.01
579	231806_s_at	STK36	1	3.27028e-05	0.00100337	0.01
580	239014_at	CCAR1	1	3.27028e-05	0.00100337	0.01
581	243347_at	NA	1	3.27028e-05	0.00100337	0.01
582	38158_at	ESPL1	1	3.27028e-05	0.00100337	0.01
583	1557238_s_at	NA	1	3.27028e-05	0.00100337	0.02
584	201613_s_at	AP1G2	1	3.27028e-05	0.00100337	0.02
585	203468_at	CDK10	1	3.27028e-05	0.00100337	0.02
586	205053_at	PRIM1	1	3.27028e-05	0.00100337	0.02
587	207078_at	MED6	1	3.27028e-05	0.00100337	0.02
588	209169_at	GPM6B	1	3.27028e-05	0.00100337	0.02
589	215338_s_at	NKTR	1	3.27028e-05	0.00100337	0.02
590	217884_at	NAT10	1	3.27028e-05	0.00100337	0.02
591	218112_at	MRPS34	1	3.27028e-05	0.00100337	0.02
592	218754_at	NOL9	1	3.27028e-05	0.00100337	0.02
593	219627_at	ZNF767	1	3.27028e-05	0.00100337	0.02
594	230624_at	SLC25A27	1	3.27028e-05	0.00100337	0.02
595	242443_at	EML5	1	3.27028e-05	0.00100337	0.02
596	1562309_s_at	NA	1	3.27028e-05	0.00100337	0.03
597	201522_x_at	NA	1	3.27028e-05	0.00100337	0.03
598	205134_s_at	NUFIP1	1	3.27028e-05	0.00100337	0.03
599	214829_at	AASS	1	3.27028e-05	0.00100337	0.03
600	218512_at	WDR12	1	3.27028e-05	0.00100337	0.03
601	219906_at	EBLN2	1	3.27028e-05	0.00100337	0.03
602	220668_s_at	DNMT3B	1	3.27028e-05	0.00100337	0.03
603	224781_s_at	RBM17	1	3.27028e-05	0.00100337	0.03
604	227332_at	PXN-AS1	1	3.27028e-05	0.00100337	0.03
605	1553979_at	NA	1	3.27028e-05	0.00100337	0.04
606	200875_s_at	NA	1	3.27028e-05	0.00100337	0.04
607	203298_s_at	JARID2	1	3.27028e-05	0.00100337	0.04
608	203448_s_at	TERF1	1	3.27028e-05	0.00100337	0.04
609	211721_s_at	ZNF551	1	3.27028e-05	0.00100337	0.04
610	213283_s_at	SALL2	1	3.27028e-05	0.00100337	0.04
611	214096_s_at	SHMT2	1	3.27028e-05	0.00100337	0.04
612	226749_at	MRPS9	1	3.27028e-05	0.00100337	0.04
613	227077_at	NA	1	3.27028e-05	0.00100337	0.04
614	233271_at	NA	1	3.27028e-05	0.00100337	0.04
615	236241_at	MED31	1	3.27028e-05	0.00100337	0.04
616	242725_at	NA	1	3.27028e-05	0.00100337	0.04
617	202107_s_at	MCM2	1	3.27028e-05	0.00100337	0.05
618	202761_s_at	SYNE2	1	3.27028e-05	0.00100337	0.05
619	203297_s_at	JARID2	1	3.27028e-05	0.00100337	0.05
620	204558_at	RAD54L	1	3.27028e-05	0.00100337	0.05
621	206347_at	PDK3	1	3.27028e-05	0.00100337	0.05
622	208941_s_at	SEPHS1	1	3.27028e-05	0.00100337	0.05
623	218276_s_at	SAV1	1	3.27028e-05	0.00100337	0.05
624	218524_at	E4F1	1	3.27028e-05	0.00100337	0.05
625	219378_at	NAA16	1	3.27028e-05	0.00100337	0.05
626	224721_at	WDR75	1	3.27028e-05	0.00100337	0.05
627	227790_at	UBE3D	1	3.27028e-05	0.00100337	0.05
628	228613_at	RAB11FIP3	1	3.27028e-05	0.00100337	0.05
629	1565705_x_at	NA	1	3.27028e-05	0.00100337	0.06
630	204730_at	RIMS3	1	3.27028e-05	0.00100337	0.06
631	210266_s_at	TRIM33	1	3.27028e-05	0.00100337	0.06
632	211767_at	GINS4	1	3.27028e-05	0.00100337	0.06
633	227512_at	MEX3A	1	3.27028e-05	0.00100337	0.06
634	227613_at	ZNF331	1	3.27028e-05	0.00100337	0.06
635	229033_s_at	MUM1	1	3.27028e-05	0.00100337	0.06
636	229886_at	C5orf34	1	3.27028e-05	0.00100337	0.06
637	238672_at	NA	1	3.27028e-05	0.00100337	0.06
638	238736_at	REV3L	1	3.27028e-05	0.00100337	0.06
639	201786_s_at	ADAR	1	3.27028e-05	0.00100337	0.07
640	201967_at	RBM6	1	3.27028e-05	0.00100337	0.07
641	205010_at	GNL3L	1	3.27028e-05	0.00100337	0.07
642	213645_at	ENOSF1	1	3.27028e-05	0.00100337	0.07
643	217664_at	NA	1	3.27028e-05	0.00100337	0.07
644	218920_at	FAM193B	1	3.27028e-05	0.00100337	0.07
645	223556_at	HELLS	1	3.27028e-05	0.00100337	0.07
646	225506_at	KIAA1468	1	3.27028e-05	0.00100337	0.07
647	226166_x_at	STK36	1	3.27028e-05	0.00100337	0.07
648	228902_at	NUP214	1	3.27028e-05	0.00100337	0.07
649	243673_at	NA	1	3.27028e-05	0.00100337	0.07
650	203130_s_at	KIF5C	1	3.27028e-05	0.00100337	0.08
651	205178_s_at	RBBP6	1	3.27028e-05	0.00100337	0.08
652	209527_at	EXOSC2	1	3.27028e-05	0.00100337	0.08
653	210215_at	TFR2	1	3.27028e-05	0.00100337	0.08
654	218579_s_at	DHX35	1	3.27028e-05	0.00100337	0.08
655	218716_x_at	MTO1	1	3.27028e-05	0.00100337	0.08
656	219683_at	FZD3	1	3.27028e-05	0.00100337	0.08
657	219740_at	VASH2	1	3.27028e-05	0.00100337	0.08
658	222490_at	POLR3E	1	3.27028e-05	0.00100337	0.08
659	225958_at	PHC1	1	3.27028e-05	0.00100337	0.08
660	227920_at	BEND3	1	3.27028e-05	0.00100337	0.08
661	235716_at	NA	1	3.27028e-05	0.00100337	0.08
662	238784_at	DPY19L2	1	3.27028e-05	0.00100337	0.08
663	242431_at	NA	1	3.27028e-05	0.00100337	0.08
664	1559490_at	LRCH3	1	3.27028e-05	0.00100337	0.09
665	212269_s_at	MCM3AP	1	3.27028e-05	0.00100337	0.09
666	217734_s_at	WDR6	1	3.27028e-05	0.00100337	0.09
667	219482_at	SETD4	1	3.27028e-05	0.00100337	0.09
668	222732_at	NA	1	3.27028e-05	0.00100337	0.09
669	223038_s_at	FAM60A	1	3.27028e-05	0.00100337	0.09
670	225879_at	TSEN54	1	3.27028e-05	0.00100337	0.09
671	226316_at	RBM26	1	3.27028e-05	0.00100337	0.09
672	227350_at	HELLS	1	3.27028e-05	0.00100337	0.09
673	227543_at	RNASEH2C	1	3.27028e-05	0.00100337	0.09
674	202250_s_at	DCAF8	1	3.27028e-05	0.00100337	0.1
675	203228_at	PAFAH1B3	1	3.27028e-05	0.00100337	0.1
676	209168_at	GPM6B	1	3.27028e-05	0.00100337	0.1
677	215113_s_at	NA	1	3.27028e-05	0.00100337	0.1
678	225310_at	NA	1	3.27028e-05	0.00100337	0.1
679	232790_at	LOC100506054	1	3.27028e-05	0.00100337	0.1
680	234084_x_at	NA	1	3.27028e-05	0.00100337	0.1
681	239082_at	FZD3	1	3.27028e-05	0.00100337	0.1
682	241775_at	NA	1	3.27028e-05	0.00100337	0.1
683	47560_at	LPHN1	1	3.27028e-05	0.00100337	0.1
684	1555920_at	CBX3	1	3.27028e-05	0.00100337	0.11
685	201499_s_at	USP7	1	3.27028e-05	0.00100337	0.11
686	203660_s_at	PCNT	1	3.27028e-05	0.00100337	0.11
687	204366_s_at	GTF3C2	1	3.27028e-05	0.00100337	0.11
688	207037_at	TNFRSF11A	1	3.27028e-05	0.00100337	0.11
689	210070_s_at	NA	1	3.27028e-05	0.00100337	0.11
690	210474_s_at	NA	1	3.27028e-05	0.00100337	0.11
691	210605_s_at	MFGE8	1	3.27028e-05	0.00100337	0.11
692	213594_x_at	SRSF10	1	3.27028e-05	0.00100337	0.11
693	214132_at	ATP5C1	1	3.27028e-05	0.00100337	0.11
694	218040_at	PRPF38B	1	3.27028e-05	0.00100337	0.11
695	218741_at	CENPM	1	3.27028e-05	0.00100337	0.11
696	219811_at	NA	1	3.27028e-05	0.00100337	0.11
697	221974_at	NA	1	3.27028e-05	0.00100337	0.11
698	224870_at	DANCR	1	3.27028e-05	0.00100337	0.11
699	235604_x_at	ZNF493	1	3.27028e-05	0.00100337	0.11
700	239679_at	NA	1	3.27028e-05	0.00100337	0.11
701	240170_at	NA	1	3.27028e-05	0.00100337	0.11
702	240261_at	TOM1L1	1	3.27028e-05	0.00100337	0.11
703	204538_x_at	NPIP	1	3.27028e-05	0.00100337	0.12
704	204817_at	ESPL1	1	3.27028e-05	0.00100337	0.12
705	209271_at	BPTF	1	3.27028e-05	0.00100337	0.12
706	214035_x_at	LOC399491	1	3.27028e-05	0.00100337	0.12
707	214045_at	LIAS	1	3.27028e-05	0.00100337	0.12
708	215091_s_at	GTF3A	1	3.27028e-05	0.00100337	0.12
709	221580_s_at	NA	1	3.27028e-05	0.00100337	0.12
710	222031_at	NA	1	3.27028e-05	0.00100337	0.12
711	226670_s_at	PABPC1L	1	3.27028e-05	0.00100337	0.12
712	229971_at	GPR114	1	3.27028e-05	0.00100337	0.12
713	234491_s_at	SAV1	1	3.27028e-05	0.00100337	0.12
714	200692_s_at	HSPA9	1	3.27028e-05	0.00100337	0.13
715	200959_at	FUS	1	3.27028e-05	0.00100337	0.13
716	201584_s_at	DDX39A	1	3.27028e-05	0.00100337	0.13
717	202318_s_at	SENP6	1	3.27028e-05	0.00100337	0.13
718	208814_at	HSPA4	1	3.27028e-05	0.00100337	0.13
719	212943_at	C2CD5	1	3.27028e-05	0.00100337	0.13
720	218457_s_at	DNMT3A	1	3.27028e-05	0.00100337	0.13
721	226503_at	RIF1	1	3.27028e-05	0.00100337	0.13
722	228841_at	LYRM7	1	3.27028e-05	0.00100337	0.13
723	235474_at	NA	1	3.27028e-05	0.00100337	0.13
724	241413_at	NA	1	3.27028e-05	0.00100337	0.13
725	242482_at	PRKAR1A	1	3.27028e-05	0.00100337	0.13
726	1553703_at	ZNF791	1	3.27028e-05	0.00100337	0.14
727	210206_s_at	DDX11	1	3.27028e-05	0.00100337	0.14
728	211781_x_at	NA	1	3.27028e-05	0.00100337	0.14
729	211971_s_at	LRPPRC	1	3.27028e-05	0.00100337	0.14
730	213383_at	SBF1	1	3.27028e-05	0.00100337	0.14
731	215543_s_at	LARGE	1	3.27028e-05	0.00100337	0.14
732	217027_x_at	NA	1	3.27028e-05	0.00100337	0.14
733	218408_at	TIMM10	1	3.27028e-05	0.00100337	0.14
734	219955_at	L1TD1	1	3.27028e-05	0.00100337	0.14
735	235060_at	LOC100190986	1	3.27028e-05	0.00100337	0.14
736	239804_at	NA	1	3.27028e-05	0.00100337	0.14
737	241727_x_at	DHFRL1	1	3.27028e-05	0.00100337	0.14
738	242846_at	NA	1	3.27028e-05	0.00100337	0.14
739	244304_at	DIS3L2	1	3.27028e-05	0.00100337	0.14
740	1556186_s_at	EMC1	1	3.27028e-05	0.00100337	0.15
741	203975_s_at	CHAF1A	1	3.27028e-05	0.00100337	0.15
742	208859_s_at	ATRX	1	3.27028e-05	0.00100337	0.15
743	215985_at	NA	1	3.27028e-05	0.00100337	0.15
744	223774_at	NA	1	3.27028e-05	0.00100337	0.15
745	225463_x_at	NA	1	3.27028e-05	0.00100337	0.15
746	1554085_at	DDX51	1	3.27028e-05	0.00100337	0.16
747	1568867_x_at	NA	1	3.27028e-05	0.00100337	0.16
748	203129_s_at	KIF5C	1	3.27028e-05	0.00100337	0.16
749	203194_s_at	NUP98	1	3.27028e-05	0.00100337	0.16
750	208860_s_at	ATRX	1	3.27028e-05	0.00100337	0.16
751	211951_at	NOLC1	1	3.27028e-05	0.00100337	0.16
752	217593_at	ZSCAN18	1	3.27028e-05	0.00100337	0.16
753	219940_s_at	PCID2	1	3.27028e-05	0.00100337	0.16
754	223582_at	GPR98	1	3.27028e-05	0.00100337	0.16
755	224910_at	CARHSP1	1	3.27028e-05	0.00100337	0.16
756	226528_at	MTX3	1	3.27028e-05	0.00100337	0.16
757	235190_at	NA	1	3.27028e-05	0.00100337	0.16
758	238642_at	ANKRD13D	1	3.27028e-05	0.00100337	0.16
759	1554555_a_at	SETD6	1	3.27028e-05	0.00100337	0.17
760	1557828_a_at	C5orf28	1	3.27028e-05	0.00100337	0.17
761	1563396_x_at	NA	1	3.27028e-05	0.00100337	0.17
762	1565786_x_at	FLJ45482	1	3.27028e-05	0.00100337	0.17
763	209726_at	CA11	1	3.27028e-05	0.00100337	0.17
764	210823_s_at	PTPRS	1	3.27028e-05	0.00100337	0.17
765	212599_at	AUTS2	1	3.27028e-05	0.00100337	0.17
766	215308_at	XRCC6	1	3.27028e-05	0.00100337	0.17
767	219556_at	C16orf59	1	3.27028e-05	0.00100337	0.17
768	221899_at	N4BP2L2	1	3.27028e-05	0.00100337	0.17
769	223122_s_at	SFRP2	1	3.27028e-05	0.00100337	0.17
770	228120_at	AGO1	1	3.27028e-05	0.00100337	0.17
771	231821_x_at	NA	1	3.27028e-05	0.00100337	0.17
772	236836_at	NA	1	3.27028e-05	0.00100337	0.17
773	237681_at	NA	1	3.27028e-05	0.00100337	0.17
774	202415_s_at	HSPBP1	1	3.27028e-05	0.00100337	0.18
775	203632_s_at	GPRC5B	1	3.27028e-05	0.00100337	0.18
776	208882_s_at	UBR5	1	3.27028e-05	0.00100337	0.18
777	213447_at	NA	1	3.27028e-05	0.00100337	0.18
778	214060_at	NA	1	3.27028e-05	0.00100337	0.18
779	217560_at	GGA1	1	3.27028e-05	0.00100337	0.18
780	218058_at	CXXC1	1	3.27028e-05	0.00100337	0.18
781	223062_s_at	PSAT1	1	3.27028e-05	0.00100337	0.18
782	226866_at	ESCO1	1	3.27028e-05	0.00100337	0.18
783	228955_at	LRP8	1	3.27028e-05	0.00100337	0.18
784	229528_at	SBNO1	1	3.27028e-05	0.00100337	0.18
785	231984_at	MTAP	1	3.27028e-05	0.00100337	0.18
786	235505_s_at	LRPAP1	1	3.27028e-05	0.00100337	0.18
787	239393_at	NA	1	3.27028e-05	0.00100337	0.18
788	242346_x_at	NA	1	3.27028e-05	0.00100337	0.18
789	1558102_at	NA	1	3.27028e-05	0.00100337	0.19
790	1558710_at	NA	1	3.27028e-05	0.00100337	0.19
791	209669_s_at	SERBP1	1	3.27028e-05	0.00100337	0.19
792	212080_at	MLL	1	3.27028e-05	0.00100337	0.19
793	215354_s_at	PELP1	1	3.27028e-05	0.00100337	0.19
794	222040_at	HNRNPA1	1	3.27028e-05	0.00100337	0.19
795	224704_at	TNRC6A	1	3.27028e-05	0.00100337	0.19
796	228174_at	SCAI	1	3.27028e-05	0.00100337	0.19
797	236460_at	NA	1	3.27028e-05	0.00100337	0.19
798	58916_at	NA	1	3.27028e-05	0.00100337	0.19
799	64371_at	SUGP2	1	3.27028e-05	0.00100337	0.19
800	1566901_at	TGIF1	1	3.27028e-05	0.00100337	0.2
801	203092_at	TIMM44	1	3.27028e-05	0.00100337	0.2
802	208119_s_at	ZNF93	1	3.27028e-05	0.00100337	0.2
803	209421_at	MSH2	1	3.27028e-05	0.00100337	0.2
804	210069_at	NA	1	3.27028e-05	0.00100337	0.2
805	210543_s_at	PRKDC	1	3.27028e-05	0.00100337	0.2
806	211603_s_at	ETV4	1	3.27028e-05	0.00100337	0.2
807	212512_s_at	CARM1	1	3.27028e-05	0.00100337	0.2
808	214675_at	NUP188	1	3.27028e-05	0.00100337	0.2
809	217876_at	GTF3C5	1	3.27028e-05	0.00100337	0.2
810	218515_at	PAXBP1	1	3.27028e-05	0.00100337	0.2
811	221434_s_at	SLIRP	1	3.27028e-05	0.00100337	0.2
812	231736_x_at	MGST1	1	3.27028e-05	0.00100337	0.2
813	231921_at	DCAF17	1	3.27028e-05	0.00100337	0.2
814	239231_at	NA	1	3.27028e-05	0.00100337	0.2
815	1556062_at	RPP30	1	3.27028e-05	0.00100337	0.21
816	201100_s_at	USP9X	1	3.27028e-05	0.00100337	0.21
817	204578_at	PPIP5K1	1	3.27028e-05	0.00100337	0.21
818	205741_s_at	DTNA	1	3.27028e-05	0.00100337	0.21
819	213370_s_at	SFMBT1	1	3.27028e-05	0.00100337	0.21
820	217646_at	SURF1	1	3.27028e-05	0.00100337	0.21
821	218565_at	C9orf114	1	3.27028e-05	0.00100337	0.21
822	219980_at	C4orf29	1	3.27028e-05	0.00100337	0.21
823	221591_s_at	FAM64A	1	3.27028e-05	0.00100337	0.21
824	225705_at	CEP95	1	3.27028e-05	0.00100337	0.21
825	225802_at	TOP1MT	1	3.27028e-05	0.00100337	0.21
826	227896_at	BCCIP	1	3.27028e-05	0.00100337	0.21
827	233167_at	SELO	1	3.27028e-05	0.00100337	0.21
828	243134_at	NA	1	3.27028e-05	0.00100337	0.21
829	1565162_s_at	MGST1	1	3.27028e-05	0.00100337	0.22
830	201024_x_at	EIF5B	1	3.27028e-05	0.00100337	0.22
831	212122_at	RHOQ	1	3.27028e-05	0.00100337	0.22
832	212980_at	USP34	1	3.27028e-05	0.00100337	0.22
833	214722_at	NOTCH2NL	1	3.27028e-05	0.00100337	0.22
834	214757_at	PMS2L2	1	3.27028e-05	0.00100337	0.22
835	223109_at	TRUB2	1	3.27028e-05	0.00100337	0.22
836	223245_at	STRBP	1	3.27028e-05	0.00100337	0.22
837	224578_at	RCC2	1	3.27028e-05	0.00100337	0.22
838	228291_s_at	PLK1S1	1	3.27028e-05	0.00100337	0.22
839	228370_at	NA	1	3.27028e-05	0.00100337	0.22
840	228488_at	TBC1D16	1	3.27028e-05	0.00100337	0.22
841	229464_at	MYEF2	1	3.27028e-05	0.00100337	0.22
842	231310_at	NA	1	3.27028e-05	0.00100337	0.22
843	236704_at	NA	1	3.27028e-05	0.00100337	0.22
844	238797_at	TRIM11	1	3.27028e-05	0.00100337	0.22
845	243161_x_at	ZFP42	1	3.27028e-05	0.00100337	0.22
846	243537_at	NA	1	3.27028e-05	0.00100337	0.22
847	1552521_a_at	TMEM74	1	3.27028e-05	0.00100337	0.23
848	203163_at	KATNB1	1	3.27028e-05	0.00100337	0.23
849	204329_s_at	ZNF202	1	3.27028e-05	0.00100337	0.23
850	206286_s_at	NA	1	3.27028e-05	0.00100337	0.23
851	214093_s_at	FUBP1	1	3.27028e-05	0.00100337	0.23
852	218505_at	WDR59	1	3.27028e-05	0.00100337	0.23
853	219192_at	UBAP2	1	3.27028e-05	0.00100337	0.23
854	223846_at	AZI2	1	3.27028e-05	0.00100337	0.23
855	225845_at	ZBTB44	1	3.27028e-05	0.00100337	0.23
856	226720_at	PWWP2A	1	3.27028e-05	0.00100337	0.23
857	230889_at	LOC645321	1	3.27028e-05	0.00100337	0.23
858	239842_x_at	FAM85A	1	3.27028e-05	0.00100337	0.23
859	241825_at	TYW5	1	3.27028e-05	0.00100337	0.23
860	241905_at	PIK3C2A	1	3.27028e-05	0.00100337	0.23
861	244406_at	NA	1	3.27028e-05	0.00100337	0.23
862	1562484_at	C17orf104	1	3.27028e-05	0.00100337	0.24
863	200903_s_at	AHCY	1	3.27028e-05	0.00100337	0.24
864	202051_s_at	ZMYM4	1	3.27028e-05	0.00100337	0.24
865	203805_s_at	FANCA	1	3.27028e-05	0.00100337	0.24
866	212001_at	SUGP2	1	3.27028e-05	0.00100337	0.24
867	212904_at	LRRC47	1	3.27028e-05	0.00100337	0.24
868	222104_x_at	GTF2H3	1	3.27028e-05	0.00100337	0.24
869	222428_s_at	LARS	1	3.27028e-05	0.00100337	0.24
870	238130_at	NFATC2IP	1	3.27028e-05	0.00100337	0.24
871	242584_at	FAM161A	1	3.27028e-05	0.00100337	0.24
872	1552287_s_at	AFG3L1P	1	3.27028e-05	0.00100337	0.25
873	203301_s_at	DMTF1	1	3.27028e-05	0.00100337	0.25
874	203782_s_at	POLRMT	1	3.27028e-05	0.00100337	0.25
875	203814_s_at	NQO2	1	3.27028e-05	0.00100337	0.25
876	205839_s_at	BZRAP1	1	3.27028e-05	0.00100337	0.25
877	207798_s_at	ATXN2L	1	3.27028e-05	0.00100337	0.25
878	210435_at	NA	1	3.27028e-05	0.00100337	0.25
879	213090_s_at	NA	1	3.27028e-05	0.00100337	0.25
880	218497_s_at	RNASEH1	1	3.27028e-05	0.00100337	0.25
881	223347_at	MUM1	1	3.27028e-05	0.00100337	0.25
882	225295_at	SLC39A10	1	3.27028e-05	0.00100337	0.25
883	230904_at	FSD1L	1	3.27028e-05	0.00100337	0.25
884	234005_x_at	STK36	1	3.27028e-05	0.00100337	0.25
885	235721_at	DTX3	1	3.27028e-05	0.00100337	0.25
886	236437_at	NA	1	3.27028e-05	0.00100337	0.25
887	239516_at	NA	1	3.27028e-05	0.00100337	0.25
888	239609_s_at	LPCAT4	1	3.27028e-05	0.00100337	0.25
889	1560271_at	NA	1	3.27028e-05	0.00100337	0.26
890	201929_s_at	PKP4	1	3.27028e-05	0.00100337	0.26
891	209042_s_at	UBE2G2	1	3.27028e-05	0.00100337	0.26
892	209520_s_at	NCBP1	1	3.27028e-05	0.00100337	0.26
893	216092_s_at	SLC7A8	1	3.27028e-05	0.00100337	0.26
894	221501_x_at	NA	1	3.27028e-05	0.00100337	0.26
895	223075_s_at	AIF1L	1	3.27028e-05	0.00100337	0.26
896	225392_at	GFM2	1	3.27028e-05	0.00100337	0.26
897	225507_at	PNISR	1	3.27028e-05	0.00100337	0.26
898	229377_at	GRTP1	1	3.27028e-05	0.00100337	0.26
899	231552_at	NA	1	3.27028e-05	0.00100337	0.26
[truncated: 2,624 more rows]

## Sheet: ESCV_MFSelector_Asc
Embryonic Stem Cell Vasculogenesis (ESCV): MFSelector
[truncated: 1,825 more rows]

[truncated: 2 more sheets: ESCV_Cuzick, ESCV_Mod-M]
