# Supplementary material for: Discovering monotonic stemness marker genes from time-series stem cell microarray data
Source: BMC Genomics. 2015 Jan 21;16(Suppl 2):S2. doi: 10.1186/1471-2164-16-S2-S2 (PMC4331716; doi:10.1186/1471-2164-16-S2-S2)
Supplement: Additional file 5 — Table S2. Details for the top monotonic genes (DEtotal <= 3) identified by MFSelector along with information from the literature in support of the facts that those genes are related to some stem cell characteristics, including stemness, differentiation, reprogramming or induced pluripotent stem cells. [file 1471-2164-16-S2-S2-S5.xlsx]

## Sheet: ESCN_Des
Embryonic Stem Cell Neurogenesis (ESCN)
Descending (DE<=3; 136)		Annotations				bi-stable profile	References
probe_ID	Gene_Symbol	ips	reprogramming	stemness	differentiation		Title	Year	Journal	Pubmed (PMID)
1559280_a_at	LOC100506013
220668_s_at	DNMT3B			ü	ü		Cloning, expression and chromosome locations of the human DNMT3 gene family	1999	Gene	10433969‎
220161_s_at	EPB41L4B (EHM2)				ü		Androgen regulation of the human FERM domain encoding gene EHM2 in a cell model of steroid-induced differentiation.	2003	Biochem Biophys Res Commun	14521927‎
219651_at	DPPA4		ü	ü	ü		(1) The pluripotency-associated gene Dppa4 is dispensable for embryonic stem cell identity and germ cell development but essential for embryogenesis.	(1) 2009	(1) Mol Cell Biol	19332562‎
							(2) Developmental pluripotency-associated 4 (DPPA4) localized in active chromatin inhibits mouse embryonic stem cell differentiation into a primitive ectoderm lineage.	(2) 2007	(2) J Biol Chem	17855347‎
224048_at	USP44			ü			RNF20 and USP44 regulate stem cell differentiation by modulating H2B monoubiquitylation.	2012	Mol Cell.	22681888
231192_at	LPAR3
232985_s_at	DPPA4		(2)	(1)(2)	(1)	ü	(1) The pluripotency-associated gene Dppa4 is dispensable for embryonic stem cell identity and germ cell development but essential for embryogenesis.	(1) 2009	(1) Mol Cell Biol	19332562
							(2) Developmental pluripotency-associated 4 (DPPA4) localized in active chromatin inhibits mouse embryonic stem cell differentiation into a primitive ectoderm lineage.	(2) 2007	(2) J Biol Chem	17855347
201839_s_at	EPCAM			ü			The carcinoma-associated antigen EpCAM upregulates c-myc and induces cell proliferation.	2004	Oncogene	15195135
219121_s_at	ESRP1	ü		ü		ü	The RNA binding protein ESRP1 fine-tunes the expression of pluripotency-related factors in mouse embryonic stem cells.	2013	PLoS One.	24015231‎
223000_s_at	F11R				ü		Contribution of JAM-1 to epithelial differentiation and tight-junction biogenesis in the mouse preimplantation embryo.	2004	J Cell Sci	15494378
223038_s_at	FAM60A		ü				Family with sequence similarity 60A (FAM60A) protein is a cell cycle-fluctuating regulator of the SIN3-HDAC1 histone deacetylase complex.	2012	J Biol Chem	22865885
221664_s_at	F11R				ü		Contribution of JAM-1 to epithelial differentiation and tight-junction biogenesis in the mouse preimplantation embryo.	2004	J Cell Sci	15494378‎
202546_at	VAMP8
223427_s_at	EPB41L4B (EHM2)				ü	ü	Androgen regulation of the human FERM domain encoding gene EHM2 in a cell model of steroid-induced differentiation.	2003	Biochem Biophys Res Commun	14521927
201955_at	CCNC				ü		Cyclin C regulates human hematopoietic stem/progenitor cell quiescence.	2010	Stem Cells	19967789
243161_x_at	ZFP42			ü			Regulation of the pluripotency marker rex-1 by nanog and sox2.	2006	J Biol Chem	16714766‎
235258_at	DCP2
203256_at	CDH3			ü			Adhesion is prerequisite, but alone insufficient, to elicit stem cell pluripotency.	2007	J Neurosci	17507566
226185_at	CDS1 (CHEK2)			ü			Linkage of ATM to cell cycle regulation by the Chk2 protein kinase.	1998	Science	9836640
231381_at	ESRG			ü		ü	Transcriptional profiling of human embryonic stem cells and embryoid bodies identifies HESRG, a novel stem cell gene.	2007	Biochem Biophys Res Commun	17803967
218595_s_at	HEATR1
209900_s_at	SLC16A1			ü			Proteomic analysis of membrane proteins expressed specifically in pluripotent murine embryonic stem cells	2009	Proteomics	19053146
225846_at	ESRP1	ü		ü		ü	The RNA binding protein ESRP1 fine-tunes the expression of pluripotency-related factors in mouse embryonic stem cells.	2013	PLoS One.	24015231
222870_s_at	B3GNT2
226374_at	CXADR				ü		The coxsackie and adenovirus receptor (CAR) is required for renal epithelial differentiation within the zebrafish pronephros.	2008	Developmental Biology	18062954
226789_at	EMB		ü				A novel complex regulates cardiac actin gene expression through interaction of Emb, a class VI POU domain protein, MEF2D, and the histone transacetylase p300.	2004	Mol Cell Biol.	15024082
226661_at	CDCA2		ü				Condensin and Repo-Man-PP1 co-operate in the regulation of chromosome architecture during mitosis.	2006	Nat Cell Biol.	16998479
208650_s_at	CD24			ü	ü		A Critical Re-Evaluation of CD24-Positivity of Human Embryonic Stem Cells Differentiated into Pancreatic Progenitors.	2012	Stem Cell Rev	22529013
202890_at	MAP7				ü		E-MAP-115, encoding a microtubule-associated protein, is a retinoic acid-inducible gene required for spermatogenesis.	2000	Genes Dev	10837026
230896_at	BEND4
219955_at	L1TD1			ü			Gene expression patterns in human embryonic stem cells and human pluripotent germ cell tumors.	2003	Proc Natl Acad Sci	14595015‎
206653_at	POLR3G	ü		ü			A novel role for an RNA polymerase III subunit POLR3G in regulating pluripotency in human embryonic stem cells.	2011	Stem Cells	21898682
201196_s_at	AMD1			ü	ü		AMD1 is essential for ESC self-renewal and is translationally down-regulated on differentiation to neural precursor cells.	2012	Genes & Development	22391449
205968_at	KCNS3
235199_at	RNF125
211654_x_at	HLA-DQB1
219000_s_at	DSCC1
208286_x_at	POU5F1			(1)(2)(3)	(1)(2)	ü	(1) Gene expression profiling of embryonic stem cells leads to greater understanding of pluripotency and early developmental events.	(1) 2004	(1) Biology of Reproduction	15140800
							(2) Neural differentiation of embryonic stem cells in vitro: a road map to neurogenesis in the embryo.	(2) 2009	(2) PLoS One	19621087
							(3) Gene expression patterns in human embryonic stem cells and human pluripotent germ cell tumors.	(3) 2003	(3) Proc Natl Acad Sci U S A	14595015
206286_s_at	TDGF1			(1)(2)			(1) Gene expression profiling of embryonic stem cells leads to greater understanding of pluripotency and early developmental events.	(1) 2004	(1) Biology of Reproduction	15140800
							(2) Characterization of human embryonic stem cell lines by the International Stem Cell Initiative.	(2) 2007	(2) Nat Biotechnol.	17572666‎
201197_at	AMD1			ü	ü		AMD1 is essential for ESC self-renewal and is translationally down-regulated on differentiation to neural precursor cells.	2012	Genes & Development	22391449
201998_at	ST6GAL1
218091_at	AGFG1
226482_s_at	TSTD1
220536_at	VRTN
230195_at	LOC100131138
1562226_at	VWDE
231061_at	ENSG00000249532
226926_at	DMKN				ü		Dermokine: an extensively differentially spliced gene expressed in epithelial cells.	2007	Journal of Investigative Dermatology	17380110
226223_at	PAWR
223178_s_at	NT5DC1
218461_at	GPN3			ü			Parcs/Gpn3 is required for the nuclear accumulation of RNA polymerase II.	2011	Biochim Biophys Acta.	21782856
204702_s_at	NFE2L3			ü			NFE2L3 (NRF3): the Cinderella of the Cap'n'Collar transcription factors.	2011	Cell Mol Life Sci.	21687990
224595_at	SLC44A1
224596_at	SLC44A1
214022_s_at	IFITM1			(1)(2)(3)	(1)(3)		(1) IFITM/Mil/fragilis family proteins IFITM1 and IFITM3 play distinct roles in mouse primordial germ cell homing and repulsion.	(1) 2005	(1) Developmental Cell	16326387
							(2) Characterization of human embryonic stem cell lines by the International Stem Cell Initiative.	(2) 2007	(2) Nat Biotechnol.	17572666
							(3) In Vivo Functional Requirement of the Mouse Ifitm1 Gene for Germ Cell Development, Interferon Mediated Immune Response and Somitogenesis	(3) 2012	(3) PLoS One	23115618‎
211971_s_at	LRPPRC			ü			Role of leucine-rich pentatricopeptide repeat motif-containing protein (LRPPRC) for anti-apoptosis and tumourigenesis in cancers.	2012	European Journal of Cancer	22326293
230597_at	SLC7A3
212589_at	RRAS2			ü			The Ras-like protein R-Ras2/TC21 is important for proper mammary gland development.	2012	Mol Biol Cell.	22535521
217739_s_at	NAMPT			(1)(2)	(1)((2)		(1) Nicotinamide phosphoribosyltransferase (Nampt) affects the lineage fate determination of mesenchymal stem cells: a possible cause for reduced osteogenesis and increased adipogenesis in older individuals.	(1) 2011	(1) J Bone Miner Res.	21812028
							(2) Nampt expression increases during osteogenic differentiation of multi- and omnipotent progenitors.	(2) 2013	(2) Biochem Biophys Res Commun.	23537654‎
208841_s_at	G3BP2
210715_s_at	SPINT2			ü	ü		Regulation of cell surface protease matriptase by HAI2 is essential for placental development, neural tube closure and embryonic survival in mice	2009	Development.	19592578‎
219217_at	NARS2			ü	ü		NAC family proteins NARS1/NAC2 and NARS2/NAM in the outer integument regulate embryogenesis in Arabidopsis.	2008	Plant Cell.	18849494
201436_at	EIF4E			ü	ü		Targeting of the MNK-eIF4E axis in blast crisis chronic myeloid leukemia inhibits leukemia stem cell function.	2013	Proc Natl Acad Sci U S A.	23737503
201601_x_at	IFITM1			(1)(2)(3)	(1)(3)		(1) IFITM/Mil/fragilis family proteins IFITM1 and IFITM3 play distinct roles in mouse primordial germ cell homing and repulsion.	(1) 2005	(1) Developmental Cell	16326387
							(2) Characterization of human embryonic stem cell lines by the International Stem Cell Initiative.	(2) 2007	(2) Nat Biotechnol.	17572666
							(3) In Vivo Functional Requirement of the Mouse Ifitm1 Gene for Germ Cell Development, Interferon Mediated Immune Response and Somitogenesis	(3) 2012	(3) PLoS One	23115618
210136_at	MBP			(1)(2)	(1)(2)		(1) Identification of an embryonic isoform of myelin basic protein that is expressed widely in the mouse embryo.	(1) 1993	(1) Proc Natl Acad Sci U S A.	7694281
							(2) Embryonic expression of the myelin basic protein gene: identification of a promoter region that targets transgene expression to pioneer neurons.	(2) 1998	(2) The Journal of Neuroscience	9736652
244650_at	FAM105A
221923_s_at	NPM1			(1)(2)			(1) Role of nucleophosmin in embryonic development and tumorigenesis.	(1) 2005	(1) Nature	16007073‎
							(2) Core transcription factors, Oct4, Sox2 and Nanog, individually form complexes with nucleophosmin (Npm1) to control embryonic stem (ES) cell fate determination.	(2) 2010	(2) Aging (Albany NY).	21076177
222728_s_at	TAF1D
60474_at	FERMT1					ü
231407_s_at	FOXH1					ü	New roles for FoxH1 in patterning the early embryo.	2004	Development.	15459100
229292_at	EPB41L5					ü
1552897_a_at	KCNG3
202234_s_at	SLC16A1
205105_at	MAN2A1
202923_s_at	GCLC			ü	ü		Expression of glutamate-cysteine ligase during mouse development.	2002	Mol Reprod Dev.	11933164
210466_s_at	SERBP1
204853_at	ORC2				ü		Drosophila heterochromatin protein 1 (HP1)/origin recognition complex (ORC) protein is associated with HP1 and ORC and functions in heterochromatin-induced silencing.	2001	Mol Biol Cell	11408576
203588_s_at	TFDP2
205066_s_at	ENPP1
219649_at	ALG6
204005_s_at	PAWR
201690_s_at	TPD52
224650_at	MAL2
212873_at	HMHA1
203593_at	CD2AP			ü	ü		CD2-associated protein is widely expressed and differentially regulated during embryonic development.	2008	Differentiation	18177421
204905_s_at	EEF1E1
227180_at	ELOVL7
202889_x_at	MAP7				ü		E-MAP-115, encoding a microtubule-associated protein, is a retinoic acid-inducible gene required for spermatogenesis.	2000	Genes Dev	10837026
239143_x_at	RNF138					ü
210265_x_at	POU5F1P3			(1)(2)(3)	(1)(2)		(1) Gene expression profiling of embryonic stem cells leads to greater understanding of pluripotency and early developmental events.	(1) 2004	(1) Biology of Reproduction	15140800
							(2) Neural differentiation of embryonic stem cells in vitro: a road map to neurogenesis in the embryo.	(2) 2009	(2) PLoS One	19621087
							(3) Gene expression patterns in human embryonic stem cells and human pluripotent germ cell tumors.	(3) 2003	(3) Proc Natl Acad Sci U S A
238974_at	C2orf69
226538_at	MAN2A1
209723_at	SERPINB9			ü			The novel role of SERPINB9 in cytotoxic protection of human mesenchymal stem cells.	2011	The Journal of Immunology	21795594
202790_at	CLDN7	ü		ü			Epithelial cell adhesion molecule (EpCAM) complex proteins promote transcription factor-mediated pluripotency reprogramming.	2011	The Journal of Biological Chemistry	21799003
223311_s_at	MTA3
213835_x_at	GTPBP3
201578_at	PODXL			ü			Characterization of human embryonic stem cell lines by the International Stem Cell Initiative.	2007	Nat Biotechnol.	17572666
202847_at	PCK2
204579_at	FGFR4
218796_at	FERMT1					ü
205709_s_at	CDS1			ü			Linkage of ATM to cell cycle regulation by the Chk2 protein kinase.	1998	Science	9836640
219080_s_at	CTPS2
218401_s_at	ZNF281			ü	ü		The transcription factor Zfp281 controls embryonic stem cell pluripotency by direct activation and repression of target genes.	2008	Stem Cells.	18757296
226231_at	PAWR
200627_at	PTGES3
217938_s_at	KCMF1
201328_at	ETS2
203449_s_at	TERF1			ü			Gene expression patterns in human embryonic stem cells and human pluripotent germ cell tumors.	2003	Proc Natl Acad Sci U S A	14595015
1556429_a_at	WDR67
235955_at	MARVELD2
202854_at	HPRT1				ü		Purinergic signaling in human pluripotent stem cells is regulated by the housekeeping gene encoding hypoxanthine guanine phosphoribosyltransferase.	2012	Proc Natl Acad Sci	22331909
201016_at	EIF1AX
225439_at	NUDCD1
227372_s_at	BAIAP2L1					ü
236894_at	L1TD1			(1)(2)(3)			(1) L1TD1 is a marker for undifferentiated human embryonic stem cells.	(1) 2011	(1) PLoS One	21559406
							(2) RNA-binding protein L1TD1 interacts with LIN28 via RNA and is required for human embryonic stem cell self-renewal and cancer cell proliferation.	(2) 2012	(2) Stem Cells.	22162396
							(3) Transcriptome characterization elucidates signaling networks that control human ES cell growth and differentiation.	(3) 2004	(3) Nat Biotechnol	15146197
208549_x_at	PTMA
215471_s_at	MAP7				ü		E-MAP-115, encoding a microtubule-associated protein, is a retinoic acid-inducible gene required for spermatogenesis.	2000	Genes Dev	10837026
224617_at	PTBP3
1555167_s_at	NAMPT			(1)(2)	(1)((2)		(1) Nicotinamide phosphoribosyltransferase (Nampt) affects the lineage fate determination of mesenchymal stem cells: a possible cause for reduced osteogenesis and increased adipogenesis in older individuals.	(1) 2011	(1) J Bone Miner Res.	21812028
							(2) Nampt expression increases during osteogenic differentiation of multi- and omnipotent progenitors.	(2) 2013	(2) Biochem Biophys Res Commun.	23537654
212247_at	NUP205
202826_at	SPINT1			ü	ü		Loss of matriptase suppression underlies spint1 mutation-associated ichthyosis and postnatal lethality.	2009	American Journal of Pathology	19389929
222700_at	ATL2
201689_s_at	TPD52
228415_at	AP1S2
1554283_at	CCRN4L
225007_at	G3BP1
218738_s_at	RNF138
229355_at	UBE2D3
220147_s_at	FAM60A		ü			ü	Family with sequence similarity 60A (FAM60A) protein is a cell cycle-fluctuating regulator of the SIN3-HDAC1 histone deacetylase complex.	2012	J Biol Chem	22865885
228189_at	BAG4
266_s_at	CD24			ü	ü		A Critical Re-Evaluation of CD24-Positivity of Human Embryonic Stem Cells Differentiated into Pancreatic Progenitors.	2012	Stem Cell Rev	22529013
223631_s_at	C19orf33
218379_at	RBM7
208296_x_at	TNFAIP8
1554777_at	ZFP42			(1)(2)	(1)(2)	ü	(1) Oct-4, Rex-1, and Gata-4 expression in human MSC increase the differentiation efficiency but not hTERT expression.	(1) 2007	(1) J Cell Biochem	17211834‎
							(2) Human bone marrow mesenchymal stem cells can express insulin and key transcription factors of the endocrine pancreas developmental pathway upon genetic and/or microenvironmental manipulation in vitro.	(2) 2005	(2) Stem Cells.	15790780
203917_at	CXADR

## Sheet: ESCN_Asc
Embryonic Stem Cell Neurogenesis (ESCN)
Ascending (DE<=3; 98)		Annotations				bi-stable profile	References
probe_ID	Gene_Symbol	ips	reprogramming	stemness	differentiation		Title	Year	Journal	Pubmed (PMID)
219737_s_at	PCDH9				ü		Characterization of two novel protocadherins (PCDH8 and PCDH9) localized on human chromosome 13 and mouse chromosome 14.	1998	Genomics	9787079
229281_at	NPAS3				ü		Disruption of the neuronal PAS3 gene in a family affected with schizophrenia	2003	Journal of Medical Genetics	12746393‎
209598_at	PNMA2				ü		A serologic marker of paraneoplastic limbic and brain-stem encephalitis in patients with testicular cancer.	1999	The New England Journal of Medicine	10362822
227498_at	SOX6				ü		MicroRNAs and Multiple Sclerosis	2011	Autoimmune Diseases
209469_at	GPM6A				ü		Human GPM6A is associated with differentiation and neuronal migration of neurons derived from human embryonic stem cells.	2009	Stem Cells and Development	19298174‎
212017_at	FAM168B				ü		The novel protein MANI modulates neurogenesis and neurite-cone growth.	2011	Journal of Cellular and Molecular Medicine	20716133‎
242455_at	POU3F2		(1)		(1)(2)		(1) Direct conversion of mouse fibroblasts to self-renewing, tripotent neural precursor cells.	(1) 2012	(1) PNAS	22308465
							(2) Transcriptional co-regulation of neuronal migration and laminar identity in the neocortex.	(2) 2012	(2) Development	22492350
212636_at	QKI				ü		eIF2B and oligodendrocyte survival: where nature and nurture meet in bipolar disorder and schizophrenia?	2007	Schizophr Bull	17329232
225897_at	MARCKS				ü		Involvement of protein phosphatase-1-mediated MARCKS translocation in myogenic differentiation of embryonic muscle cells.	2002	Journal of Cellular and Molecular Medicine	12045217
221236_s_at	STMN4				ü		Identification and characterisation of STMN4 and ROBO2 gene involvement in neuroblastoma cell differentiation.	2012	Cancer Letters	22906418
228214_at	SOX6
212614_at	ARID5B				ü		Modulator recognition factor-2 is required for adipogenesis in mouse embryo fibroblasts and 3T3-L1 cells.	2008	Molecular Endocrinology	17962384
205383_s_at	ZBTB20				ü		Characterization of two novel nuclear BTB/POZ domain zinc finger isoforms. Association with differentiation of hippocampal neurons, cerebellar granule cells, and macroglia.	2002	The Journal of Biological Chemistry	11744704
217904_s_at	BACE1			(1)	(2)		(1) Differential Processing of Amyloid-{beta} Precursor Protein Directs Human Embryonic Stem Cell Proliferation and Differentiation into Neuronal Precursor Cells.	(1) 2009	(1) The Journal of Biological Chemistry	19542221‎
							(2) Endoproteolysis of beta-secretase (BACE) within its catalytic domain: A potential mechanism for regulation.	(2) 2003	(2) The Journal of Biological Chemistry	12551920
224901_at	SCD5				ü		StearoylCoA desaturase-5: a novel regulator of neuronal cell proliferation and differentiation.	2012	PLoS One	22745828
226691_at	TNRC18
209470_s_at	GPM6A
201670_s_at	MARCKS
212764_at	ZEB1				ü		Zeb1 links epithelial-mesenchymal transition and cellular senescence.	2008	Development	18192284
238878_at	ARX				ü		(1) Mouse orthologue of ARX, a gene mutated in several X-linked forms of mental retardation and epilepsy, is a marker of adult neural stem cells and forebrain GABAergic neurons.	(1) 2004	(1) Developmental Dynamics	15376319
							(2) Mutations in ARX Result in Several Defects Involving GABAergic Neurons.	(2) 2010	(2) Frontiers in Cellular Neuroscience	20300201
							(3) Neuronal migration disorders: clinical, neuroradiologic and genetics aspects.	(3) 2009	(3) Acta Paediatrica	19120042
225725_at	ZMAT3
212830_at	MEGF9
213939_s_at	RUFY3				ü		Singar1, a novel RUN domain-containing protein, suppresses formation of surplus axons for neuronal polarity.	2007	The Journal of Biological Chemistry	17439943
224876_at	C5orf24
203608_at	ALDH5A1				ü		Structure of human succinic semialdehyde dehydrogenase gene: identification of promoter region and alternatively processed isoforms.	2002	Molecular Genetics and Metabolism	12208142
202976_s_at	RHOBTB3
203596_s_at	IFIT5
225019_at	CAMK2D
227370_at	FAM171B
225793_at	LIX1L
202609_at	EPS8
203724_s_at	RUFY3
200788_s_at	PEA15				ü	ü	PEA15 impairs cell migration and correlates with clinical features predicting good prognosis in neuroblastoma.	2012	International Journal of Cancer	22213050
202506_at	SSFA2
203037_s_at	MTSS1
223475_at	CRISPLD1
219778_at	ZFPM2				ü	ü	A syndrome of tricuspid atresia in mice with a targeted mutation of the gene encoding Fog-2	2000	Nature Genetics	10888889
205794_s_at	NOVA1				ü		The onconeural antigen Nova-1 is a neuron-specific RNA-binding protein, the activity of which is inhibited by paraneoplastic antibodies.	1996	The Journal of Neuroscience	8558240
209197_at	SYT11
225202_at	RHOBTB3
228060_at	SLC35F1
224621_at	MAPK1
1559965_at	ZFHX4-AS1
202668_at	EFNB2	ü				ü	Comparative integromics on Ephrin family.	2006	Oncology Reports	16596216‎
222780_s_at	BAALC
212923_s_at	PXDC1					ü
227401_at	IL17D
227823_at	RGAG4
220316_at	NPAS3					ü
212870_at	SOS2
201734_at	CLCN3
202630_at	APPBP2
236024_at	GPM6A				ü		Human GPM6A is associated with differentiation and neuronal migration of neurons derived from human embryonic stem cells.	2009	Stem Cells Dev.	19298174‎
227261_at	KLF12
205029_s_at	FABP7				ü		Neural differentiation of embryonic stem cells in vitro: a road map to neurogenesis in the embryo.	2009	PLoS One	19621087
209794_at	SRGAP3
218224_at	PNMA1
202484_s_at	MBD2			ü			Planarian MBD2/3 is required for adult stem cell pluripotency independently of DNA methylation.	2013	Developmental Biology	24063805‎
226043_at	GPSM1
226281_at	DNER				ü		DNER modulates adipogenesis of human adipose tissue-derived mesenchymal stem cells via regulation of cell proliferation.	2010	Cell Proliferation	20070733‎
202636_at	RNF103
225185_at	MRAS			ü	ü		MRAS GTPase is a novel stemness marker that impacts mouse embryonic stem cell plasticity and Xenopus embryonic cell fate.	2013	Development	23863483‎
224592_x_at	HP1BP3
208370_s_at	RCAN1
202936_s_at	SOX9
205030_at	FABP7				ü		Neural differentiation of embryonic stem cells in vitro: a road map to neurogenesis in the embryo.	2009	PLoS One	19621087
202935_s_at	SOX9
203333_at	KIFAP3
204642_at	S1PR1				ü		An activated protein C analog stimulates neuronal production by human neural progenitor cells via a PAR1-PAR3-S1PR1-Akt pathway.	2013	The Journal of Neuroscience	23554499‎
223618_at	FMN2
228780_at	POU3F3
213257_at	SARM1
220115_s_at	CDH10
230412_at	NPAS3
202508_s_at	SNAP25
202986_at	ARNT2
225669_at	IFNAR1					ü
227579_at	FER
204966_at	BAI2
218899_s_at	BAALC
209014_at	MAGED1
213838_at	NOL7
223182_s_at	AGPAT3					ü
213233_s_at	KLHL9
243357_at	NEGR1
209859_at	TRIM9					ü
235308_at	ZBTB20				ü		Zbtb20-induced CA1 pyramidal neuron development and area enlargement in the cerebral midline cortex of mice.	2010	Cerebral Cortex	19955470‎
212111_at	STX12
209242_at	PEG3
227049_at	ZADH2
222462_s_at	BACE1			(1)	(2)		(1) Differential Processing of Amyloid-{beta} Precursor Protein Directs Human Embryonic Stem Cell Proliferation and Differentiation into Neuronal Precursor Cells.	(1) 2009	(1) The Journal of Biological Chemistry	19542221‎
							(2) Endoproteolysis of beta-secretase (BACE) within its catalytic domain: A potential mechanism for regulation.	(2) 2003	(2) The Journal of Biological Chemistry	12551920‎
210875_s_at	ZEB1
212504_at	DIP2C
239952_at	ZEB1					ü
244403_at	CRB1
223604_at	GARNL3
202800_at	SLC1A3 (GLAST)				ü	ü	The GLT-1 and GLAST glutamate transporters are expressed on morphologically distinct astrocytes and regulated by neuronal activity in primary hippocampal cocultures.	2000	Journal of Neurochemistry	10936189‎
203989_x_at	F2R
