# Supplementary material for: Discovering monotonic stemness marker genes from time-series stem cell microarray data
Source: BMC Genomics. 2015 Jan 21;16(Suppl 2):S2. doi: 10.1186/1471-2164-16-S2-S2 (PMC4331716; doi:10.1186/1471-2164-16-S2-S2)
Supplement: Additional file 6 — Table S3. The lists of the number of common or unique genes from the monotonic ascending gene set (the top 145 genes with ascending profiles) of the ESCN data set identified by MFSelector, the Cuzick-test, and the modified M statistic test. [file 1471-2164-16-S2-S2-S6.xlsx]

## Sheet: top 145 Asc
MFSelector	Cuzick	Mod-M	Note
219737_s_at	209598_at	202800_at	top 20 ranks(145 genes) in Cuzick Ascending
229281_at	219737_s_at	205029_s_at
209598_at	229281_at	225540_at
227498_at	225897_at	205030_at
209469_at	209469_at	209470_s_at
212017_at	212017_at	213395_at
242455_at	212614_at	205103_at
212636_at	212636_at	209469_at
225897_at	213939_s_at	213712_at
221236_s_at	217904_s_at	203908_at
228214_at	221236_s_at	236538_at
204030_s_at	227498_at	39966_at
212614_at	228214_at	202478_at
205383_s_at	238919_at	223673_at
217904_s_at	242455_at	209686_at
224901_at	204030_s_at	205358_at
226691_at	200788_s_at	203963_at
209470_s_at	201670_s_at	205143_at
201670_s_at	202506_at	212070_at
212764_at	203608_at	219778_at
238878_at	203724_s_at	209988_s_at
225725_at	205383_s_at	200788_s_at
212830_at	212830_at	203724_s_at
213939_s_at	224876_at	212764_at
224876_at	227370_at	205152_at
203608_at	202609_at	203037_s_at
202976_s_at	203037_s_at	202936_s_at
203596_s_at	219778_at	213618_at
225019_at	224901_at	224901_at
227370_at	225793_at	204508_s_at
225793_at	209470_s_at	228375_at
202609_at	223475_at	230291_s_at
203724_s_at	224621_at	209598_at
200788_s_at	225725_at	227498_at
202506_at	202976_s_at	219107_at
203037_s_at	203333_at	204030_s_at
238919_at	203596_s_at	225897_at
223475_at	209197_at	222871_at
219778_at	212764_at	226623_at
205794_s_at	213158_at	212830_at
209197_at	223182_s_at	209859_at
225202_at	225019_at	210735_s_at
228060_at	225202_at	225491_at
224621_at	226691_at	201876_at
1559965_at	228060_at	210383_at
202668_at	236024_at	209170_s_at
208534_s_at	1559965_at	215867_x_at
222780_s_at	202136_at	211984_at
212923_s_at	202484_s_at	212923_s_at
227401_at	202800_at	231430_at
227823_at	205638_at	1558101_at
220316_at	205794_s_at	224964_s_at
212870_at	209242_at	229824_at
201734_at	212534_at	238850_at
202630_at	212870_at	221623_at
236024_at	213257_at	229281_at
227261_at	218656_s_at	200953_s_at
205029_s_at	220316_at	225055_at
209794_at	223618_at	219737_s_at
218224_at	224592_x_at	218718_at
202484_s_at	225729_at	209074_s_at
226043_at	226043_at	226281_at
226281_at	227121_at	214164_x_at
202636_at	227354_at	227666_at
225185_at	227497_at	201670_s_at
224592_x_at	228780_at	219090_at
208370_s_at	229824_at	213939_s_at
202936_s_at	238878_at	237472_at
205030_at	244403_at	230412_at
202935_s_at	227261_at	213609_s_at
203333_at	200832_s_at	200794_x_at
204642_at	202986_at	225725_at
223618_at	204642_at	211985_s_at
228780_at	210251_s_at	210830_s_at
213257_at	210875_s_at	225019_at
220115_s_at	212985_at	202935_s_at
230412_at	218718_at	210015_s_at
202508_s_at	223283_s_at	202506_at
202986_at	224994_at	228214_at
240713_s_at	227452_at	209197_at
225669_at	235308_at	205948_at
227579_at	243357_at	226043_at
204966_at	209014_at	230272_at
218899_s_at	222780_s_at	225793_at
209014_at	200794_x_at	211597_s_at
213838_at	202630_at	205794_s_at
223182_s_at	202936_s_at	238532_at
227061_at	203549_s_at	225202_at
213233_s_at	204966_at	36129_at
243357_at	212810_s_at	203596_s_at
209859_at	224957_at	209167_at
231040_at	224964_s_at	226143_at
212854_x_at	225626_at	242455_at
235308_at	225669_at	203185_at
201104_x_at	227579_at	234985_at
212111_at	227666_at	227452_at
209242_at	202935_s_at	206373_at
227049_at	231040_at	236442_at
222462_s_at	201536_at	201341_at
210875_s_at	205029_s_at	227439_at
213158_at	205030_at	209841_s_at
212504_at	209794_at	224876_at
239952_at	212504_at	206022_at
244403_at	212843_at	224909_s_at
223604_at	213259_s_at	205475_at
202800_at	218899_s_at	204439_at
203989_x_at	220115_s_at	205638_at
225182_at	224663_s_at	230184_at
202975_s_at	226281_at	228780_at
212070_at	226627_at	52975_at
224663_s_at	227401_at	224925_at
200832_s_at	228555_at	229975_at
221261_x_at	243417_at	205344_at
225144_at	213960_at	203845_at
218573_at	201826_s_at	243481_at
224994_at	202636_at	212636_at
229626_at	207084_at	209617_s_at
203217_s_at	208370_s_at	202202_s_at
225056_at	209841_s_at	226372_at
227251_at	212111_at	212614_at
227497_at	212970_at	209987_s_at
224964_s_at	213838_at	217904_s_at
209883_at	214772_at	227554_at
205271_s_at	215311_at	227977_at
223184_s_at	218224_at	236761_at
212985_at	218692_at	225185_at
227440_at	222423_at	1558388_a_at
203348_s_at	223282_at	224975_at
214334_x_at	223604_at	202976_s_at
225540_at	224977_at	212843_at
222488_s_at	225214_at	239118_at
220029_at	225540_at	201464_x_at
210251_s_at	225785_at	238009_at
218656_s_at	227061_at	206140_at
224957_at	227478_at	226691_at
213259_s_at	229744_at	221236_s_at
202381_at	230412_at	226113_at
238617_at	235111_at	209243_s_at
212970_at	236120_at	227354_at
233587_s_at	238605_at	211467_s_at
205280_at	238617_at	211066_x_at
224977_at	238906_s_at	226114_at
235111_at	239952_at	229380_at
212810_s_at	240713_s_at	35846_at
205638_at	219501_at	225146_at

## Sheet: comparison
Common elements in "MFSelector", "Cuzick" and "Mod-M":	Elements only in "MFSelector":	Elements only in "Cuzick":	Elements only in "Mod-M":	Common elements in "MFSelector" and "Cuzick":	Common elements in "MFSelector" and "Mod-M":	Common elements in "Cuzick" and "Mod-M":
219737_s_at	202668_at	202136_at	213395_at	212017_at	212923_s_at	227354_at
229281_at	208534_s_at	212534_at	205103_at	205383_s_at	225185_at	229824_at
209598_at	227823_at	225729_at	213712_at	238878_at	209859_at	218718_at
227498_at	201734_at	227121_at	203908_at	203608_at	212070_at	227452_at
209469_at	202508_s_at	223283_s_at	236538_at	227370_at		200794_x_at
242455_at	213233_s_at	203549_s_at	39966_at	202609_at		227666_at
212636_at	212854_x_at	225626_at	202478_at	238919_at		212843_at
225897_at	201104_x_at	201536_at	223673_at	223475_at		209841_s_at
221236_s_at	227049_at	226627_at	209686_at	228060_at
228214_at	222462_s_at	228555_at	205358_at	224621_at
204030_s_at	203989_x_at	243417_at	203963_at	1559965_at
212614_at	225182_at	213960_at	205143_at	222780_s_at
217904_s_at	202975_s_at	201826_s_at	209988_s_at	227401_at
224901_at	221261_x_at	207084_at	205152_at	220316_at
226691_at	225144_at	214772_at	213618_at	212870_at
209470_s_at	218573_at	215311_at	204508_s_at	202630_at
201670_s_at	229626_at	218692_at	228375_at	236024_at
212764_at	203217_s_at	222423_at	230291_s_at	227261_at
225725_at	225056_at	223282_at	219107_at	209794_at
212830_at	227251_at	225214_at	222871_at	218224_at
213939_s_at	209883_at	225785_at	226623_at	202484_s_at
224876_at	205271_s_at	227478_at	210735_s_at	202636_at
202976_s_at	223184_s_at	229744_at	225491_at	224592_x_at
203596_s_at	227440_at	236120_at	201876_at	208370_s_at
225019_at	203348_s_at	238605_at	210383_at	203333_at
225793_at	214334_x_at	238906_s_at	209170_s_at	204642_at
203724_s_at	222488_s_at	219501_at	215867_x_at	223618_at
200788_s_at	220029_at		211984_at	213257_at
202506_at	202381_at		231430_at	220115_s_at
203037_s_at	233587_s_at		1558101_at	202986_at
219778_at	205280_at		238850_at	240713_s_at
205794_s_at			221623_at	225669_at
209197_at			200953_s_at	227579_at
225202_at			225055_at	204966_at
205029_s_at			209074_s_at	218899_s_at
226043_at			214164_x_at	209014_at
226281_at			219090_at	213838_at
202936_s_at			237472_at	223182_s_at
205030_at			213609_s_at	227061_at
202935_s_at			211985_s_at	243357_at
228780_at			210830_s_at	231040_at
230412_at			210015_s_at	235308_at
202800_at			205948_at	212111_at
224964_s_at			230272_at	209242_at
225540_at			211597_s_at	210875_s_at
205638_at			238532_at	213158_at
			36129_at	212504_at
			209167_at	239952_at
			226143_at	244403_at
			203185_at	223604_at
			234985_at	224663_s_at
			206373_at	200832_s_at
			236442_at	224994_at
			201341_at	227497_at
			227439_at	212985_at
			206022_at	210251_s_at
			224909_s_at	218656_s_at
			205475_at	224957_at
			204439_at	213259_s_at
			230184_at	238617_at
			52975_at	212970_at
			224925_at	224977_at
			229975_at	235111_at
			205344_at	212810_s_at
			203845_at
			243481_at
			209617_s_at
			202202_s_at
			226372_at
			209987_s_at
			227554_at
			227977_at
			236761_at
			1558388_a_at
			224975_at
			239118_at
			201464_x_at
			238009_at
			206140_at
			226113_at
			209243_s_at
			211467_s_at
			211066_x_at
			226114_at
			229380_at
			35846_at
			225146_at
