# Supplementary material for: Discovering monotonic stemness marker genes from time-series stem cell microarray data
Source: BMC Genomics. 2015 Jan 21;16(Suppl 2):S2. doi: 10.1186/1471-2164-16-S2-S2 (PMC4331716; doi:10.1186/1471-2164-16-S2-S2)
Supplement: Additional file 7 — Table S4. The lists of the number of common or unique genes from the monotonic descending gene set (the top 163 genes with descending profiles) of the ESCN data set identified by MFSelector, the Cuzick-test, and the modified M statistic test. [file 1471-2164-16-S2-S2-S7.xlsx]

## Sheet: top 163 Des
MFSelector	Cuzick	Mod-M	Note
1559280_a_at	1559280_a_at	229349_at	top 20 ranks in Cuzick (163 genes)
220668_s_at	201839_s_at	1559280_a_at
220161_s_at	219121_s_at	223427_s_at
219651_at	219651_at	237193_s_at
224048_at	220161_s_at	219823_at
231192_at	220668_s_at	214974_x_at
232985_s_at	223000_s_at	229292_at
201839_s_at	223038_s_at	243161_x_at
219121_s_at	224048_at	219121_s_at
223000_s_at	231192_at	203397_s_at
237911_at	232985_s_at	230195_at
223038_s_at	237911_at	213982_s_at
221664_s_at	201955_at	239975_at
202546_at	203256_at	231310_at
223427_s_at	223427_s_at	212589_at
201955_at	225846_at	201839_s_at
243161_x_at	235258_at	1554777_at
235258_at	243161_x_at	224407_s_at
203256_at	208286_x_at	206268_at
226185_at	208650_s_at	225846_at
231381_at	209900_s_at	237911_at
218595_s_at	218595_s_at	231407_s_at
209900_s_at	222870_s_at	218536_at
225846_at	226185_at	231381_at
222870_s_at	226789_at	231690_at
226374_at	229292_at	220668_s_at
226789_at	231381_at	1554776_at
226661_at	235199_at	1569023_a_at
208650_s_at	226661_at	1552897_a_at
202890_at	201196_s_at	237192_at
230896_at	201197_at	239823_at
219955_at	202546_at	210029_at
206653_at	219217_at	208286_x_at
201196_s_at	221664_s_at	209369_at
205968_at	226374_at	60474_at
235199_at	226482_s_at	240301_at
211654_x_at	226926_at	201926_s_at
219000_s_at	230195_at	230951_at
208286_x_at	1562226_at	212543_at
206286_s_at	201998_at	218796_at
201197_at	204579_at	211778_s_at
201998_at	205709_s_at	213285_at
218091_at	218461_at	226498_at
226482_s_at	219955_at	1562226_at
220536_at	227492_at	231061_at
230195_at	231061_at	219651_at
1562226_at	231310_at	201596_x_at
231061_at	60474_at	209723_at
226926_at	218796_at	243610_at
226223_at	1554007_at	203256_at
223178_s_at	206286_s_at	243221_at
218461_at	206653_at	229661_at
204702_s_at	208841_s_at	215101_s_at
224595_at	210715_s_at	214532_x_at
224596_at	211654_x_at	220275_at
214022_s_at	218091_at	202883_s_at
211971_s_at	219080_s_at	208456_s_at
230597_at	220536_at	220065_at
212589_at	224595_at	206424_at
217739_s_at	224596_at	228596_at
208841_s_at	226223_at	210265_x_at
210715_s_at	239143_x_at	206002_at
219217_at	244650_at	206286_s_at
201436_at	204005_s_at	235199_at
201601_x_at	205968_at	202546_at
210136_at	201578_at	220161_s_at
244650_at	202234_s_at	241436_at
221923_s_at	209892_at	241981_at
222728_s_at	211971_s_at	221923_s_at
60474_at	212589_at	204684_at
231407_s_at	218401_s_at	202790_at
229292_at	219000_s_at	230423_at
231310_at	220013_at	224344_at
1552897_a_at	220147_s_at	220184_at
202234_s_at	221923_s_at	237974_at
205105_at	222728_s_at	224650_at
202923_s_at	223178_s_at	208937_s_at
210466_s_at	226231_at	1555950_a_at
204853_at	230896_at	240681_at
203588_s_at	236894_at	221664_s_at
205066_s_at	266_s_at	202889_x_at
219649_at	214834_at	224935_at
204005_s_at	236501_at	211654_x_at
201690_s_at	1554777_at	239781_at
224650_at	1555167_s_at	241455_at
212873_at	201016_at	238513_at
203593_at	201328_at	221648_s_at
1554007_at	201436_at	1564083_at
204905_s_at	202826_at	228782_at
227180_at	202890_at	203449_s_at
202889_x_at	204422_s_at	1569886_a_at
239143_x_at	204853_at	231698_at
210265_x_at	210136_at	205066_s_at
238974_at	214022_s_at	236519_at
226538_at	217938_s_at	202890_at
209723_at	218826_at	235723_at
202790_at	219976_at	205105_at
223311_s_at	222837_s_at	231544_s_at
213835_x_at	223729_at	210905_x_at
201578_at	224650_at	223611_s_at
202847_at	228596_at	219959_at
204579_at	238974_at	231628_s_at
218796_at	224617_at	220317_at
205709_s_at	1552897_a_at	224048_at
219080_s_at	201601_x_at	219955_at
216384_x_at	202889_x_at	201100_s_at
228596_at	203917_at	1563357_at
218401_s_at	204702_s_at	200606_at
226231_at	205105_at	1553991_s_at
200627_at	209704_at	229669_at
217938_s_at	212873_at	206653_at
201328_at	213137_s_at	210946_at
203449_s_at	213835_x_at	228894_at
1556429_a_at	217739_s_at	215471_s_at
235955_at	230597_at	230563_at
202854_at	233064_at	217883_at
201016_at	238990_x_at	218162_at
225439_at	223385_at	232985_s_at
227372_s_at	243299_at	226538_at
236894_at	201160_s_at	212590_at
208549_x_at	203449_s_at	227372_s_at
215471_s_at	205066_s_at	205309_at
227492_at	206424_at	218091_at
224617_at	209122_at	241535_at
1555167_s_at	210074_at	242871_at
212247_at	210260_s_at	220147_s_at
202826_at	210466_s_at	207717_s_at
222700_at	215471_s_at	201578_at
201689_s_at	218283_at	232180_at
228415_at	222631_at	206062_at
226591_at	223211_at	1564359_a_at
1554283_at	224097_s_at	201197_at
225007_at	225007_at	225314_at
218738_s_at	227180_at	201925_s_at
229355_at	227372_s_at	205968_at
220147_s_at	231407_s_at	204269_at
228189_at	202168_at	216319_at
266_s_at	1565162_s_at	215947_s_at
223631_s_at	200014_s_at	37117_at
225155_at	202923_s_at	232568_at
218379_at	203588_s_at	207379_at
208296_x_at	208296_x_at	242348_at
1554777_at	208549_x_at	202746_at
203917_at	211727_s_at	213136_at
216985_s_at	214532_x_at	203453_at
236451_at	215947_s_at	228565_at
215947_s_at	217972_at	221051_s_at
212590_at	218738_s_at	205980_s_at
212919_at	218967_s_at	1555829_at
204727_at	219368_at	226497_s_at
203297_s_at	219650_at	221761_at
205126_at	222700_at	238846_at
220474_at	223311_s_at	229088_at
214834_at	223423_at	210074_at
227846_at	224918_x_at	219395_at
209015_s_at	225155_at	227180_at
221970_s_at	225439_at	220013_at
200014_s_at	227928_at	227985_at
228370_at	227973_at	205719_s_at
214829_at	228415_at	225792_at
224097_s_at	228785_at	239973_at
205603_s_at	231690_at	58916_at
222619_at	235955_at	229390_at

## Sheet: comparison
Common elements in "MFSelector", "Cuzick" and "Mod-M":	Elements only in "MFSelector":	Elements only in "Cuzick":	Elements only in "Mod-M":	Common elements in "MFSelector" and "Cuzick":	Common elements in "MFSelector" and "Mod-M":	Common elements in "Cuzick" and "Mod-M":
1559280_a_at	219649_at	209892_at	229349_at	231192_at	210265_x_at	220013_at
220668_s_at	201690_s_at	236501_at	237193_s_at	223000_s_at	226538_at	206424_at
220161_s_at	203593_at	204422_s_at	219823_at	223038_s_at	209723_at	210074_at
219651_at	204905_s_at	218826_at	214974_x_at	201955_at	202790_at	214532_x_at
224048_at	202847_at	219976_at	203397_s_at	235258_at	212590_at	231690_at
232985_s_at	216384_x_at	222837_s_at	213982_s_at	226185_at
201839_s_at	200627_at	223729_at	239975_at	218595_s_at
219121_s_at	1556429_a_at	209704_at	224407_s_at	209900_s_at
237911_at	202854_at	213137_s_at	206268_at	222870_s_at
221664_s_at	212247_at	233064_at	218536_at	226374_at
202546_at	201689_s_at	238990_x_at	1554776_at	226789_at
223427_s_at	226591_at	223385_at	1569023_a_at	226661_at
243161_x_at	1554283_at	243299_at	237192_at	208650_s_at
203256_at	229355_at	201160_s_at	239823_at	230896_at
231381_at	228189_at	209122_at	210029_at	201196_s_at
225846_at	223631_s_at	210260_s_at	209369_at	219000_s_at
202890_at	218379_at	218283_at	240301_at	201998_at
219955_at	216985_s_at	222631_at	201926_s_at	226482_s_at
206653_at	236451_at	223211_at	230951_at	220536_at
205968_at	212919_at	202168_at	212543_at	226926_at
235199_at	204727_at	1565162_s_at	211778_s_at	226223_at
211654_x_at	203297_s_at	211727_s_at	213285_at	223178_s_at
208286_x_at	205126_at	217972_at	226498_at	218461_at
206286_s_at	220474_at	218967_s_at	201596_x_at	204702_s_at
201197_at	227846_at	219368_at	243610_at	224595_at
218091_at	209015_s_at	219650_at	243221_at	224596_at
230195_at	221970_s_at	223423_at	229661_at	214022_s_at
1562226_at	228370_at	224918_x_at	215101_s_at	211971_s_at
231061_at	214829_at	227928_at	220275_at	230597_at
212589_at	205603_s_at	227973_at	202883_s_at	217739_s_at
221923_s_at	222619_at	228785_at	208456_s_at	208841_s_at
60474_at			220065_at	210715_s_at
231407_s_at			206002_at	219217_at
229292_at			241436_at	201436_at
231310_at			241981_at	201601_x_at
1552897_a_at			204684_at	210136_at
205105_at			230423_at	244650_at
205066_s_at			224344_at	222728_s_at
224650_at			220184_at	202234_s_at
227180_at			237974_at	202923_s_at
202889_x_at			208937_s_at	210466_s_at
201578_at			1555950_a_at	204853_at
218796_at			240681_at	203588_s_at
228596_at			224935_at	204005_s_at
203449_s_at			239781_at	212873_at
227372_s_at			241455_at	1554007_at
215471_s_at			238513_at	239143_x_at
220147_s_at			221648_s_at	238974_at
1554777_at			1564083_at	223311_s_at
215947_s_at			228782_at	213835_x_at
			1569886_a_at	204579_at
			231698_at	205709_s_at
			236519_at	219080_s_at
			235723_at	218401_s_at
			231544_s_at	226231_at
			210905_x_at	217938_s_at
			223611_s_at	201328_at
			219959_at	235955_at
			231628_s_at	201016_at
			220317_at	225439_at
			201100_s_at	236894_at
			1563357_at	208549_x_at
			200606_at	227492_at
			1553991_s_at	224617_at
			229669_at	1555167_s_at
			210946_at	202826_at
			228894_at	222700_at
			230563_at	228415_at
			217883_at	225007_at
			218162_at	218738_s_at
			205309_at	266_s_at
			241535_at	225155_at
			242871_at	208296_x_at
			207717_s_at	203917_at
			232180_at	214834_at
			206062_at	200014_s_at
			1564359_a_at	224097_s_at
			225314_at
			201925_s_at
			204269_at
			216319_at
			37117_at
			232568_at
			207379_at
			242348_at
			202746_at
			213136_at
			203453_at
			228565_at
			221051_s_at
			205980_s_at
			1555829_at
			226497_s_at
			221761_at
			238846_at
			229088_at
			219395_at
			227985_at
			205719_s_at
			225792_at
			239973_at
			58916_at
			229390_at
