# Supplementary material for: Discovering monotonic stemness marker genes from time-series stem cell microarray data
Source: BMC Genomics. 2015 Jan 21;16(Suppl 2):S2. doi: 10.1186/1471-2164-16-S2-S2 (PMC4331716; doi:10.1186/1471-2164-16-S2-S2)
Supplement: Additional file 15 — Table S5. The lists of the ranks of monotonic genes for the synthetic data sets identified by MFSelector, the Cuzick-test, and the modified M statistic test. [file 1471-2164-16-S2-S2-S15.xlsx]

## Sheet: s50_Asc
MFSelector							Cuzick-test				Modified M test
Rank	ID	DE	nline	pvalue	qvalue	SVDE	Rank	ID	z.score	p.value	Rank	ID	ModM_up
1	g2 (Good_distinct)	0	4	1.67e-05	8.7e-05	0	1	g1 (Good_distinct)	6.85994	3.44439e-12	1	g11 (Good_close)	61.8304
1	g4 (Good_distinct)	0	4	1.67e-05	8.7e-05	0	1	g2 (Good_distinct)	6.85994	3.44439e-12	2	g4 (Good_distinct)	53.8482
1	g5 (Good_distinct)	0	4	1.67e-05	8.7e-05	0	1	g3 (Good_distinct)	6.85994	3.44439e-12	3	g17 (Good_close)	49.2458
1	g7 (Good_distinct)	0	4	1.67e-05	8.7e-05	0	1	g4 (Good_distinct)	6.85994	3.44439e-12	4	g12 (Good_close)	46.49
1	g9 (Good_distinct)	0	4	1.67e-05	8.7e-05	0	1	g5 (Good_distinct)	6.85994	3.44439e-12	5	g18 (Good_close)	45.7216
2	g3 (Good_distinct)	0	4	1.67e-05	8.7e-05	0.01	1	g6 (Good_distinct)	6.85994	3.44439e-12	6	g2 (Good_distinct)	44.3162
2	g6 (Good_distinct)	0	4	1.67e-05	8.7e-05	0.01	1	g7 (Good_distinct)	6.85994	3.44439e-12	7	g13 (Good_close)	43.4294
2	g8 (Good_distinct)	0	4	1.67e-05	8.7e-05	0.01	1	g8 (Good_distinct)	6.85994	3.44439e-12	8	g3 (Good_distinct)	41.0329
3	g1 (Good_distinct)	0	4	1.67e-05	8.7e-05	0.02	1	g9 (Good_distinct)	6.85994	3.44439e-12	9	g9 (Good_distinct)	40.958
4	g10 (Good_distinct)	0	4	1.67e-05	8.7e-05	0.03	1	g10 (Good_distinct)	6.85994	3.44439e-12	10	g8 (Good_distinct)	40.9384
5	g11 (Good_close)	0	4	1.67e-05	8.7e-05	0.1	1	g11 (Good_close)	6.85994	3.44439e-12	11	g15 (Good_close)	40.9202
6	g13 (Good_close)	0	4	1.67e-05	8.7e-05	0.32	1	g12 (Good_close)	6.85994	3.44439e-12	12	g16 (Good_close)	40.168
7	g14 (Good_close)	0	4	1.67e-05	8.7e-05	0.35	1	g13 (Good_close)	6.85994	3.44439e-12	13	g10 (Good_distinct)	39.6691
8	g12 (Good_close)	0	4	1.67e-05	8.7e-05	0.46	1	g14 (Good_close)	6.85994	3.44439e-12	14	g14 (Good_close)	39.4873
9	g16 (Good_close)	0	4	1.67e-05	8.7e-05	0.67	1	g15 (Good_close)	6.85994	3.44439e-12	15	g7 (Good_distinct)	38.9996
10	g19 (Good_close)	0	4	1.67e-05	8.7e-05	0.71	1	g16 (Good_close)	6.85994	3.44439e-12	16	g6 (Good_distinct)	38.9021
11	g17 (Good_close)	0	4	1.67e-05	8.7e-05	1.04	1	g17 (Good_close)	6.85994	3.44439e-12	17	g20 (Good_close)	38.7844
12	g15 (Good_close)	0	4	1.67e-05	8.7e-05	2	1	g18 (Good_close)	6.85994	3.44439e-12	18	g19 (Good_close)	38.6071
13	g18 (Good_close)	0	4	1.67e-05	8.7e-05	2.93	1	g19 (Good_close)	6.85994	3.44439e-12	19	g5 (Good_distinct)	37.9566
14	g20 (Good_close)	0	4	1.67e-05	8.7e-05	3.69	1	g20 (Good_close)	6.85994	3.44439e-12	20	g1 (Good_distinct)	34.6405
15	g44 (Outlier_slight)	1	4	1.67e-05	5.26e-05	0	1	g25 (Slightly)	6.85994	3.44439e-12	21	g104 (Partial_close)	34.124
16	g43 (Outlier_slight)	1	4	1.67e-05	5.26e-05	0.01	1	g29 (Slightly)	6.85994	3.44439e-12	22	g107 (Partial_close)	26.136
16	g48 (Outlier_slight)	1	4	1.67e-05	5.26e-05	0.01	1	g30 (Slightly)	6.85994	3.44439e-12	23	g105 (Partial_close)	25.4152
16	g55 (Outlier_severe)	1	4	1.67e-05	5.26e-05	0.01	2	g24 (Slightly)	6.85308	3.61374e-12	24	g42 (Outlier_slight)	21.1262
17	g42 (Outlier_slight)	1	4	1.67e-05	5.26e-05	0.02	3	g26 (Slightly)	6.84622	3.79125e-12	25	g106 (Partial_close)	21.0732
17	g49 (Outlier_slight)	1	4	1.67e-05	5.26e-05	0.02	3	g33 (Slightly)	6.84622	3.79125e-12	26	g102 (Partial_close)	21.0329
18	g41 (Outlier_slight)	1	4	1.67e-05	5.26e-05	0.03	3	g35 (Slightly)	6.84622	3.79125e-12	27	g29 (Slightly)	19.0291
19	g58 (Outlier_severe)	1	4	1.67e-05	5.26e-05	0.06	3	g36 (Slightly)	6.84622	3.79125e-12	28	g49 (Outlier_slight)	18.6734
20	g29 (Slightly)	1	4	1.67e-05	5.26e-05	0.65	4	g22 (Slightly)	6.83936	3.97729e-12	29	g41 (Outlier_slight)	18.4788
21	g22 (Slightly)	1	4	1.67e-05	5.26e-05	0.81	4	g23 (Slightly)	6.83936	3.97729e-12	30	g30 (Slightly)	18.3682
22	g33 (Slightly)	1	4	1.67e-05	5.26e-05	1.01	4	g31 (Slightly)	6.83936	3.97729e-12	31	g48 (Outlier_slight)	17.4535
23	g31 (Slightly)	1	4	1.67e-05	5.26e-05	1.52	4	g39 (Slightly)	6.83936	3.97729e-12	32	g43 (Outlier_slight)	17.351
24	g24 (Slightly)	1	4	1.67e-05	5.26e-05	1.81	4	g40 (Slightly)	6.83936	3.97729e-12	33	g44 (Outlier_slight)	16.7561
25	g30 (Slightly)	1	4	1.67e-05	5.26e-05	2.44	5	g21 (Slightly)	6.8325	4.17226e-12	34	g33 (Slightly)	16.5015
26	g36 (Slightly)	1	4	1.67e-05	5.26e-05	3.27	5	g37 (Slightly)	6.8325	4.17226e-12	35	g31 (Slightly)	15.6017
27	g26 (Slightly)	1	4	1.67e-05	5.26e-05	5.6	6	g27 (Slightly)	6.82564	4.3766e-12	36	g24 (Slightly)	15.2583
28	g23 (Slightly)	1	4	1.67e-05	5.26e-05	5.65	6	g38 (Slightly)	6.82564	4.3766e-12	37	g22 (Slightly)	14.8319
29	g25 (Slightly)	1	4	1.67e-05	5.26e-05	6.76	7	g42 (Outlier_slight)	6.7982	5.29657e-12	38	g109 (Partial_close)	14.3907
30	g51 (Outlier_severe)	2	4	1.67e-05	3.92e-05	0	8	g28 (Slightly)	6.79134	5.55468e-12	39	g46 (Outlier_slight)	13.7871
31	g54 (Outlier_severe)	2	4	1.67e-05	3.92e-05	0	8	g41 (Outlier_slight)	6.79134	5.55468e-12	40	g37 (Slightly)	13.7637
32	g52 (Outlier_severe)	2	4	1.67e-05	3.92e-05	0.01	8	g43 (Outlier_slight)	6.79134	5.55468e-12	41	g40 (Slightly)	13.6497
33	g60 (Outlier_severe)	2	4	1.67e-05	3.92e-05	0.03	8	g44 (Outlier_slight)	6.79134	5.55468e-12	42	g26 (Slightly)	13.6195
34	g45 (Outlier_slight)	2	4	1.67e-05	3.92e-05	0.04	8	g48 (Outlier_slight)	6.79134	5.55468e-12	43	g45 (Outlier_slight)	13.6111
35	g56 (Outlier_severe)	2	4	1.67e-05	3.92e-05	0.07	8	g49 (Outlier_slight)	6.79134	5.55468e-12	44	g39 (Slightly)	13.415
36	g59 (Outlier_severe)	2	4	1.67e-05	3.92e-05	0.08	9	g32 (Slightly)	6.78448	5.82511e-12	45	g36 (Slightly)	13.3734
37	g40 (Slightly)	2	4	1.67e-05	3.92e-05	1.51	9	g34 (Slightly)	6.78448	5.82511e-12	46	g50 (Outlier_slight)	13.2925
38	g39 (Slightly)	2	4	1.67e-05	3.92e-05	1.72	10	g45 (Outlier_slight)	6.72274	8.91665e-12	47	g23 (Slightly)	13.2852
39	g35 (Slightly)	2	4	1.67e-05	3.92e-05	1.89	11	g46 (Outlier_slight)	6.71588	9.34643e-12	48	g38 (Slightly)	13.111
40	g37 (Slightly)	2	4	1.67e-05	3.92e-05	2.17	12	g50 (Outlier_slight)	6.68158	1.18186e-11	49	g25 (Slightly)	13.0031
41	g21 (Slightly)	2	4	1.67e-05	3.92e-05	4.34	13	g47 (Outlier_slight)	6.66786	1.29776e-11	50	g47 (Outlier_slight)	12.9527
42	g27 (Slightly)	2	4	1.67e-05	3.92e-05	4.52	14	g55 (Outlier_severe)	6.65415	1.42476e-11	51	g28 (Slightly)	12.1571
43	g53 (Outlier_severe)	3	4	1.67e-05	3.39e-05	0.02	14	g58 (Outlier_severe)	6.65415	1.42476e-11	52	g35 (Slightly)	11.9491
43	g57 (Outlier_severe)	3	4	1.67e-05	3.39e-05	0.02	15	g64 (Moderately)	6.59241	2.16378e-11	53	g32 (Slightly)	11.795
44	g50 (Outlier_slight)	3	4	1.67e-05	3.39e-05	0.03	16	g56 (Outlier_severe)	6.57183	2.4851e-11	54	g21 (Slightly)	11.7825
45	g46 (Outlier_slight)	3	4	1.67e-05	3.39e-05	0.11	17	g73 (Moderately)	6.56497	2.60224e-11	55	g27 (Slightly)	11.4595
46	g47 (Outlier_slight)	3	4	1.67e-05	3.39e-05	0.13	17	g76 (Moderately)	6.56497	2.60224e-11	56	g34 (Slightly)	11.1002
47	g38 (Slightly)	3	4	1.67e-05	3.39e-05	1.04	17	g78 (Moderately)	6.56497	2.60224e-11	57	g58 (Outlier_severe)	10.8835
48	g28 (Slightly)	3	4	1.67e-05	3.39e-05	1.84	18	g75 (Moderately)	6.53753	3.12724e-11	58	g103 (Partial_close)	10.7962
49	g34 (Slightly)	3	4	1.67e-05	3.39e-05	4.33	19	g70 (Moderately)	6.53067	3.27389e-11	59	g110 (Partial_close)	10.7349
50	g32 (Slightly)	4	4	1.67e-05	3.33e-05	1.18	20	g77 (Moderately)	6.51009	3.75538e-11	60	g108 (Partial_close)	9.36995
51	g73 (Moderately)	8	4	1.67e-05	3.17e-05	1.36	20	g104 (Partial_close)	6.51009	3.75538e-11	61	g56 (Outlier_severe)	9.26367
52	g104 (Partial_close)	8	4	1.67e-05	3.17e-05	1.98	21	g71 (Moderately)	6.48951	4.3059e-11	62	g59 (Outlier_severe)	8.53067
53	g70 (Moderately)	8	4	1.67e-05	3.17e-05	4.04	22	g59 (Outlier_severe)	6.47579	4.71596e-11	63	g101 (Partial_close)	8.189
54	g64 (Moderately)	9	4	1.67e-05	3.13e-05	1.41	22	g72 (Moderately)	6.47579	4.71596e-11	64	g52 (Outlier_severe)	7.93967
55	g106 (Partial_close)	10	3	1.67e-05	2.63e-05	0	23	g52 (Outlier_severe)	6.44835	5.65384e-11	65	g60 (Outlier_severe)	7.46223
56	g120 (Partial_far)	10	3	1.67e-05	2.63e-05	0.02	23	g54 (Outlier_severe)	6.44835	5.65384e-11	66	g51 (Outlier_severe)	7.16639
57	g102 (Partial_close)	10	3	1.67e-05	2.63e-05	0.04	23	g74 (Moderately)	6.44835	5.65384e-11	67	g64 (Moderately)	7.12724
58	g111 (Partial_far)	10	3	1.67e-05	2.63e-05	0.04	24	g65 (Moderately)	6.43463	6.18885e-11	68	g78 (Moderately)	7.07228
59	g118 (Partial_far)	10	3	1.67e-05	2.63e-05	0.08	24	g79 (Moderately)	6.43463	6.18885e-11	69	g73 (Moderately)	7.03184
60	g114 (Partial_far)	10	3	1.67e-05	2.63e-05	0.21	24	g80 (Moderately)	6.43463	6.18885e-11	70	g55 (Outlier_severe)	7.03034
61	g105 (Partial_close)	10	3	1.67e-05	2.63e-05	0.23	25	g51 (Outlier_severe)	6.40719	7.41144e-11	71	g71 (Moderately)	7.01989
61	g107 (Partial_close)	10	3	1.67e-05	2.63e-05	0.23	26	g62 (Moderately)	6.39347	8.10829e-11	72	g69 (Moderately)	6.83603
62	g75 (Moderately)	10	4	1.67e-05	2.63e-05	3.73	27	g69 (Moderately)	6.38661	8.48032e-11	73	g76 (Moderately)	6.82187
63	g116 (Partial_far)	10	3	1.67e-05	3.39e-05	3.78	28	g68 (Moderately)	6.37975	8.86902e-11	74	g120 (Partial_far)	6.81427
64	g117 (Partial_far)	10	3	1.67e-05	3.39e-05	4.25	29	g63 (Moderately)	6.37289	9.2751e-11	75	g70 (Moderately)	6.73679
65	g77 (Moderately)	10	4	1.67e-05	2.63e-05	4.39	30	g67 (Moderately)	6.30429	1.44761e-10	76	g54 (Outlier_severe)	6.65474
66	g119 (Partial_far)	10	4	1.67e-05	2.63e-05	9.93	31	g66 (Moderately)	6.28371	1.65296e-10	77	g75 (Moderately)	6.5758
67	g112 (Partial_far)	10	4	1.67e-05	2.63e-05	12.57	32	g61 (Moderately)	6.26999	1.80538e-10	78	g72 (Moderately)	6.42425
68	g110 (Partial_close)	11	4	1.67e-05	2.44e-05	0.76	33	g57 (Outlier_severe)	6.24255	2.15249e-10	79	g74 (Moderately)	6.41987
69	g108 (Partial_close)	11	4	1.67e-05	2.44e-05	1.84	33	g60 (Outlier_severe)	6.24255	2.15249e-10	80	g65 (Moderately)	6.34821
70	g72 (Moderately)	11	4	1.67e-05	2.44e-05	2.36	34	g107 (Partial_close)	6.22197	2.45478e-10	81	g80 (Moderately)	6.19533
71	g69 (Moderately)	11	4	1.67e-05	2.44e-05	2.82	35	g102 (Partial_close)	6.17395	3.33025e-10	82	g63 (Moderately)	6.12287
72	g109 (Partial_close)	11	3	1.67e-05	2.44e-05	5.38	35	g105 (Partial_close)	6.17395	3.33025e-10	83	g57 (Outlier_severe)	5.93399
73	g113 (Partial_far)	11	3	1.67e-05	2.44e-05	13.67	35	g106 (Partial_close)	6.17395	3.33025e-10	84	g77 (Moderately)	5.90989
74	g74 (Moderately)	12	4	1.67e-05	2.33e-05	1.55	36	g110 (Partial_close)	6.16023	3.63199e-10	85	g79 (Moderately)	5.90759
75	g63 (Moderately)	12	4	1.67e-05	2.33e-05	1.95	37	g108 (Partial_close)	6.14651	3.96033e-10	86	g113 (Partial_far)	5.82575
76	g78 (Moderately)	12	4	1.67e-05	2.33e-05	2.45	38	g109 (Partial_close)	6.03675	7.86244e-10	87	g53 (Outlier_severe)	5.64147
77	g71 (Moderately)	12	4	1.67e-05	2.33e-05	2.7	39	g101 (Partial_close)	5.96815	1.19979e-09	88	g66 (Moderately)	5.46785
78	g80 (Moderately)	13	4	1.67e-05	2.22e-05	2.4	40	g88 (Severely)	5.94071	1.41894e-09	89	g62 (Moderately)	5.40685
79	g62 (Moderately)	13	4	1.67e-05	2.22e-05	2.88	41	g84 (Severely)	5.90641	1.7482e-09	90	g68 (Moderately)	5.23253
80	g79 (Moderately)	13	4	1.67e-05	2.22e-05	4.02	42	g86 (Severely)	5.76921	3.98214e-09	91	g67 (Moderately)	5.22439
81	g101 (Partial_close)	13	3	1.67e-05	2.22e-05	5.68	43	g81 (Severely)	5.71433	5.50676e-09	92	g61 (Moderately)	5.12867
82	g68 (Moderately)	14	4	1.67e-05	2.15e-05	1.33	44	g53 (Outlier_severe)	5.70747	5.73329e-09	93	g118 (Partial_far)	4.83712
83	g61 (Moderately)	14	4	1.67e-05	2.15e-05	2.16	45	g83 (Severely)	5.69375	6.21384e-09	94	g114 (Partial_far)	4.42594
84	g76 (Moderately)	14	4	1.67e-05	2.15e-05	4.09	46	g87 (Severely)	5.58399	1.17528e-08	95	g115 (Partial_far)	4.27046
85	g65 (Moderately)	15	4	1.67e-05	2.11e-05	1.53	47	g97 (Severely)	5.47423	2.19703e-08	96	g84 (Severely)	4.00687
86	g67 (Moderately)	15	4	1.67e-05	2.11e-05	3.1	48	g94 (Severely)	5.4468	2.56427e-08	97	g87 (Severely)	3.99753
87	g66 (Moderately)	17	4	1.67e-05	2.08e-05	2.19	49	g100 (Severely)	5.4125	3.10762e-08	98	g86 (Severely)	3.83308
88	g81 (Severely)	18	4	1.67e-05	2.04e-05	2.72	50	g93 (Severely)	5.38506	3.62111e-08	99	g83 (Severely)	3.80884
89	g100 (Severely)	18	4	1.67e-05	2.04e-05	3.8	51	g91 (Severely)	5.3782	3.7618e-08	100	g89 (Severely)	3.8071
90	g86 (Severely)	19	4	1.67e-05	1.96e-05	2.05	52	g95 (Severely)	5.36448	4.05923e-08	101	g111 (Partial_far)	3.72566
91	g83 (Severely)	19	4	1.67e-05	1.96e-05	2.42	53	g103 (Partial_close)	5.3096	5.49342e-08	102	g116 (Partial_far)	3.69572
92	g89 (Severely)	19	4	1.67e-05	1.96e-05	2.57	54	g89 (Severely)	5.25472	7.41263e-08	103	g117 (Partial_far)	3.6308
93	g103 (Partial_close)	19	3	1.67e-05	1.96e-05	37.94	55	g82 (Severely)	5.17926	1.11386e-07	104	g88 (Severely)	3.58098
94	g115 (Partial_far)	20	2	1.67e-05	1.85e-05	0.87	56	g85 (Severely)	5.1724	1.15555e-07	105	g81 (Severely)	3.48969
95	g90 (Severely)	20	4	1.67e-05	1.85e-05	1.27	57	g98 (Severely)	5.1038	1.66452e-07	106	g97 (Severely)	3.40036
96	g88 (Severely)	20	4	1.67e-05	1.85e-05	1.74	58	g99 (Severely)	4.89114	5.01269e-07	107	g94 (Severely)	3.38917
97	g87 (Severely)	20	4	1.67e-05	1.85e-05	1.87	59	g90 (Severely)	4.84312	6.3908e-07	108	g91 (Severely)	3.3473
98	g97 (Severely)	20	4	1.67e-05	1.85e-05	2.64	60	g92 (Severely)	4.80196	7.85599e-07	109	g93 (Severely)	3.14349
99	g94 (Severely)	22	3	5e-05	5.41e-05	1.39	60	g114 (Partial_far)	4.80196	7.85599e-07	110	g95 (Severely)	3.09839
100	g82 (Severely)	22	4	5e-05	5.41e-05	4.96	60	g115 (Partial_far)	4.80196	7.85599e-07	111	g85 (Severely)	3.00421
101	g91 (Severely)	23	4	8.33e-05	8.7e-05	1.17	60	g116 (Partial_far)	4.80196	7.85599e-07	112	g90 (Severely)	2.98109
102	g85 (Severely)	23	4	8.33e-05	8.7e-05	1.55	61	g117 (Partial_far)	4.74022	1.06743e-06	113	g100 (Severely)	2.79917
103	g99 (Severely)	23	4	8.33e-05	8.7e-05	2.21	62	g120 (Partial_far)	4.71964	1.18131e-06	114	g98 (Severely)	2.75845
104	g84 (Severely)	23	4	8.33e-05	8.7e-05	4.56	63	g96 (Severely)	4.60988	2.01449e-06	115	g119 (Partial_far)	2.70152
105	g93 (Severely)	24	4	0.000166667	0.00017094	1.61	64	g113 (Partial_far)	3.52601	0.000210935	116	g99 (Severely)	2.66242
106	g95 (Severely)	24	4	0.000166667	0.00017094	1.86	65	g119 (Partial_far)	3.05267	0.00113406	117	g82 (Severely)	2.63075
107	g92 (Severely)	25	4	0.0005	0.000508475	1.5	66	g111 (Partial_far)	2.74398	0.00303499	118	g96 (Severely)	2.55828
108	g96 (Severely)	26	4	0.00148333	0.00148333	1.28	66	g118 (Partial_far)	2.74398	0.00303499	119	g92 (Severely)	2.38609
109	g98 (Severely)	26	4	0.00148333	0.00148333	4.47	67	g112 (Partial_far)	1.61895	0.0527294	120	g112 (Partial_far)	1.70271

## Sheet: s50_Des
MFSelector							Cuzick-test				Modified M test
Rank	ID	DE	nline	pvalue	qvalue	SVDE	Rank	ID	z.score	p.value	Rank	ID	ModM_down
1	g1 (Good_distinct)	0	4	1.67e-05	8e-05	0	1	g1 (Good_distinct)	6.85994	3.44439e-12	1	g9 (Good_distinct)	-47.7287
1	g4 (Good_distinct)	0	4	1.67e-05	8e-05	0	1	g2 (Good_distinct)	6.85994	3.44439e-12	2	g4 (Good_distinct)	-47.1096
1	g6 (Good_distinct)	0	4	1.67e-05	8e-05	0	1	g3 (Good_distinct)	6.85994	3.44439e-12	3	g17 (Good_close)	-44.555
1	g8 (Good_distinct)	0	4	1.67e-05	8e-05	0	1	g4 (Good_distinct)	6.85994	3.44439e-12	4	g14 (Good_close)	-44.3047
1	g10 (Good_distinct)	0	4	1.67e-05	8e-05	0	1	g5 (Good_distinct)	6.85994	3.44439e-12	5	g10 (Good_distinct)	-43.238
2	g3 (Good_distinct)	0	4	1.67e-05	8e-05	0.01	1	g6 (Good_distinct)	6.85994	3.44439e-12	6	g18 (Good_close)	-42.6199
2	g9 (Good_distinct)	0	4	1.67e-05	8e-05	0.01	1	g7 (Good_distinct)	6.85994	3.44439e-12	7	g12 (Good_close)	-42.5604
3	g2 (Good_distinct)	0	4	1.67e-05	8e-05	0.02	1	g8 (Good_distinct)	6.85994	3.44439e-12	8	g20 (Good_close)	-42.1128
3	g5 (Good_distinct)	0	4	1.67e-05	8e-05	0.02	1	g9 (Good_distinct)	6.85994	3.44439e-12	9	g5 (Good_distinct)	-41.3307
3	g7 (Good_distinct)	0	4	1.67e-05	8e-05	0.02	1	g10 (Good_distinct)	6.85994	3.44439e-12	10	g13 (Good_close)	-40.9316
4	g14 (Good_close)	0	4	1.67e-05	8e-05	0.12	1	g11 (Good_close)	6.85994	3.44439e-12	11	g19 (Good_close)	-40.8987
5	g16 (Good_close)	0	4	1.67e-05	8e-05	0.21	1	g12 (Good_close)	6.85994	3.44439e-12	12	g16 (Good_close)	-40.0034
6	g13 (Good_close)	0	4	1.67e-05	8e-05	0.23	1	g13 (Good_close)	6.85994	3.44439e-12	13	g8 (Good_distinct)	-39.0476
7	g11 (Good_close)	0	4	1.67e-05	8e-05	0.29	1	g14 (Good_close)	6.85994	3.44439e-12	14	g6 (Good_distinct)	-38.9439
8	g12 (Good_close)	0	4	1.67e-05	8e-05	0.78	1	g15 (Good_close)	6.85994	3.44439e-12	15	g7 (Good_distinct)	-38.6378
9	g19 (Good_close)	0	4	1.67e-05	8e-05	0.81	1	g16 (Good_close)	6.85994	3.44439e-12	16	g11 (Good_close)	-38.5699
10	g17 (Good_close)	0	4	1.67e-05	8e-05	0.98	1	g17 (Good_close)	6.85994	3.44439e-12	17	g3 (Good_distinct)	-37.4384
11	g15 (Good_close)	0	4	1.67e-05	8e-05	1.57	1	g18 (Good_close)	6.85994	3.44439e-12	18	g1 (Good_distinct)	-37.2789
12	g20 (Good_close)	0	4	1.67e-05	8e-05	3.51	1	g19 (Good_close)	6.85994	3.44439e-12	19	g2 (Good_distinct)	-36.802
13	g18 (Good_close)	0	4	1.67e-05	8e-05	4.1	1	g20 (Good_close)	6.85994	3.44439e-12	20	g103 (Partial_close)	-34.6804
14	g52 (Outlier_severe)	1	4	1.67e-05	5.13e-05	0	1	g21 (Slightly)	6.85994	3.44439e-12	21	g15 (Good_close)	-31.8223
15	g54 (Outlier_severe)	1	4	1.67e-05	5.13e-05	0	1	g24 (Slightly)	6.85994	3.44439e-12	22	g110 (Partial_close)	-31.5249
15	g48 (Outlier_slight)	1	4	1.67e-05	5.13e-05	0.05	1	g31 (Slightly)	6.85994	3.44439e-12	23	g43 (Outlier_slight)	-23.9461
16	g60 (Outlier_severe)	1	4	1.67e-05	5.13e-05	0.05	1	g33 (Slightly)	6.85994	3.44439e-12	24	g48 (Outlier_slight)	-21.4244
16	g47 (Outlier_slight)	1	4	1.67e-05	5.13e-05	0.06	1	g39 (Slightly)	6.85994	3.44439e-12	25	g101 (Partial_close)	-18.4689
17	g43 (Outlier_slight)	1	4	1.67e-05	5.13e-05	0.15	2	g23 (Slightly)	6.85308	3.61374e-12	26	g47 (Outlier_slight)	-18
18	g32 (Slightly)	1	4	1.67e-05	5.13e-05	0.98	2	g27 (Slightly)	6.85308	3.61374e-12	27	g108 (Partial_close)	-16.7518
19	g23 (Slightly)	1	4	1.67e-05	5.13e-05	1.04	2	g38 (Slightly)	6.85308	3.61374e-12	28	g104 (Partial_close)	-16.156
20	g38 (Slightly)	1	4	1.67e-05	5.13e-05	1.2	3	g26 (Slightly)	6.84622	3.79125e-12	29	g39 (Slightly)	-15.8845
21	g40 (Slightly)	1	4	1.67e-05	5.13e-05	1.24	3	g28 (Slightly)	6.84622	3.79125e-12	30	g27 (Slightly)	-15.8422
22	g33 (Slightly)	1	4	1.67e-05	5.13e-05	1.35	3	g29 (Slightly)	6.84622	3.79125e-12	31	g23 (Slightly)	-15.6157
23	g28 (Slightly)	1	4	1.67e-05	5.13e-05	1.38	3	g40 (Slightly)	6.84622	3.79125e-12	32	g33 (Slightly)	-15.5681
24	g27 (Slightly)	1	4	1.67e-05	5.13e-05	1.87	4	g22 (Slightly)	6.83936	3.97729e-12	33	g31 (Slightly)	-15.4144
25	g39 (Slightly)	1	4	1.67e-05	5.13e-05	2.4	4	g30 (Slightly)	6.83936	3.97729e-12	34	g21 (Slightly)	-15.2603
26	g31 (Slightly)	1	4	1.67e-05	5.13e-05	3.18	4	g32 (Slightly)	6.83936	3.97729e-12	35	g28 (Slightly)	-15.1265
27	g22 (Slightly)	1	4	1.67e-05	5.13e-05	3.3	5	g25 (Slightly)	6.8325	4.17226e-12	36	g40 (Slightly)	-15.1138
28	g21 (Slightly)	1	4	1.67e-05	5.13e-05	5.32	5	g43 (Outlier_slight)	6.8325	4.17226e-12	37	g32 (Slightly)	-15.0741
29	g24 (Slightly)	1	4	1.67e-05	5.13e-05	5.37	6	g34 (Slightly)	6.82564	4.3766e-12	38	g38 (Slightly)	-15.0563
30	g26 (Slightly)	1	4	1.67e-05	5.13e-05	6.58	6	g35 (Slightly)	6.82564	4.3766e-12	39	g106 (Partial_close)	-14.793
31	g45 (Outlier_slight)	2	4	1.67e-05	5.13e-05	0	7	g36 (Slightly)	6.81192	4.81511e-12	40	g42 (Outlier_slight)	-14.6363
31	g57 (Outlier_severe)	2	4	1.67e-05	5.13e-05	0	7	g48 (Outlier_slight)	6.81192	4.81511e-12	41	g29 (Slightly)	-14.5879
32	g50 (Outlier_slight)	2	4	1.67e-05	5.13e-05	0.01	8	g37 (Slightly)	6.7982	5.29657e-12	42	g49 (Outlier_slight)	-14.4657
33	g46 (Outlier_slight)	2	4	1.67e-05	5.13e-05	0.02	9	g47 (Outlier_slight)	6.79134	5.55468e-12	43	g50 (Outlier_slight)	-14.4611
34	g49 (Outlier_slight)	2	4	1.67e-05	5.13e-05	0.07	10	g42 (Outlier_slight)	6.75704	7.04176e-12	44	g46 (Outlier_slight)	-14.3286
34	g58 (Outlier_severe)	2	4	1.67e-05	5.13e-05	0.07	11	g45 (Outlier_slight)	6.72274	8.91665e-12	45	g22 (Slightly)	-13.9775
35	g42 (Outlier_slight)	2	4	1.67e-05	5.13e-05	0.1	11	g46 (Outlier_slight)	6.72274	8.91665e-12	46	g25 (Slightly)	-13.9705
36	g56 (Outlier_severe)	2	4	1.67e-05	5.13e-05	0.16	11	g49 (Outlier_slight)	6.72274	8.91665e-12	47	g24 (Slightly)	-13.4661
37	g29 (Slightly)	2	4	1.67e-05	5.13e-05	0.68	11	g50 (Outlier_slight)	6.72274	8.91665e-12	48	g45 (Outlier_slight)	-12.921
38	g30 (Slightly)	2	4	1.67e-05	5.13e-05	2.19	12	g41 (Outlier_slight)	6.68158	1.18186e-11	49	g44 (Outlier_slight)	-12.8128
39	g35 (Slightly)	2	4	1.67e-05	5.13e-05	3.48	13	g44 (Outlier_slight)	6.66101	1.35981e-11	50	g35 (Slightly)	-12.7657
40	g53 (Outlier_severe)	3	4	1.67e-05	5.13e-05	0.02	14	g52 (Outlier_severe)	6.65415	1.42476e-11	51	g30 (Slightly)	-12.5594
41	g44 (Outlier_slight)	3	4	1.67e-05	5.13e-05	0.06	14	g60 (Outlier_severe)	6.65415	1.42476e-11	52	g34 (Slightly)	-12.3625
42	g41 (Outlier_slight)	3	4	1.67e-05	5.13e-05	0.07	15	g72 (Moderately)	6.58555	2.26609e-11	53	g26 (Slightly)	-12.3032
43	g59 (Outlier_severe)	3	4	1.67e-05	5.13e-05	0.09	16	g80 (Moderately)	6.57183	2.4851e-11	54	g41 (Outlier_slight)	-11.9925
44	g55 (Outlier_severe)	3	4	1.67e-05	5.13e-05	0.24	17	g62 (Moderately)	6.55811	2.72478e-11	55	g37 (Slightly)	-11.7562
45	g51 (Outlier_severe)	3	4	1.67e-05	5.13e-05	0.38	17	g74 (Moderately)	6.55811	2.72478e-11	56	g52 (Outlier_severe)	-11.5485
46	g25 (Slightly)	3	4	1.67e-05	5.13e-05	0.78	18	g77 (Moderately)	6.50323	3.93077e-11	57	g36 (Slightly)	-11.5447
47	g34 (Slightly)	3	4	1.67e-05	5.13e-05	1.67	19	g78 (Moderately)	6.48951	4.3059e-11	58	g60 (Outlier_severe)	-11.0086
48	g36 (Slightly)	3	4	1.67e-05	5.13e-05	1.79	20	g76 (Moderately)	6.47579	4.71596e-11	59	g107 (Partial_close)	-10.8241
49	g37 (Slightly)	3	4	1.67e-05	5.13e-05	2.5	21	g54 (Outlier_severe)	6.46893	4.93508e-11	60	g105 (Partial_close)	-10.1076
50	g80 (Moderately)	9	4	1.67e-05	5.13e-05	2.59	22	g71 (Moderately)	6.46207	5.16413e-11	61	g109 (Partial_close)	-9.94945
51	g117 (Partial_far)	10	4	1.67e-05	5.13e-05	0	23	g66 (Moderately)	6.45521	5.40356e-11	62	g80 (Moderately)	-8.32075
52	g118 (Partial_far)	10	3	1.67e-05	5.13e-05	0	23	g79 (Moderately)	6.45521	5.40356e-11	63	g102 (Partial_close)	-8.27053
53	g108 (Partial_close)	10	4	1.67e-05	5.13e-05	0.04	24	g57 (Outlier_severe)	6.44835	5.65384e-11	64	g54 (Outlier_severe)	-7.85196
54	g101 (Partial_close)	10	3	1.67e-05	5.13e-05	0.06	25	g65 (Moderately)	6.44149	5.91543e-11	65	g57 (Outlier_severe)	-7.84614
55	g104 (Partial_close)	10	4	1.67e-05	5.13e-05	0.07	26	g61 (Moderately)	6.42091	6.77324e-11	66	g53 (Outlier_severe)	-7.6619
56	g103 (Partial_close)	10	3	1.67e-05	5.13e-05	0.09	27	g53 (Outlier_severe)	6.40719	7.41144e-11	67	g62 (Moderately)	-7.07764
57	g111 (Partial_far)	10	3	1.67e-05	5.13e-05	0.09	28	g64 (Moderately)	6.40033	7.75222e-11	68	g78 (Moderately)	-7.04216
58	g114 (Partial_far)	10	3	1.67e-05	5.13e-05	0.1	29	g68 (Moderately)	6.39347	8.10829e-11	69	g74 (Moderately)	-6.98971
59	g119 (Partial_far)	10	3	1.67e-05	5.13e-05	0.3	29	g73 (Moderately)	6.39347	8.10829e-11	70	g72 (Moderately)	-6.85262
60	g110 (Partial_close)	10	3	1.67e-05	5.13e-05	0.52	30	g70 (Moderately)	6.38661	8.48032e-11	71	g61 (Moderately)	-6.80777
61	g112 (Partial_far)	10	3	1.67e-05	5.13e-05	1.15	31	g69 (Moderately)	6.37289	9.2751e-11	72	g76 (Moderately)	-6.77225
62	g107 (Partial_close)	10	4	1.67e-05	5.13e-05	1.57	32	g75 (Moderately)	6.24941	2.06005e-10	73	g65 (Moderately)	-6.67379
63	g116 (Partial_far)	10	4	1.67e-05	5.13e-05	1.83	33	g110 (Partial_close)	6.24255	2.15249e-10	74	g71 (Moderately)	-6.61296
64	g113 (Partial_far)	10	3	1.67e-05	5.13e-05	2.09	34	g63 (Moderately)	6.22197	2.45478e-10	75	g73 (Moderately)	-6.56526
65	g106 (Partial_close)	10	3	1.67e-05	5.13e-05	3.13	34	g67 (Moderately)	6.22197	2.45478e-10	76	g77 (Moderately)	-6.40472
66	g115 (Partial_far)	10	4	1.67e-05	5.13e-05	14.34	35	g51 (Outlier_severe)	6.20139	2.79835e-10	77	g64 (Moderately)	-6.35012
67	g71 (Moderately)	11	4	1.67e-05	5.13e-05	1.52	35	g56 (Outlier_severe)	6.20139	2.79835e-10	78	g66 (Moderately)	-6.06216
68	g74 (Moderately)	11	4	1.67e-05	5.13e-05	1.81	36	g108 (Partial_close)	6.18767	3.05302e-10	79	g75 (Moderately)	-6.05631
69	g72 (Moderately)	11	4	1.67e-05	5.13e-05	2.07	37	g101 (Partial_close)	6.17395	3.33025e-10	80	g68 (Moderately)	-5.94948
70	g105 (Partial_close)	11	4	1.67e-05	5.13e-05	2.11	37	g103 (Partial_close)	6.17395	3.33025e-10	81	g120 (Partial_far)	-5.94791
71	g109 (Partial_close)	11	4	1.67e-05	5.13e-05	2.12	37	g104 (Partial_close)	6.17395	3.33025e-10	82	g79 (Moderately)	-5.76338
72	g65 (Moderately)	11	4	1.67e-05	5.13e-05	2.24	37	g106 (Partial_close)	6.17395	3.33025e-10	83	g55 (Outlier_severe)	-5.70946
73	g61 (Moderately)	11	4	1.67e-05	5.13e-05	2.62	37	g107 (Partial_close)	6.17395	3.33025e-10	84	g111 (Partial_far)	-5.70502
74	g77 (Moderately)	11	4	1.67e-05	5.13e-05	2.91	38	g109 (Partial_close)	6.07791	6.08796e-10	85	g70 (Moderately)	-5.5746
75	g62 (Moderately)	11	4	1.67e-05	5.13e-05	3.65	39	g55 (Outlier_severe)	6.05047	7.22119e-10	86	g69 (Moderately)	-5.46728
76	g76 (Moderately)	12	4	1.67e-05	5.13e-05	1.58	40	g105 (Partial_close)	6.03675	7.86244e-10	87	g51 (Outlier_severe)	-5.43937
77	g68 (Moderately)	12	4	1.67e-05	5.13e-05	2.54	41	g58 (Outlier_severe)	5.98187	1.10295e-09	88	g63 (Moderately)	-5.29501
78	g78 (Moderately)	12	4	1.67e-05	5.13e-05	3.86	42	g82 (Severely)	5.97501	1.15038e-09	89	g56 (Outlier_severe)	-5.17566
79	g79 (Moderately)	13	4	1.67e-05	5.13e-05	1.26	43	g97 (Severely)	5.94757	1.36075e-09	90	g67 (Moderately)	-5.17153
80	g66 (Moderately)	13	4	1.67e-05	5.13e-05	1.5	44	g93 (Severely)	5.88583	1.98029e-09	91	g59 (Outlier_severe)	-5.01783
81	g75 (Moderately)	14	4	1.67e-05	5.13e-05	1.35	45	g100 (Severely)	5.81723	2.9915e-09	92	g118 (Partial_far)	-4.76008
82	g63 (Moderately)	14	4	1.67e-05	5.13e-05	1.68	46	g59 (Outlier_severe)	5.81037	3.11671e-09	93	g58 (Outlier_severe)	-4.58752
83	g120 (Partial_far)	14	3	1.67e-05	5.13e-05	9.61	47	g102 (Partial_close)	5.80351	3.247e-09	94	g119 (Partial_far)	-4.49334
84	g64 (Moderately)	15	4	1.67e-05	5.13e-05	1.55	48	g86 (Severely)	5.74177	4.68453e-09	95	g83 (Severely)	-4.32827
85	g73 (Moderately)	15	4	1.67e-05	5.13e-05	1.79	49	g83 (Severely)	5.70747	5.73329e-09	96	g100 (Severely)	-4.27904
86	g70 (Moderately)	15	4	1.67e-05	5.13e-05	1.98	50	g95 (Severely)	5.65259	7.90224e-09	97	g82 (Severely)	-4.03467
87	g69 (Moderately)	15	4	1.67e-05	5.13e-05	2.27	51	g96 (Severely)	5.56341	1.32274e-08	98	g93 (Severely)	-3.9664
88	g102 (Partial_close)	16	3	1.67e-05	5.13e-05	1.52	52	g84 (Severely)	5.54969	1.43085e-08	99	g99 (Severely)	-3.94792
89	g67 (Moderately)	16	4	1.67e-05	5.13e-05	1.9	53	g87 (Severely)	5.49481	1.9556e-08	100	g81 (Severely)	-3.73175
90	g100 (Severely)	18	4	1.67e-05	5.13e-05	1.47	54	g81 (Severely)	5.36448	4.05923e-08	101	g86 (Severely)	-3.61119
91	g86 (Severely)	18	4	1.67e-05	5.13e-05	2.77	55	g99 (Severely)	5.33704	4.72392e-08	102	g95 (Severely)	-3.60974
92	g83 (Severely)	19	4	1.67e-05	5.13e-05	1.32	56	g89 (Severely)	5.22042	8.92604e-08	103	g84 (Severely)	-3.53616
93	g95 (Severely)	19	4	1.67e-05	5.13e-05	2.13	57	g88 (Severely)	5.07636	1.92369e-07	104	g96 (Severely)	-3.45083
94	g93 (Severely)	19	4	1.67e-05	5.13e-05	2.4	58	g85 (Severely)	5.0695	1.99433e-07	105	g87 (Severely)	-3.33104
95	g97 (Severely)	20	4	1.67e-05	5.13e-05	2.06	59	g92 (Severely)	4.94602	3.78732e-07	106	g89 (Severely)	-3.32814
96	g99 (Severely)	20	4	1.67e-05	5.13e-05	3.29	60	g90 (Severely)	4.93916	3.92301e-07	107	g114 (Partial_far)	-3.31953
97	g82 (Severely)	20	4	1.67e-05	5.13e-05	3.36	61	g98 (Severely)	4.84998	6.1737e-07	108	g97 (Severely)	-3.30954
98	g84 (Severely)	21	4	1.67e-05	5.13e-05	1.53	62	g111 (Partial_far)	4.80196	7.85599e-07	109	g85 (Severely)	-3.00966
99	g87 (Severely)	21	4	1.67e-05	5.13e-05	1.55	62	g119 (Partial_far)	4.80196	7.85599e-07	110	g90 (Severely)	-3.00722
100	g90 (Severely)	21	4	1.67e-05	5.13e-05	1.58	63	g91 (Severely)	4.78824	8.4125e-07	111	g113 (Partial_far)	-2.91015
101	g96 (Severely)	21	4	1.67e-05	5.13e-05	1.65	64	g94 (Severely)	4.30118	8.49438e-06	112	g88 (Severely)	-2.80194
102	g85 (Severely)	21	4	1.67e-05	5.13e-05	4.85	65	g120 (Partial_far)	3.81413	6.83322e-05	113	g91 (Severely)	-2.76969
103	g81 (Severely)	22	4	1.67e-05	5.13e-05	1.38	66	g113 (Partial_far)	3.17615	0.000746209	114	g92 (Severely)	-2.6587
104	g98 (Severely)	24	4	0.000116667	5.13e-05	1.44	67	g114 (Partial_far)	2.74398	0.00303499	115	g98 (Severely)	-2.38704
105	g88 (Severely)	24	4	0.000116667	5.13e-05	1.63	67	g116 (Partial_far)	2.74398	0.00303499	116	g94 (Severely)	-2.10275
106	g91 (Severely)	25	4	0.000333333	5.13e-05	0.63	67	g118 (Partial_far)	2.74398	0.00303499	117	g116 (Partial_far)	-2.00527
107	g89 (Severely)	25	4	0.000333333	5.13e-05	4.82	68	g112 (Partial_far)	0.576235	0.282228	118	g112 (Partial_far)	-1.57185
108	g94 (Severely)	27	4	0.00248333	5.13e-05	4.77	69	g115 (Partial_far)	0.246958	0.40247	119	g115 (Partial_far)	-1.53124
109	g92 (Severely)	28	4	0.00651667	5.13e-05	0.88	70	g117 (Partial_far)	0	0.5	120	g117 (Partial_far)	-1.3184
