# Supplementary material for: Discovering monotonic stemness marker genes from time-series stem cell microarray data
Source: BMC Genomics. 2015 Jan 21;16(Suppl 2):S2. doi: 10.1186/1471-2164-16-S2-S2 (PMC4331716; doi:10.1186/1471-2164-16-S2-S2)
Supplement: Additional file 16 — Table S6. The list of the number of top genes identified by MFSelector, the Cuzick-test, and the modified M statistic test, in each type of monotonic genes of the synthetic data sets. [file 1471-2164-16-S2-S2-S16.xlsx]

## Sheet: s50_Asc
Number of genes
top 20	Good_distinct (10)	Good_close (10)	Slightly (20)	Outlier_slight (10)	Outlier_severe (10)	Moderately (20)	Severely (20)	Partial_close (10)	Partial_far (10)
MFSeletor	10	10	0	0	0	0	0	0	0
Cuzick	10	10	0	0	0	0	0	0	0
Mod-M	10	10	0	0	0	0	0	0	0
top 40	Good_distinct (10)	Good_close (10)	Slightly (20)	Outlier_slight (10)	Outlier_severe (10)	Moderately (20)	Severely (20)	Partial_close (10)	Partial_far (10)
MFSeletor	10	10	10	6	4	0	0	0	0
Cuzick	10	10	18	2	0	0	0	0	0
Mod-M	10	10	7	7	0	0	0	6	0
top 60	Good_distinct (10)	Good_close (10)	Slightly (20)	Outlier_slight (10)	Outlier_severe (10)	Moderately (20)	Severely (20)	Partial_close (10)	Partial_far (10)
MFSeletor	10	10	20	10	10	0	0	0	0
Cuzick	10	10	20	10	3	7	0	0	0
Mod-M	10	10	20	10	1	0	0	9	0

## Sheet: s50_Des
Number of genes
top 20	Good_distinct (10)	Good_close (10)	Slightly (20)	Outlier_slight (10)	Outlier_severe (10)	Moderately (20)	Severely (20)	Partial_close (10)	Partial_far (10)
MFSeletor	10	10	0	0	0	0	0	0	0
Cuzick	10	10	0	0	0	0	0	0	0
Mod-M	10	9	0	0	0	0	0	1	0
top 40	Good_distinct (10)	Good_close (10)	Slightly (20)	Outlier_slight (10)	Outlier_severe (10)	Moderately (20)	Severely (20)	Partial_close (10)	Partial_far (10)
MFSeletor	10	10	13	4	3	0	0	0	0
Cuzick	10	10	19	1	0	0	0	0	0
Mod-M	10	10	10	4	0	0	0	6	0
top 60	Good_distinct (10)	Good_close (10)	Slightly (20)	Outlier_slight (10)	Outlier_severe (10)	Moderately (20)	Severely (20)	Partial_close (10)	Partial_far (10)
MFSeletor	10	10	20	10	10	0	0	0	0
Cuzick	10	10	20	10	3	7	0	0	0
Mod-M	10	10	20	10	2	0	0	8	0
